# Supplementary material for: Species-specific metabolic reprogramming in human and mouse microglia during inflammatory pathway induction
Source: Nat Commun. 2023 Oct 13;14:6454. doi: 10.1038/s41467-023-42096-7 (PMC10575978; doi:10.1038/s41467-023-42096-7)
Supplement: Supplementary file 5 — Supplementary dataset 1 [file 41467_2023_42096_MOESM5_ESM.xlsx]

## Sheet: Sheet1
Supplementary Dataset 1. Differential gene expression comparison between LPS4 hours versus control _ Murine microglia
	Gene	baseMean	log2FoldChange	lfcSE	stat	pvalue	padj
	Il1a	118950	8.01164	0.237968	33.6669	1.76719e-248	2.23284e-244
	Cd69	19826	10.3147	0.315684	32.6742	3.62906e-234	2.29266e-230
	Gbp3	19965.6	8.75515	0.279571	31.3164	2.79115e-215	1.17554e-211
	Ccl5	43407.8	7.73414	0.265118	29.1724	4.34417e-187	1.37222e-183
	Irf1	16968.3	6.18809	0.215947	28.6556	1.36479e-180	3.44882e-177
	Oasl2	16777.8	5.82698	0.20952	27.8111	3.18676e-170	6.71078e-167
	Igtp	6483.73	5.89187	0.21716	27.1315	4.18866e-162	7.56054e-159
	Ddx58	9596.21	4.80288	0.18018	26.656	1.52662e-156	2.4111e-153
	Oasl1	8901.18	10.8799	0.419522	25.934	2.75725e-148	3.87088e-145
	Mtmr14	4768.05	3.74006	0.144257	25.9264	3.35989e-148	4.24522e-145
	Gbp2	32326.6	8.80874	0.339987	25.9091	5.26573e-148	6.04841e-145
	Tlr2	30109.1	5.95539	0.230477	25.8395	3.19589e-147	3.36501e-144
	Isg15	25882.6	8.21154	0.328012	25.0343	2.5895e-138	2.51679e-135
	Nfkbia	15034.1	4.81383	0.192894	24.9558	1.8476e-137	1.66746e-134
	Ifih1	24061.2	6.5733	0.264387	24.8624	1.89778e-136	1.59857e-133
	Irgm2	7460.49	5.22764	0.210875	24.7902	1.14394e-135	9.03357e-133
	Sod2	20683.6	3.79242	0.15488	24.4862	2.07168e-132	1.53974e-129
	Tnf	61881.8	8.18222	0.336526	24.3138	1.40071e-130	9.83219e-128
	Nlrp3	11982.7	5.88821	0.24311	24.2203	1.35901e-129	9.0374e-127
	Ccl4	20807	5.6466	0.233492	24.1832	3.34162e-129	2.11107e-126
	Irgm1	5093.92	5.64866	0.233804	24.1598	5.89502e-129	3.54684e-126
	Icam1	21515.9	5.52238	0.228894	24.1264	1.32157e-128	7.59001e-126
	Rassf4	27013	4.40319	0.183455	24.0015	2.68042e-127	1.47248e-124
	Ifi209	12760.6	7.2537	0.305636	23.7331	1.64174e-124	8.64307e-122
	Ccl3	60290.1	5.67482	0.239502	23.6943	4.12841e-124	2.0865e-121
	Zbp1	5140.96	5.75797	0.243153	23.6805	5.73434e-124	2.78667e-121
	Marcksl1	14207.9	7.7769	0.336678	23.0989	4.75019e-118	2.22291e-115
	Socs3	10647.6	8.36047	0.362257	23.0788	7.55431e-118	3.40888e-115
	Ccl2	36460.1	8.27978	0.369686	22.3968	4.23145e-111	1.8436e-108
	Nfkbie	2836.24	5.59773	0.249988	22.392	4.70715e-111	1.9825e-108
	Lcp2	11119.2	3.40571	0.152803	22.2883	4.8024e-110	1.95737e-107
	Pim1	12503.3	4.86321	0.218939	22.2127	2.59047e-109	1.02283e-106
	H2-M2	13675.3	6.19049	0.288699	21.4427	5.34137e-102	2.0451e-99
	Ifit3	25415.9	7.83692	0.375314	20.881	7.97389e-97	2.96324e-94
	Mx2	4520.96	8.51139	0.415938	20.4631	4.59004e-93	1.657e-90
	Cd274	40747	5.98681	0.292846	20.4436	6.85548e-93	2.40608e-90
	Tor3a	9967.97	4.04553	0.199698	20.2582	3.005e-91	1.02617e-88
	Gm12250	3791.13	7.89701	0.39752	19.8657	8.06607e-88	2.68197e-85
	Gbp6	2818.59	7.3063	0.372856	19.5955	1.68863e-85	5.47073e-83
	Ripk2	4549.6	4.81876	0.246459	19.552	3.96712e-85	1.25312e-82
	Maff	1135.2	4.20704	0.217134	19.3754	1.24597e-83	3.83972e-81
	Peli1	7771.12	4.51696	0.234571	19.2563	1.25027e-82	3.76124e-80
	Slamf7	9012.53	7.60516	0.396786	19.1669	6.99731e-82	2.05607e-79
	Slfn2	2069.46	4.6465	0.244018	19.0416	7.71003e-81	2.21401e-78
	Mnda	5338.64	5.77343	0.303356	19.0319	9.28163e-81	2.60608e-78
	Oas3	4829.57	5.57623	0.294207	18.9534	4.13776e-80	1.13654e-77
	Tnfaip2	36500.7	4.34836	0.229683	18.932	6.21884e-80	1.67181e-77
	Phf11b	2657.76	5.47442	0.290323	18.8563	2.60728e-79	6.86311e-77
	Sdc4	18545.9	5.60151	0.298263	18.7805	1.09132e-78	2.81406e-76
	Rtp4	6453.32	6.26974	0.337435	18.5806	4.61512e-77	1.16624e-74
	Parp14	47618.5	5.77053	0.311638	18.5168	1.51236e-76	3.74679e-74
	Oas2	3801.32	5.98678	0.32907	18.193	5.86075e-74	1.42405e-71
	Inpp5d	4866.3	-3.26752	0.179757	-18.1774	7.78783e-74	1.85659e-71
	Daxx	6872.58	4.42834	0.246168	17.9891	2.37363e-72	5.55386e-70
	Usp18	9831.87	7.14307	0.398302	17.9338	6.42135e-72	1.47516e-69
	Helz2	15272.6	5.27689	0.295534	17.8554	2.62338e-71	5.91899e-69
	Irf7	16704.2	6.40137	0.358662	17.8479	3.00092e-71	6.65205e-69
	Ifit3b	3970.08	7.81775	0.440715	17.7388	2.10513e-70	4.58592e-68
	Ifitm3	3196.72	3.72397	0.211479	17.6092	2.09491e-69	4.48631e-67
	AW112010	5047.66	7.6329	0.433771	17.5966	2.6146e-69	5.50591e-67
	Il27	2935.02	10.1893	0.580246	17.5602	4.96635e-69	1.02869e-66
	Ifi35	4011.79	3.87518	0.221342	17.5077	1.25223e-68	2.55192e-66
	Pde4b	2991.95	5.62226	0.322664	17.4245	5.3766e-68	1.07831e-65
	Xaf1	4239.92	5.40786	0.311761	17.3462	2.10723e-67	4.16014e-65
	Trim21	3178.74	4.41655	0.256138	17.2428	1.26664e-66	2.46216e-64
	Mapkapk2	21878.2	2.94689	0.171079	17.2254	1.71336e-66	3.28005e-64
	Bcl2a1d	8251.31	4.57677	0.268619	17.0382	4.27794e-65	8.06744e-63
	Jdp2	2669.15	4.99193	0.294209	16.9673	1.43395e-64	2.66441e-62
	Ccrl2	16369	6.62309	0.390401	16.9649	1.49434e-64	2.73638e-62
	Nfkbiz	7733.89	5.73591	0.338621	16.939	2.32007e-64	4.18773e-62
	Flnb	9713.95	4.37237	0.259347	16.8591	8.98795e-64	1.59947e-61
	Jak2	10252	4.52404	0.270083	16.7506	5.60909e-63	9.84318e-61
	Brd2	15584.9	2.3361	0.142298	16.4169	1.44774e-60	2.50578e-58
	Gbp4	3109.76	9.29221	0.567289	16.38	2.65654e-60	4.53586e-58
	Cited2	4519.85	2.82767	0.173003	16.3446	4.75129e-60	8.00434e-58
	Il15	3670.71	5.45	0.335483	16.2452	2.41508e-59	4.01507e-57
	Tnfrsf1b	66977.9	2.34957	0.145267	16.1742	7.66632e-59	1.25797e-56
	Nfkb2	14079.7	4.11233	0.254971	16.1286	1.60624e-58	2.6019e-56
	Adar	8220.59	2.66479	0.166055	16.0476	5.9386e-58	9.49801e-56
	Fblim1	3878.92	-2.91211	0.182269	-15.977	1.847e-57	2.9171e-55
	Trim30c	2583.17	10.8149	0.677309	15.9674	2.15567e-57	3.36257e-55
	Ccl7	9976.26	8.55516	0.536979	15.932	3.79915e-57	5.85393e-55
	Il1rn	14229.7	4.9113	0.30845	15.9225	4.42477e-57	6.73577e-55
	Adora2a	1580.2	8.97715	0.564781	15.8949	6.8699e-57	1.03335e-54
	Parp9	8433.49	4.407	0.277553	15.878	8.99398e-57	1.33693e-54
	Gbp7	8296.24	7.93879	0.501644	15.8255	2.07425e-56	3.04746e-54
	Trafd1	12962.6	2.95165	0.1868	15.8011	3.05866e-56	4.44209e-54
	Lhfpl2	8254.45	-4.27233	0.27046	-15.7965	3.2876e-56	4.72032e-54
	Nupr1	3969.15	4.31167	0.273316	15.7754	4.59431e-56	6.52238e-54
	Trim30d	4154.26	5.15915	0.327185	15.7683	5.14363e-56	7.22108e-54
	Cebpa	3367.61	-3.85581	0.245234	-15.723	1.05248e-55	1.46133e-53
	Edn1	2089.17	8.78588	0.558823	15.7221	1.06674e-55	1.46502e-53
	Src	3823.21	4.34115	0.280346	15.485	4.38105e-54	5.95211e-52
	Adamts4	1700.26	9.87854	0.640517	15.4228	1.15091e-53	1.547e-51
	Rsad2	245630	9.76861	0.633667	15.416	1.27768e-53	1.69932e-51
	Cmpk2	102356	9.91868	0.643919	15.4036	1.54749e-53	2.03672e-51
	Nmi	1450.12	3.87071	0.251607	15.3839	2.09827e-53	2.73316e-51
	Gch1	2595.48	3.19743	0.207882	15.381	2.19405e-53	2.82875e-51
	Birc3	3610.32	3.26423	0.214583	15.2119	2.94664e-52	3.76069e-50
	Cflar	22430.3	4.27036	0.282958	15.0919	1.83177e-51	2.31444e-49
	Rapgef2	3648.02	3.55121	0.235562	15.0755	2.34813e-51	2.93749e-49
	Trim30a	12288.1	4.51785	0.300682	15.0253	5.01077e-51	6.20697e-49
	Casp4	4034.68	4.65979	0.310512	15.0068	6.62659e-51	8.12883e-49
	Phf11d	5126.8	5.44616	0.366129	14.875	4.79174e-50	5.82151e-48
	Ifi213	1456.94	9.64084	0.64875	14.8606	5.93469e-50	7.14141e-48
	Dtx3l	9025.16	4.48671	0.302633	14.8256	1.00063e-49	1.19273e-47
	Enpp4	1221.73	4.66924	0.316158	14.7687	2.33096e-49	2.75249e-47
	Herc6	4386.21	5.198	0.352708	14.7374	3.70751e-49	4.33745e-47
	Rab7b	4717.66	-3.55395	0.241785	-14.6988	6.56266e-49	7.60727e-47
	Zufsp	2507.94	4.36341	0.297183	14.6826	8.33832e-49	9.5149e-47
	Gm4951	2004.55	9.10423	0.620078	14.6824	8.35895e-49	9.5149e-47
	Stat2	12302.3	3.74077	0.254953	14.6724	9.6852e-49	1.09261e-46
	Denr	6257.48	2.52794	0.172385	14.6646	1.0873e-48	1.21576e-46
	Slfn5	5981.55	3.99421	0.272647	14.6497	1.35277e-48	1.49932e-46
	Lacc1	11396.3	3.3304	0.228439	14.5789	3.82426e-48	4.2017e-46
	Mlkl	3079.64	4.4228	0.303842	14.5563	5.32872e-48	5.80417e-46
	Cd83	10238.3	3.2367	0.222806	14.527	8.17333e-48	8.8265e-46
	Pnp	10339	3.50372	0.241527	14.5065	1.10204e-47	1.18002e-45
	Papd7	2735.14	3.87334	0.269184	14.3892	6.05141e-47	6.42518e-45
	Sp100	5251.48	3.8343	0.26702	14.3596	9.27507e-47	9.76588e-45
	Nfkb1	12901.4	3.37152	0.235929	14.2904	2.51121e-46	2.62224e-44
	Samhd1	15060	3.25841	0.228163	14.281	2.87373e-46	2.9762e-44
	Rnd1	723.65	6.14022	0.432372	14.2012	9.00199e-46	9.24717e-44
	Gm13889	794.405	9.45063	0.666353	14.1826	1.17399e-45	1.19624e-43
	Ifit1	64554.1	10.0879	0.712306	14.1624	1.56607e-45	1.58299e-43
	Nfic	3333.3	-3.79535	0.26815	-14.1538	1.76891e-45	1.77383e-43
	Zc3h12a	3513.61	3.41267	0.241356	14.1396	2.16635e-45	2.15527e-43
	Zhx2	1636.47	4.25393	0.301368	14.1154	3.05374e-45	3.01438e-43
	Znfx1	22100.3	3.0691	0.218154	14.0685	5.93198e-45	5.81012e-43
	Srgn	8994.59	3.14702	0.223853	14.0584	6.84166e-45	6.64957e-43
	Ube2l6	4097.17	2.48443	0.178559	13.9138	5.22293e-44	5.03754e-42
	Il15ra	2267.13	5.72018	0.411395	13.9043	5.96196e-44	5.70677e-42
	Tap1	12916.5	4.05451	0.292401	13.8663	1.01379e-43	9.63096e-42
	C3	11842.7	3.92371	0.283116	13.859	1.12231e-43	1.05824e-41
	Gbp9	4336.08	5.12539	0.370686	13.8268	1.75689e-43	1.64432e-41
	N4bp1	4100.62	2.34537	0.169738	13.8175	1.99783e-43	1.85608e-41
	A630072M18Rik	2303.77	5.89186	0.429067	13.7318	6.54838e-43	6.03933e-41
	Malt1	10326.8	4.84563	0.355423	13.6334	2.53458e-42	2.32061e-40
	Ifi204	12379.4	4.16738	0.306616	13.5915	4.49644e-42	4.08723e-40
	Itga5	22379.1	1.71254	0.126182	13.5719	5.87547e-42	5.30261e-40
	Cxcl9	2056.91	10.8056	0.797189	13.5546	7.4445e-42	6.67101e-40
	Ifit2	97548	9.39635	0.694764	13.5245	1.12088e-41	9.9735e-40
	Rnf114	6186.01	2.18421	0.161601	13.5161	1.25661e-41	1.1103e-39
	Acod1	101330	9.52495	0.70675	13.4771	2.13295e-41	1.87151e-39
	Eif2ak2	7587.27	3.74338	0.279784	13.3795	7.96346e-41	6.93919e-39
	Nfkbib	4118.11	3.09602	0.232471	13.3179	1.82198e-40	1.57676e-38
	Cd44	16662.1	3.09027	0.232471	13.2932	2.53656e-40	2.18024e-38
	Trim25	9396.99	2.26484	0.170638	13.2728	3.32991e-40	2.8428e-38
	Zcchc2	4020.47	2.80609	0.211623	13.2598	3.95787e-40	3.35622e-38
	Ccdc25	2001.86	2.96632	0.223861	13.2507	4.47066e-40	3.76579e-38
	Rnf213	60572	4.74453	0.358576	13.2316	5.7654e-40	4.82423e-38
	H2-Q7	1777.32	4.72902	0.35776	13.2184	6.87047e-40	5.71108e-38
	Vnn3	1789.2	5.23815	0.398026	13.1603	1.48437e-39	1.22582e-37
	Ext1	2565.96	3.12943	0.237905	13.1541	1.6112e-39	1.32192e-37
	H2-Q4	7054.71	4.12035	0.314416	13.1048	3.09206e-39	2.52052e-37
	Cd47	5963.58	2.20913	0.168794	13.0877	3.87087e-39	3.13516e-37
	Sp110	3359.41	3.50371	0.268614	13.0437	6.90616e-39	5.55792e-37
	Ralgds	3033.57	3.58162	0.274767	13.0351	7.72636e-39	6.17864e-37
	Mx1	20528	8.70611	0.668271	13.0278	8.50033e-39	6.75482e-37
	Fam129a	4450.01	3.44236	0.265518	12.9647	1.93951e-38	1.53161e-36
	Spred1	7092.96	2.60143	0.200729	12.9599	2.06598e-38	1.62135e-36
	Prpf38a	1878.08	3.03189	0.234247	12.9432	2.56801e-38	2.00289e-36
	Tnfaip3	14891.4	4.31271	0.333269	12.9406	2.65471e-38	2.05781e-36
	Kctd12	30001.9	3.22895	0.249835	12.9243	3.28154e-38	2.52818e-36
	Gpr84	4599.93	5.23022	0.405156	12.9091	3.99728e-38	3.06095e-36
	Slfn9	1478.1	5.17347	0.40201	12.869	6.72613e-38	5.11956e-36
	Nlrc5	5929.07	4.43401	0.346411	12.7999	1.64243e-37	1.24264e-35
	Hcar2	2254.85	5.68087	0.444303	12.786	1.96231e-37	1.47582e-35
	Car13	3169.09	2.87934	0.225327	12.7785	2.16187e-37	1.61628e-35
	Cxcl16	13640.8	3.11661	0.24412	12.7667	2.51444e-37	1.86882e-35
	Stat1	3501.55	3.09842	0.245215	12.6355	1.34532e-36	9.94045e-35
	Arid5a	1982.02	4.80995	0.380711	12.6341	1.369e-36	1.00566e-34
	Azi2	3420.54	2.79406	0.22179	12.5978	2.17202e-36	1.58633e-34
	Apobec3	2026.83	3.02202	0.241321	12.5229	5.59786e-36	4.06488e-34
	Abtb2	804.616	4.85081	0.387444	12.52	5.80049e-36	4.18796e-34
	Slc2a6	5367.34	5.17592	0.413971	12.5031	7.18133e-36	5.15546e-34
	Slamf8	1366.52	6.91052	0.553188	12.4922	8.23775e-36	5.88045e-34
	Oas1g	1899.33	4.49095	0.359826	12.4809	9.49199e-36	6.73771e-34
	S1pr1	1619.75	-4.48054	0.360374	-12.433	1.72974e-35	1.22097e-33
	Kif21b	1743.36	-3.55762	0.286778	-12.4055	2.4405e-35	1.71309e-33
	Tlr13	5458.54	-2.39716	0.193318	-12.4001	2.60998e-35	1.82194e-33
	Ccl12	2102.35	8.06048	0.650519	12.3908	2.92988e-35	2.03401e-33
	Ddx60	2918.15	4.51473	0.36456	12.3841	3.18818e-35	2.20124e-33
	Epsti1	3924.18	2.90999	0.235746	12.3438	5.26161e-35	3.61307e-33
	Parp12	7989.03	3.9769	0.323162	12.3062	8.38658e-35	5.72781e-33
	Rab11fip1	4117.55	4.89589	0.399026	12.2696	1.31921e-34	8.96142e-33
	Il6ra	507.36	-4.49341	0.366679	-12.2543	1.59231e-34	1.07587e-32
	Dhx58	3987.31	3.72076	0.305355	12.185	3.7355e-34	2.51053e-32
	Rnf19b	7276.35	2.86538	0.235188	12.1833	3.81364e-34	2.54949e-32
	St3gal1	8447.67	2.92707	0.240503	12.1706	4.45557e-34	2.96295e-32
	Rel	3899.36	3.36663	0.277779	12.1198	8.29238e-34	5.48556e-32
	Dcbld2	4687.63	4.41657	0.365018	12.0996	1.06128e-33	6.984e-32
	Sp140	3127.45	4.28522	0.3547	12.0813	1.32642e-33	8.68356e-32
	Fchsd2	2995.5	2.6448	0.219058	12.0735	1.45787e-33	9.49492e-32
	Ptpre	2570.12	-2.81599	0.23418	-12.0249	2.62903e-33	1.70347e-31
	Gm20559	5580.36	4.23405	0.352167	12.0228	2.69519e-33	1.73744e-31
	Zfp811	1355.1	9.8069	0.817197	12.0007	3.52475e-33	2.26067e-31
	Ifi203	6097.85	5.1825	0.432931	11.9707	5.05831e-33	3.22787e-31
	Sesn1	981.164	-5.88719	0.494429	-11.9071	1.08753e-32	6.90498e-31
	G530011O06Rik	2038.63	4.42962	0.373299	11.8661	1.77475e-32	1.1212e-30
	Aim2	3082.35	2.68275	0.227239	11.8059	3.64043e-32	2.27707e-30
	Creb5	1434.42	3.77207	0.319503	11.806	3.63293e-32	2.27707e-30
	Pla2g15	4914.18	-1.80037	0.152638	-11.7951	4.13943e-32	2.57644e-30
	Tmem86a	1377.54	-3.74042	0.317346	-11.7866	4.57851e-32	2.83576e-30
	Ccl22	964.825	8.15762	0.692932	11.7726	5.40193e-32	3.32943e-30
	Nfxl1	2030.29	3.20577	0.272664	11.7572	6.48347e-32	3.97663e-30
	Fnbp1l	4784.37	3.59195	0.306637	11.714	1.08034e-31	6.59427e-30
	Mir155hg	1183.46	9.1726	0.786459	11.6632	1.96586e-31	1.19416e-29
	Ogfr	7242.24	2.47856	0.212847	11.6448	2.43849e-31	1.47418e-29
	Cd300lb	1496.77	-4.66648	0.402185	-11.6028	3.98654e-31	2.39857e-29
	Ccdc86	2985.13	2.24747	0.19375	11.5998	4.13082e-31	2.4736e-29
	Tnip1	5194.03	1.70131	0.147301	11.5499	7.38754e-31	4.40291e-29
	St3gal5	5746.84	2.00562	0.173656	11.5494	7.43554e-31	4.41071e-29
	Ppp2r5a	3757.05	1.92595	0.166766	11.5488	7.48526e-31	4.41945e-29
	Mmp13	10510.1	4.48768	0.389341	11.5264	9.71628e-31	5.69975e-29
	Setdb2	1373.48	4.38217	0.380195	11.5261	9.74394e-31	5.69975e-29
	Mllt6	10191	3.16993	0.275466	11.5075	1.20937e-30	7.04168e-29
	Vcam1	853.638	5.09632	0.443715	11.4856	1.55879e-30	9.03454e-29
	Nod1	2378.11	3.76414	0.327815	11.4825	1.61542e-30	9.31999e-29
	Tmem104	4293.85	-3.70717	0.323286	-11.4672	1.92888e-30	1.10779e-28
	Bcl2a1b	2405.13	2.69	0.236209	11.3882	4.78581e-30	2.73614e-28
	Tnfsf10	583.5	8.8259	0.776006	11.3735	5.66704e-30	3.22536e-28
	Ptprj	10432	2.44448	0.215352	11.3511	7.32381e-30	4.14961e-28
	Nod2	989.016	3.68711	0.32506	11.3429	8.04589e-30	4.53839e-28
	Samd9l	11635	4.57696	0.405027	11.3004	1.30655e-29	7.33702e-28
	Mtss1	2133.75	-3.89445	0.344937	-11.2903	1.46519e-29	8.19143e-28
	Crlf3	2621.85	2.24146	0.198912	11.2686	1.87432e-29	1.04326e-27
	Tapbp	28800.5	2.25009	0.200241	11.2369	2.68719e-29	1.48915e-27
	Tgm2	3901.3	3.04036	0.270617	11.2349	2.74785e-29	1.51611e-27
	Mndal	3958.74	4.53447	0.403774	11.2302	2.89798e-29	1.592e-27
	Snx10	6980.8	2.55005	0.227395	11.2142	3.47224e-29	1.89921e-27
	Tmcc3	3948.92	2.54043	0.227353	11.174	5.46925e-29	2.97862e-27
	Otud1	1171.49	3.48589	0.312944	11.139	8.10014e-29	4.3925e-27
	Igsf6	7203.01	2.46175	0.221839	11.097	1.29661e-28	7.00114e-27
	Casp1	8451.18	2.5293	0.228013	11.0928	1.36002e-28	7.31228e-27
	Zbtb4	1861.81	-3.39936	0.30687	-11.0775	1.61261e-28	8.6336e-27
	Clic4	50138.1	3.35894	0.303679	11.0608	1.94317e-28	1.03595e-26
	Cerk	5022.22	-3.24095	0.294331	-11.0113	3.37212e-28	1.7902e-26
	Cd40	13553.8	10.0233	0.91075	11.0056	3.5923e-28	1.89911e-26
	Tagap	1523.07	3.96442	0.360273	11.0039	3.65864e-28	1.92612e-26
	Bcl2a1a	2503.97	4.70411	0.427901	10.9934	4.10932e-28	2.15441e-26
	Arhgap45	4574.86	-3.64159	0.331339	-10.9906	4.24323e-28	2.21542e-26
	Tnfsf15	3231.66	11.1514	1.0156	10.9801	4.76625e-28	2.47825e-26
	Spryd7	3711.49	2.8484	0.259843	10.962	5.82113e-28	3.01434e-26
	Vasp	8314.92	2.27223	0.207744	10.9376	7.61559e-28	3.92747e-26
	Slc43a2	6655.5	-2.63344	0.241109	-10.9222	9.02902e-28	4.63747e-26
	Usb1	3605.58	2.71628	0.249057	10.9062	1.07605e-27	5.50442e-26
	Zc3hav1	12270.9	2.5339	0.232359	10.9051	1.08919e-27	5.54914e-26
	1700017B05Rik	2109.09	-2.8041	0.257835	-10.8756	1.50714e-27	7.6477e-26
	Abl1	2092.99	-2.08616	0.193269	-10.7941	3.672e-27	1.85583e-25
	Gadd45b	4527.18	4.53288	0.420247	10.7862	3.99911e-27	2.0131e-25
	Clec4e	33105.6	7.80691	0.723823	10.7857	4.02387e-27	2.01752e-25
	Gm9845	981.981	4.55026	0.423105	10.7544	5.64725e-27	2.82028e-25
	Psmb9	1944.82	2.58113	0.241123	10.7046	9.68098e-27	4.81572e-25
	Mdm2	8994.77	1.85586	0.173596	10.6907	1.12515e-26	5.57502e-25
	Sirpa	50728.9	-1.50129	0.140663	-10.673	1.36224e-26	6.72342e-25
	Tor1aip2	11224.8	2.25533	0.211627	10.6571	1.61532e-26	7.94145e-25
	Trim12c	2487.89	2.69772	0.253493	10.6422	1.89613e-26	9.28587e-25
	Sqstm1	124632	2.94688	0.276999	10.6386	1.97097e-26	9.61514e-25
	Mfsd7a	1089.38	4.1534	0.392273	10.588	3.38652e-26	1.64572e-24
	Mef2d	2022.01	-2.2977	0.21706	-10.5855	3.47753e-26	1.68347e-24
	Ptgs2	21693.6	7.36803	0.698717	10.5451	5.35227e-26	2.58114e-24
	Calcrl	2032.81	4.28916	0.408145	10.5089	7.86089e-26	3.77652e-24
	Tlr3	2007.61	3.46572	0.330109	10.4987	8.75488e-26	4.19007e-24
	Atp10a	1179.43	3.90402	0.372764	10.4732	1.14731e-25	5.47028e-24
	Osgin2	2607.28	3.59912	0.343923	10.4649	1.25195e-25	5.94676e-24
	Mitd1	897.434	3.82647	0.365854	10.459	1.33257e-25	6.28305e-24
	Cers6	7775.24	2.8887	0.276193	10.459	1.33269e-25	6.28305e-24
	Cxcl3	1127.89	6.70575	0.641788	10.4485	1.48787e-25	6.98859e-24
	Map2k1	6348.57	1.80579	0.172921	10.4429	1.57927e-25	7.39041e-24
	Cyth4	5948.5	-2.55651	0.245551	-10.4113	2.20127e-25	1.02631e-23
	Cdkn1a	28883	2.45541	0.236076	10.4009	2.4555e-25	1.14064e-23
	Fmnl2	3828.26	3.90438	0.376055	10.3825	2.9792e-25	1.37884e-23
	Larp1	11422.2	2.06637	0.199454	10.3601	3.76554e-25	1.73641e-23
	Rabgef1	2597.79	2.1224	0.205558	10.3251	5.42792e-25	2.49388e-23
	Socs1	916.938	8.59417	0.836773	10.2706	9.55901e-25	4.37602e-23
	Kpna3	10118.7	3.45888	0.337793	10.2396	1.31746e-24	6.00943e-23
	Tor1aip1	10052.9	1.99867	0.196705	10.1608	2.96674e-24	1.34837e-22
	Nt5c3	2476.06	4.73867	0.466562	10.1566	3.09758e-24	1.40279e-22
	Ifi44	907.975	7.71222	0.760313	10.1435	3.54244e-24	1.59853e-22
	Tagln2	12981	2.07786	0.204943	10.1387	3.71993e-24	1.66671e-22
	Isg20	1833.65	5.28719	0.52148	10.1388	3.71573e-24	1.66671e-22
	Tpst1	1373.79	3.6132	0.356395	10.1382	3.73898e-24	1.66933e-22
	Phf11a	536.302	6.34512	0.626456	10.1286	4.12572e-24	1.83551e-22
	Sav1	2778.34	2.47312	0.245041	10.0927	5.95248e-24	2.63893e-22
	Rassf3	1991.08	-2.33087	0.230961	-10.0921	5.98983e-24	2.64621e-22
	Pald1	816.599	-2.79046	0.277086	-10.0707	7.44178e-24	3.2762e-22
	Il1b	73153.4	9.45664	0.939545	10.0651	7.87876e-24	3.44457e-22
	Trim12a	1609.29	3.5465	0.352351	10.0652	7.86886e-24	3.44457e-22
	Ifi206	6630.12	7.84415	0.779781	10.0594	8.34836e-24	3.63729e-22
	Serpine1	1864.96	3.12881	0.311188	10.0544	8.78497e-24	3.81437e-22
	Ikbke	7805.96	2.22818	0.221725	10.0493	9.25578e-24	4.00503e-22
	Bfar	2532.2	2.13069	0.212446	10.0293	1.1329e-23	4.88537e-22
	Dck	1130.3	2.64328	0.264307	10.0008	1.51169e-23	6.49665e-22
	Rap1b	20388.8	2.42666	0.242902	9.99029	1.68086e-23	7.1992e-22
	Oas1a	3319.59	3.11289	0.31165	9.98843	1.71275e-23	7.31103e-22
	Rbpj	3306.54	2.05418	0.206595	9.94305	2.70405e-23	1.15036e-21
	Mafk	2928.04	2.63185	0.265023	9.93063	3.06325e-23	1.2988e-21
	Ifnb1	411.25	12.8023	1.29056	9.91992	3.4102e-23	1.44107e-21
	Gm8995	22633	4.15906	0.419412	9.91641	3.53247e-23	1.48776e-21
	Ifi205	10100.6	10.242	1.03325	9.91244	3.6755e-23	1.54285e-21
	Pml	3294.78	3.02943	0.306021	9.89942	4.18714e-23	1.75181e-21
	Ube2f	2630.19	1.95985	0.198587	9.86896	5.67479e-23	2.36637e-21
	Gm5431	1532.83	4.02659	0.408447	9.85828	6.31241e-23	2.62359e-21
	Cxcl2	19596.6	9.3682	0.950687	9.85414	6.57786e-23	2.72496e-21
	Hck	6015.48	2.09258	0.212397	9.85223	6.70426e-23	2.76825e-21
	Mtdh	17535.8	2.89264	0.294032	9.83785	7.73495e-23	3.18343e-21
	Stx11	1437.76	4.93577	0.5021	9.83024	8.3418e-23	3.42204e-21
	H2-T24	1385.11	3.12095	0.318254	9.80648	1.05591e-22	4.3176e-21
	Pwp1	6821.17	2.93192	0.299766	9.78071	1.36254e-22	5.55347e-21
	Fam46a	2319.01	2.46252	0.252789	9.74144	2.00689e-22	8.15341e-21
	Dgkz	6545.33	-3.31611	0.341506	-9.71026	2.72633e-22	1.10407e-20
	Etnk1	7850.97	2.62855	0.27077	9.70769	2.7961e-22	1.12871e-20
	Sap30	1649.67	3.23271	0.333245	9.7007	2.99437e-22	1.2049e-20
	Pik3r5	10819.1	1.88715	0.194824	9.68644	3.44308e-22	1.38106e-20
	Klf6	16650.7	2.00431	0.207801	9.64538	5.1421e-22	2.05603e-20
	Lrch1	1699.51	2.33353	0.241944	9.64489	5.16677e-22	2.05938e-20
	Snx30	1280.18	-3.6241	0.376563	-9.62415	6.32275e-22	2.5122e-20
	Rbm43	1300.89	2.71789	0.282457	9.62234	6.43533e-22	2.54891e-20
	Pcgf5	905.757	4.52422	0.470699	9.61171	7.13557e-22	2.81743e-20
	Tmem67	1184.82	3.94832	0.411459	9.59592	8.31753e-22	3.27389e-20
	Trim34a	1249.18	2.4617	0.257483	9.56061	1.1706e-21	4.59332e-20
	Crybg1	1579.69	3.60973	0.377642	9.5586	1.19356e-21	4.66892e-20
	Polr2g	2795.54	2.01343	0.210742	9.55401	1.24773e-21	4.86577e-20
	Tap2	5343.61	2.53587	0.265452	9.55302	1.25965e-21	4.89715e-20
	Tlk2	2342.51	2.63051	0.275619	9.54403	1.37391e-21	5.32497e-20
	Cxcl1	503.948	7.32444	0.767693	9.54085	1.41668e-21	5.47393e-20
	Kalrn	289.559	7.66835	0.803851	9.53951	1.43502e-21	5.5279e-20
	Tbc1d2	594.466	-4.82178	0.50597	-9.52976	1.57645e-21	6.05423e-20
	Tdrd7	3890.02	1.99907	0.209964	9.52101	1.71512e-21	6.56682e-20
	Relb	2574.06	2.96576	0.311509	9.52064	1.7212e-21	6.57019e-20
	Tcf4	4068.57	1.96859	0.206941	9.51282	1.85556e-21	7.06175e-20
	Rasa4	10459.3	1.81745	0.191158	9.5076	1.95109e-21	7.403e-20
	2310043P16Rik	607.008	5.08574	0.537013	9.47042	2.78709e-21	1.05434e-19
	Plagl2	3776.92	2.2914	0.242583	9.44585	3.52522e-21	1.32959e-19
	Ddhd1	5297.6	3.31557	0.352217	9.41344	4.80152e-21	1.80557e-19
	Batf2	700.666	7.0588	0.749891	9.4131	4.817e-21	1.80602e-19
	Ppfibp1	5591.61	2.22924	0.237095	9.40228	5.33919e-21	1.99588e-19
	Foxp1	2008.18	3.15019	0.336558	9.36001	7.97263e-21	2.97151e-19
	Kcnk13	635.36	-2.50986	0.26821	-9.35782	8.14009e-21	3.025e-19
	Plekhm1	5428.04	-2.18513	0.234015	-9.33755	9.85914e-21	3.65308e-19
	Snn	1121.65	2.62401	0.281676	9.31571	1.21136e-20	4.4753e-19
	Frmd4a	3615.39	2.69214	0.289263	9.30689	1.31629e-20	4.84877e-19
	Shisa3	856.46	6.52325	0.70107	9.30472	1.34351e-20	4.93466e-19
	Nampt	11721.9	2.69527	0.2897	9.30367	1.35685e-20	4.96921e-19
	Olfr56	797.139	12.2113	1.31505	9.2858	1.60504e-20	5.86118e-19
	Dcp2	4573.43	3.1495	0.339829	9.26787	1.89892e-20	6.91436e-19
	Rxra	3194.9	-3.70866	0.400227	-9.26641	1.92526e-20	6.99012e-19
	Gm4070	892.497	4.38961	0.473937	9.262	2.0064e-20	7.26387e-19
	Iqsec1	2505.18	-2.2049	0.238066	-9.26169	2.01219e-20	7.26399e-19
	Rbbp8	1319.69	2.48568	0.268753	9.24892	2.2678e-20	8.16342e-19
	St3gal3	2293.64	2.22412	0.240601	9.24402	2.37396e-20	8.52131e-19
	Foxp4	2054.28	3.00503	0.32542	9.23432	2.59941e-20	9.30413e-19
	Tnn	381.811	12.555	1.36971	9.16614	4.90265e-20	1.74986e-18
	Sec14l1	3635.21	-2.00067	0.218285	-9.16539	4.9367e-20	1.75705e-18
	Gm7809	3093.9	2.28713	0.249613	9.1627	5.0617e-20	1.79648e-18
	Clic5	467.865	7.31122	0.798043	9.16144	5.12111e-20	1.81247e-18
	Rhbdf2	6438.47	2.18086	0.238168	9.15682	5.34484e-20	1.88637e-18
	Gm16589	1787.81	2.41326	0.264431	9.12625	7.09133e-20	2.49579e-18
	Zc3h12c	2111.69	3.42249	0.37558	9.11254	8.04768e-20	2.82451e-18
	Ptpn1	4798.05	-2.59106	0.284672	-9.10191	8.87544e-20	3.1064e-18
	Adgrl2	3412.47	1.66624	0.183221	9.09418	9.53071e-20	3.32654e-18
	Naa25	3576.06	2.80089	0.308075	9.0916	9.75943e-20	3.39698e-18
	Rassf2	1342.13	-3.12434	0.345149	-9.05214	1.40195e-19	4.86637e-18
	Ptges	9468.29	4.07367	0.450267	9.04722	1.46654e-19	5.07664e-18
	Rap2c	3335.49	2.00737	0.22285	9.00774	2.10351e-19	7.26172e-18
	Gna13	10043.5	1.73362	0.192876	8.98827	2.51141e-19	8.64623e-18
	Mov10	3812.06	2.36396	0.263142	8.98359	2.6208e-19	8.99833e-18
	Stau1	4237	1.86749	0.208006	8.97809	2.7551e-19	9.4338e-18
	H2-T22	5499.85	2.305	0.257297	8.95854	3.29008e-19	1.12352e-17
	Nckap5l	1233.08	-2.69684	0.301298	-8.95074	3.53115e-19	1.20259e-17
	Psme2	506.764	2.87715	0.321868	8.93891	3.93032e-19	1.33493e-17
	Notch2	7882.18	2.83252	0.317845	8.91163	5.0288e-19	1.70346e-17
	Hdc	501.964	11.9278	1.34027	8.89954	5.60764e-19	1.89445e-17
	Ggct	380.885	3.95286	0.444846	8.8859	6.34038e-19	2.1306e-17
	Ctsc	24435.9	2.60424	0.293075	8.88591	6.33977e-19	2.1306e-17
	Cebpb	1390.8	4.54113	0.511607	8.87619	6.91872e-19	2.31878e-17
	Znrf1	4680.75	1.96587	0.221532	8.87398	7.05782e-19	2.35914e-17
	Slc31a2	6763.63	1.90349	0.214919	8.8568	8.23428e-19	2.74512e-17
	Olr1	409.691	5.89977	0.667804	8.83458	1.00477e-18	3.34086e-17
	Hk2	8384.68	2.13271	0.241582	8.8281	1.06465e-18	3.53067e-17
	Prdx5	26876.5	1.68525	0.191121	8.81771	1.16826e-18	3.86411e-17
	Oas1b	868.003	5.00545	0.567849	8.81475	1.1995e-18	3.95711e-17
	Sh3bgrl2	9215.56	2.42247	0.27493	8.81124	1.23768e-18	4.07242e-17
	Tpm4	16775	2.19977	0.250106	8.79538	1.42569e-18	4.67884e-17
	Ppp1r15a	3829.86	3.36409	0.382577	8.79324	1.45306e-18	4.75633e-17
	Tnfsf9	543.255	4.06821	0.463103	8.78469	1.56799e-18	5.11927e-17
	Tbc1d1	3849.58	2.03116	0.231643	8.76848	1.81093e-18	5.89719e-17
	Csrnp1	2537.67	4.20368	0.479893	8.75963	1.959e-18	6.36297e-17
	Il12b	12290.7	9.65599	1.10616	8.72931	2.56235e-18	8.30137e-17
	Taf15	3371.81	1.66212	0.190427	8.72836	2.58387e-18	8.34967e-17
	Piezo1	29218.7	1.98868	0.227907	8.72586	2.64175e-18	8.51494e-17
	Vsir	3996.62	-2.59006	0.296976	-8.72143	2.74706e-18	8.83183e-17
	Ythdf1	1748.78	1.59058	0.182975	8.69288	3.53379e-18	1.13323e-16
	Wdr81	4053.8	-1.69641	0.195215	-8.68996	3.62581e-18	1.1598e-16
	Psmb8	6719.4	1.97624	0.227558	8.68455	3.80259e-18	1.21328e-16
	Uba7	5338.55	2.961	0.342037	8.65696	4.8453e-18	1.54207e-16
	Slco3a1	1067.62	5.35775	0.62055	8.63388	5.93056e-18	1.88273e-16
	Ch25h	1995.88	5.71955	0.662714	8.63049	6.10875e-18	1.93444e-16
	Slfn4	852.437	6.6714	0.773032	8.63017	6.12633e-18	1.93516e-16
	Hivep3	4770	4.12519	0.478176	8.62693	6.30215e-18	1.98573e-16
	Arhgap19	2430.71	-4.55708	0.529091	-8.61303	7.11516e-18	2.23632e-16
	Lgals9	9164.22	1.6531	0.191947	8.61225	7.16392e-18	2.24606e-16
	Abcd2	706.253	-3.74868	0.436191	-8.59414	8.3894e-18	2.62376e-16
	Trim26	4599.33	2.12791	0.247679	8.5914	8.59155e-18	2.68035e-16
	Pvr	1507.26	1.97484	0.229924	8.58911	8.76463e-18	2.72761e-16
	Anxa7	9550.73	1.49655	0.174319	8.58512	9.07388e-18	2.81692e-16
	Gpd2	2971.87	3.25261	0.379178	8.57805	9.64963e-18	2.98831e-16
	Slc44a1	6338.15	2.75771	0.321682	8.57279	1.01009e-17	3.12041e-16
	Pgs1	3324.82	1.78117	0.207895	8.56765	1.05622e-17	3.25497e-16
	Bin2	1536.79	-2.80478	0.327409	-8.5666	1.06582e-17	3.27656e-16
	Irf9	2820.99	2.41286	0.282109	8.55293	1.20001e-17	3.68013e-16
	Trpm4	1216.23	2.10572	0.246271	8.55043	1.22629e-17	3.75162e-16
	Icosl	1734.79	3.91894	0.45841	8.54899	1.24171e-17	3.78963e-16
	Plk2	17709.4	2.59141	0.303151	8.54826	1.2496e-17	3.80451e-16
	Slc36a1	1687.78	-2.4537	0.287134	-8.54549	1.27993e-17	3.87976e-16
	Acox3	2986.16	-1.76349	0.206366	-8.54544	1.28046e-17	3.87976e-16
	Casp9	1083.84	-1.93561	0.226546	-8.54399	1.29669e-17	3.91953e-16
	Slc11a2	6603.79	1.41644	0.165791	8.5435	1.30221e-17	3.92684e-16
	Rab20	2498.54	2.11357	0.247651	8.53447	1.40799e-17	4.23571e-16
	Syk	20899.5	1.25093	0.14659	8.53349	1.42002e-17	4.26174e-16
	Tiparp	3495.96	3.53465	0.415337	8.51032	1.7346e-17	5.19353e-16
	Wdr43	2276.65	2.01361	0.236781	8.50409	1.83025e-17	5.46696e-16
	Coro2a	4383.96	2.20218	0.259625	8.48215	2.21062e-17	6.58753e-16
	Agrn	3509.87	3.10953	0.366678	8.48028	2.2465e-17	6.6787e-16
	Tank	3757.82	3.0341	0.358086	8.47309	2.38974e-17	7.08788e-16
	Dnaja2	7105.62	1.98089	0.233827	8.47159	2.42057e-17	7.16249e-16
	Lad1	427.208	10.7122	1.26575	8.46311	2.60338e-17	7.68543e-16
	Snx24	595.748	-3.15396	0.37324	-8.45022	2.90762e-17	8.56359e-16
	Sipa1l2	1891.81	-2.87929	0.341147	-8.44003	3.17267e-17	9.32249e-16
	Iigp1	5083.37	10.2316	1.21234	8.4395	3.18687e-17	9.34249e-16
	Tnip3	504.972	5.48002	0.65102	8.4176	3.84277e-17	1.12392e-15
	Arid3a	1858.03	-2.86299	0.340164	-8.41649	3.87919e-17	1.13195e-15
	Rars	5230.74	2.02569	0.240973	8.40632	4.23074e-17	1.23169e-15
	Hat1	1479.85	1.99641	0.237705	8.39872	4.51382e-17	1.31108e-15
	Ifi207	10558.2	2.91351	0.347336	8.38817	4.93759e-17	1.43088e-15
	Inpp5b	3325.97	2.1167	0.252672	8.37726	5.41738e-17	1.56633e-15
	Tarm1	1105.08	10.424	1.24618	8.36474	6.02471e-17	1.73795e-15
	Heatr9	363.768	12.0225	1.43862	8.357	6.43349e-17	1.85164e-15
	Pnpt1	1899.59	2.77429	0.332016	8.35588	6.49461e-17	1.86499e-15
	Swap70	4390.09	2.00052	0.239599	8.34946	6.85751e-17	1.96473e-15
	Psmb10	5085.42	2.69604	0.3234	8.33656	7.64837e-17	2.18636e-15
	Atf4	8625.6	1.44753	0.173698	8.33361	7.84121e-17	2.23643e-15
	Ugcg	1419.84	2.9708	0.357511	8.30967	9.59702e-17	2.73104e-15
	Map3k8	886.445	2.61772	0.315429	8.29894	1.05045e-16	2.97588e-15
	Stk40	2142.85	1.91896	0.231224	8.29916	1.04848e-16	2.97588e-15
	Ppm1k	767.41	3.24355	0.391602	8.28277	1.20345e-16	3.39934e-15
	Il18	598.59	3.23459	0.390529	8.28258	1.20531e-16	3.39934e-15
	Seh1l	1940.34	2.29962	0.277894	8.27515	1.28297e-16	3.61032e-15
	Psip1	879.43	2.73695	0.331019	8.26826	1.35928e-16	3.81656e-15
	H2-Q5	517.495	4.207	0.508856	8.26757	1.36717e-16	3.83019e-15
	Rnasel	1200.72	-3.23532	0.391731	-8.25904	1.46847e-16	4.1049e-15
	Lhx2	369.889	6.60157	0.800441	8.24741	1.61859e-16	4.51456e-15
	Tma16	3457.22	2.94812	0.358253	8.22915	1.88541e-16	5.23757e-15
	Traf1	4183.57	7.5676	0.919614	8.22911	1.8861e-16	5.23757e-15
	Irf5	8138.06	1.94839	0.237127	8.21666	2.09255e-16	5.7981e-15
	Gem	468.732	5.17154	0.630882	8.19732	2.45797e-16	6.79574e-15
	Dnmt1	2213.58	-3.34845	0.409046	-8.186	2.70062e-16	7.45028e-15
	Aida	2148.83	2.15805	0.263806	8.18044	2.82807e-16	7.7849e-15
	Ifrd1	3935.71	2.73205	0.334507	8.16741	3.15086e-16	8.65458e-15
	Tox4	3277.55	1.20052	0.147345	8.14773	3.70827e-16	1.01635e-14
	Plekhf2	2217.9	2.07273	0.254707	8.1377	4.02856e-16	1.10175e-14
	Mafb	2872.89	-3.64309	0.448686	-8.11946	4.6827e-16	1.27788e-14
	Ppfia3	629.662	4.2823	0.527652	8.11578	4.8269e-16	1.31439e-14
	Sgsh	1279.63	-3.73821	0.46074	-8.1135	4.91839e-16	1.33643e-14
	Dusp7	1225.28	-2.60071	0.320619	-8.11153	4.99884e-16	1.35537e-14
	Batf	775.384	3.42913	0.422927	8.10809	5.14224e-16	1.39127e-14
	Daam1	1524.93	2.43035	0.300102	8.09842	5.56756e-16	1.50312e-14
	Cept1	4056.99	2.30731	0.284952	8.09722	5.62304e-16	1.51486e-14
	Ttc39b	1833.86	1.85055	0.228983	8.08161	6.39159e-16	1.71825e-14
	D1Ertd622e	3276.71	2.01694	0.249583	8.08124	6.41103e-16	1.71982e-14
	Irf2	2216.34	1.96307	0.243047	8.07694	6.64131e-16	1.77782e-14
	Rgs1	11726.1	3.04136	0.376687	8.07399	6.80401e-16	1.81752e-14
	Sec24b	4715.89	2.29532	0.284599	8.06509	7.31833e-16	1.94668e-14
	Abracl	2017.52	2.39508	0.296965	8.06519	7.31219e-16	1.94668e-14
	Ankrd33b	2034.76	2.85755	0.354431	8.06236	7.48333e-16	1.98638e-14
	Sptlc2	5076.72	1.43076	0.177913	8.04193	8.84363e-16	2.33964e-14
	Cdc42ep2	710.818	4.58085	0.569629	8.04182	8.85119e-16	2.33964e-14
	Ldlrap1	2326.57	-2.83412	0.352528	-8.03943	9.02573e-16	2.38079e-14
	Zfp704	1037.81	-4.117	0.513749	-8.01364	1.11363e-15	2.93141e-14
	Prkch	1139.83	-3.56139	0.444456	-8.01292	1.12012e-15	2.94235e-14
	Ddx24	5512.4	1.40271	0.17508	8.01182	1.13025e-15	2.96281e-14
	Sbds	4164.37	2.11536	0.264642	7.99328	1.31394e-15	3.43008e-14
	Mfsd12	10080.4	-1.91765	0.239905	-7.99337	1.31298e-15	3.43008e-14
	Ppp2r2a	2953.89	2.08617	0.261082	7.99049	1.34404e-15	3.50144e-14
	Wdr59	1810.61	3.08434	0.386319	7.98391	1.41772e-15	3.68579e-14
	Cdv3	5295.04	1.55283	0.19464	7.97791	1.48826e-15	3.86123e-14
	Arrb1	1897.08	-2.69627	0.338906	-7.95583	1.7794e-15	4.60712e-14
	Fas	364.01	3.89389	0.489776	7.95034	1.86e-15	4.80594e-14
	Zc3h7a	4564.26	2.43159	0.306249	7.93992	2.02304e-15	5.21656e-14
	Lmo4	1797.12	2.02574	0.255617	7.92492	2.28286e-15	5.87453e-14
	B4galt5	5430.6	1.74177	0.21992	7.92001	2.37495e-15	6.095e-14
	Ppp4r2	1784.76	2.17177	0.27422	7.91984	2.37818e-15	6.095e-14
	Stx2	2770.27	1.63909	0.207537	7.89783	2.83805e-15	7.25886e-14
	Acsl1	12340.5	2.48914	0.316178	7.87261	3.47329e-15	8.86566e-14
	Myd88	3582.45	2.31111	0.293974	7.86162	3.79207e-15	9.65984e-14
	1700047I17Rik1	277.202	3.10302	0.394881	7.85812	3.8993e-15	9.913e-14
	Il6	7207.41	10.756	1.37008	7.85068	4.13778e-15	1.04982e-13
	Lcp1	51934.2	1.36614	0.174123	7.8458	4.3019e-15	1.08927e-13
	Irak2	6118.94	1.61276	0.206102	7.82502	5.07561e-15	1.28261e-13
	Foxo3	1216.15	-3.21038	0.410542	-7.81986	5.28818e-15	1.33366e-13
	Mnt	1228.43	-4.78905	0.613091	-7.81133	5.65881e-15	1.42428e-13
	Apol9b	255.896	10.9201	1.40008	7.7996	6.21051e-15	1.56004e-13
	Capn15	667.005	-2.75626	0.353477	-7.79757	6.3111e-15	1.58216e-13
	Gm15753	585.782	2.89658	0.372936	7.76695	8.0401e-15	2.01162e-13
	Ppp1r15b	4564.3	1.69695	0.218591	7.76314	8.28548e-15	2.06891e-13
	Cd14	30439.3	2.56591	0.330826	7.75607	8.76017e-15	2.18313e-13
	Tmem132e	238.934	11.8014	1.52242	7.75176	9.06276e-15	2.25409e-13
	Sppl2a	10255.6	1.86543	0.241317	7.73022	1.07363e-14	2.6651e-13
	Junb	9905.13	3.06808	0.396957	7.729	1.08395e-14	2.68544e-13
	Ttc28	756.026	-3.04261	0.393781	-7.72665	1.10412e-14	2.73004e-13
	Fgd4	702.419	-2.60059	0.336913	-7.71888	1.1736e-14	2.89617e-13
	Plcl2	2146.29	1.89107	0.245073	7.71636	1.19697e-14	2.9481e-13
	Clec2d	1195.9	2.60815	0.338056	7.71513	1.20864e-14	2.97103e-13
	Cdyl2	651.977	2.57348	0.333688	7.71224	1.23631e-14	3.03317e-13
	Gvin1	784.536	4.51047	0.585041	7.70966	1.26152e-14	3.08902e-13
	Gbp5	32052.2	10.9192	1.41637	7.70927	1.26538e-14	3.09247e-13
	Fmnl3	1970.74	-2.98794	0.387823	-7.70439	1.31471e-14	3.20682e-13
	Pcyt2	1141.36	-1.70831	0.221751	-7.70372	1.32159e-14	3.2174e-13
	Zfp652	692.667	-2.93509	0.381179	-7.70003	1.36038e-14	3.30547e-13
	Trim30b	275.84	4.54634	0.590952	7.69324	1.43456e-14	3.47902e-13
	Nbeal2	1046.6	-3.91918	0.509541	-7.69159	1.45313e-14	3.51729e-13
	Traf2	1246.91	1.9563	0.254942	7.67349	1.67375e-14	4.04357e-13
	Gas7	4113.2	2.07065	0.269989	7.66939	1.72815e-14	4.16701e-13
	6430548M08Rik	570.373	-5.60728	0.731352	-7.667	1.76065e-14	4.23729e-13
	Rab12	3797.26	2.35053	0.307381	7.64695	2.05802e-14	4.94355e-13
	Tmem229b	1768.53	2.50652	0.328572	7.62852	2.37471e-14	5.69344e-13
	Tlr1	2479.62	1.82843	0.239797	7.62488	2.44254e-14	5.84497e-13
	Hcls1	19432	1.08799	0.142829	7.61744	2.58761e-14	6.18044e-13
	Cpeb2	1114.04	-2.43675	0.319985	-7.6152	2.63274e-14	6.27635e-13
	Phf11c	360.532	5.07831	0.667321	7.61	2.74101e-14	6.52216e-13
	Gbp11	425.047	7.77648	1.02337	7.59888	2.98697e-14	7.09406e-13
	Sh3bp5	6572.91	1.74757	0.230764	7.57297	3.64799e-14	8.64771e-13
	Kif5c	450.145	2.58542	0.341567	7.56929	3.7528e-14	8.87951e-13
	Arel1	3841.94	2.22068	0.293461	7.56722	3.81298e-14	9.00504e-13
	Fam53c	2759.17	1.94962	0.258512	7.54169	4.63929e-14	1.09361e-12
	Tspan14	1687.56	-2.20148	0.292307	-7.5314	5.01991e-14	1.18113e-12
	Spsb2	645.648	-2.99538	0.398142	-7.5234	5.33698e-14	1.2534e-12
	Chmp4b	13161.4	1.30269	0.17336	7.51435	5.71965e-14	1.34078e-12
	Vopp1	1530.17	1.73826	0.231854	7.49722	6.51851e-14	1.52521e-12
	Aebp2	2622.37	2.19948	0.293384	7.49696	6.53173e-14	1.52548e-12
	Cd86	3470.83	2.85698	0.381469	7.48941	6.91814e-14	1.61274e-12
	Tpra1	1436.83	-2.31941	0.310026	-7.48136	7.35588e-14	1.71163e-12
	Tnfaip8l2	1330.82	-2.07535	0.277491	-7.47898	7.49009e-14	1.73966e-12
	Gsap	3809.62	2.50454	0.335403	7.46725	8.18884e-14	1.89846e-12
	Myo1f	11823.9	-1.88733	0.253105	-7.45669	8.87233e-14	2.05315e-12
	Psme1	4942.36	1.82054	0.244219	7.45454	9.0182e-14	2.08309e-12
	2810474O19Rik	4470.97	2.29157	0.307467	7.45305	9.12094e-14	2.10298e-12
	Nrp2	27656.1	1.58251	0.212379	7.45135	9.23869e-14	2.12624e-12
	Cln5	6328.66	1.59436	0.214091	7.44709	9.54247e-14	2.19216e-12
	Bambi-ps1	249.325	3.9638	0.532924	7.43782	1.02357e-13	2.34716e-12
	Fpr2	787.996	4.53086	0.60958	7.43276	1.06358e-13	2.43448e-12
	Mrgpre	486.772	-6.12013	0.823634	-7.43064	1.08073e-13	2.46926e-12
	Mdfic	9887.18	1.58852	0.213869	7.42754	1.1064e-13	2.52334e-12
	Rela	4494.43	1.3382	0.180181	7.42695	1.11129e-13	2.52993e-12
	Pou3f1	618.169	5.90115	0.795889	7.41454	1.22049e-13	2.77353e-12
	40787	3185.06	2.21043	0.29912	7.38979	1.47064e-13	3.336e-12
	Cxcl11	351.43	8.29602	1.12317	7.38622	1.51057e-13	3.42044e-12
	Vgll4	439.7	-3.03127	0.410901	-7.37713	1.61741e-13	3.64628e-12
	Furin	7591.07	1.5826	0.214531	7.377	1.61896e-13	3.64628e-12
	Ppp2r1b	2044.94	1.70175	0.230681	7.37707	1.61813e-13	3.64628e-12
	Ms4a4c	1146.93	5.72578	0.776205	7.37663	1.62342e-13	3.64981e-12
	Usp12	4078.36	2.2135	0.301001	7.35378	1.92678e-13	4.32413e-12
	Max	3955.76	1.56645	0.21335	7.34216	2.10176e-13	4.70847e-12
	Fbxw17	1879.7	2.4847	0.33849	7.34056	2.12699e-13	4.74814e-12
	Fam241a	825.916	2.15667	0.293798	7.34067	2.12531e-13	4.74814e-12
	Gm6377	1198.2	3.98692	0.543255	7.33894	2.15292e-13	4.79755e-12
	Rasa3	1805.54	-3.44001	0.46911	-7.33305	2.24975e-13	5.00451e-12
	Dgkd	3546.36	-1.68735	0.230474	-7.32122	2.45719e-13	5.45633e-12
	Tapbpl	1415.82	2.49671	0.34106	7.32042	2.47189e-13	5.47935e-12
	1600014C10Rik	1774.87	1.89736	0.25923	7.31923	2.49391e-13	5.51847e-12
	Rsbn1l	1612.84	1.67878	0.229703	7.30849	2.70155e-13	5.96749e-12
	Tpcn1	1816.68	-2.64739	0.362437	-7.30442	2.78457e-13	6.14015e-12
	Ppa1	1047.93	2.52993	0.346672	7.29776	2.926e-13	6.44077e-12
	Gm5970	254.381	11.9875	1.64318	7.2953	2.9799e-13	6.548e-12
	Socs7	2073.72	2.30031	0.316004	7.27936	3.35396e-13	7.35717e-12
	AC149090,1	5519.36	-1.721	0.237084	-7.25903	3.89866e-13	8.53718e-12
	Ttc9c	1874.96	2.38298	0.330664	7.20665	5.73435e-13	1.25352e-11
	Rab9	1556.43	2.12577	0.295678	7.18946	6.50488e-13	1.4195e-11
	Ampd3	4982.57	2.58907	0.360234	7.18719	6.61369e-13	1.44076e-11
	Rab8b	11326	1.66583	0.232277	7.17174	7.4048e-13	1.61032e-11
	Cd300a	1843.59	-1.90462	0.266046	-7.15898	8.12801e-13	1.76456e-11
	Wipf1	3159.23	-1.55408	0.217391	-7.1488	8.75404e-13	1.89721e-11
	Dusp3	4164.2	-1.84576	0.258373	-7.14376	9.08119e-13	1.96474e-11
	Mthfd2	4106.14	2.13329	0.29872	7.14143	9.23651e-13	1.99493e-11
	Triobp	3218.86	1.85518	0.259858	7.13921	9.38711e-13	2.024e-11
	Itgb5	9506.56	-1.44979	0.203318	-7.13064	9.99056e-13	2.15044e-11
	Pi4k2a	6914.17	1.25741	0.176663	7.11759	1.09832e-12	2.36009e-11
	Eif1	3142.51	1.46015	0.205436	7.10755	1.18121e-12	2.53388e-11
	Marcks	7917.47	2.21896	0.312537	7.09984	1.24902e-12	2.6748e-11
	Slc7a11	11686.5	4.74747	0.669125	7.09504	1.29314e-12	2.76461e-11
	Ell2	9396.1	1.70736	0.240947	7.08604	1.38006e-12	2.94545e-11
	Gm9761	1634.1	1.62454	0.229276	7.08553	1.38508e-12	2.95119e-11
	Ier3	2233.48	1.99306	0.28252	7.05459	1.73106e-12	3.68214e-11
	Syt7	430.966	6.17318	0.875144	7.0539	1.73972e-12	3.69435e-11
	Acp5	354.639	4.39746	0.6235	7.05285	1.75285e-12	3.71597e-11
	Zfand2a	3145.76	-1.48418	0.210873	-7.03827	1.9464e-12	4.1194e-11
	Cacybp	2842.71	1.96828	0.280078	7.02759	2.10124e-12	4.43966e-11
	Orai2	1729.06	1.87239	0.26649	7.02614	2.12325e-12	4.47868e-11
	Fam26f	2876.11	7.85097	1.11801	7.0223	2.18243e-12	4.59582e-11
	Siah2	500.955	2.25509	0.321328	7.01805	2.2499e-12	4.73004e-11
	Zbtb5	892.809	2.77943	0.396373	7.01217	2.34657e-12	4.92506e-11
	Mical1	1234.73	-2.56497	0.366115	-7.00592	2.45377e-12	5.14152e-11
	Mknk2	2985.49	-2.95428	0.423378	-6.97789	2.99654e-12	6.26842e-11
	Msrb1	2899.66	-1.6963	0.243334	-6.97109	3.14491e-12	6.56792e-11
	Ptpn2	1177.77	2.74957	0.394658	6.96696	3.23856e-12	6.75235e-11
	Lyl1	728.201	-4.42931	0.635782	-6.9667	3.24458e-12	6.75376e-11
	Ttc39c	1323.08	3.49629	0.501991	6.96485	3.28759e-12	6.83203e-11
	4930430E12Rik	2278.58	2.18161	0.313509	6.95869	3.43448e-12	7.12556e-11
	Rbl1	1081.17	2.93679	0.422336	6.9537	3.5584e-12	7.37056e-11
	Rab3il1	996.186	-5.34368	0.768812	-6.95056	3.63828e-12	7.52369e-11
	H2-T23	7199.56	1.43839	0.207342	6.93729	3.99697e-12	8.25192e-11
	Kdm4a	5804.21	1.6731	0.241832	6.91846	4.5659e-12	9.41112e-11
	Ifi214	230.32	8.22312	1.18868	6.91786	4.58532e-12	9.43575e-11
	Rab11fip5	2362.37	-2.05501	0.297437	-6.90907	4.87834e-12	1.00224e-10
	Filip1l	1159.81	2.64863	0.384046	6.89665	5.32448e-12	1.09212e-10
	Gm7019	311.904	3.59263	0.522171	6.88019	5.97746e-12	1.22407e-10
	Tec	1222.02	-3.35654	0.488064	-6.87725	6.10181e-12	1.24751e-10
	Gm16685	119.781	9.42196	1.37258	6.86442	6.67605e-12	1.36271e-10
	Nfatc2	496.572	-2.71998	0.396268	-6.864	6.6959e-12	1.36456e-10
	Dr1	2553.69	1.7109	0.249397	6.86015	6.87905e-12	1.39963e-10
	Tab2	5059.25	1.43389	0.209294	6.85108	7.32923e-12	1.48882e-10
	Arhgef3	3486.11	2.1354	0.311714	6.85051	7.35878e-12	1.49243e-10
	Tmem2	1791.27	2.96842	0.433534	6.84703	7.54012e-12	1.52675e-10
	Gsdmd	2433.17	1.38545	0.202673	6.83588	8.15045e-12	1.64769e-10
	Gdf15	3013.73	2.62069	0.384647	6.81322	9.54356e-12	1.92624e-10
	Ski	2390.75	-2.24951	0.330185	-6.81287	9.56714e-12	1.92792e-10
	Snx8	3562.04	-1.53611	0.225582	-6.80957	9.789e-12	1.96949e-10
	Stim2	1960.12	2.27012	0.333468	6.8076	9.92393e-12	1.99346e-10
	Serpina3f	223.478	11.7286	1.72476	6.80015	1.04511e-11	2.09602e-10
	Tecpr1	7742.47	-1.84851	0.272049	-6.79478	1.08479e-11	2.17215e-10
	Asns	3303.6	2.41467	0.356063	6.78158	1.18866e-11	2.37638e-10
	Psma6	6269.61	1.44689	0.213424	6.77939	1.20681e-11	2.40886e-10
	Rnf24	593.802	2.5415	0.375278	6.77231	1.26745e-11	2.5259e-10
	Gtf2i	2138.62	-1.7558	0.2593	-6.7713	1.2763e-11	2.53954e-10
	F830016B08Rik	127.469	9.39369	1.38896	6.76311	1.35063e-11	2.6832e-10
	4930453N24Rik	1030.04	2.27989	0.337266	6.75991	1.38082e-11	2.73887e-10
	Slc7a2	19979.4	5.75747	0.852609	6.75276	1.45059e-11	2.87275e-10
	Aftph	4072.04	1.76315	0.262391	6.71955	1.82286e-11	3.60436e-10
	Slc39a14	1184.44	2.08786	0.310732	6.71917	1.82763e-11	3.60814e-10
	Fkbp15	4606.28	-1.15012	0.171319	-6.71336	1.9019e-11	3.74891e-10
	H2-Q6	2853.99	4.04196	0.602185	6.71215	1.91774e-11	3.77424e-10
	Tsc22d3	607.933	-2.77615	0.413969	-6.70619	1.99768e-11	3.92545e-10
	Zmynd8	2260.59	-1.78039	0.265545	-6.70466	2.01876e-11	3.96072e-10
	Myo9b	7839.56	-1.30239	0.194318	-6.70239	2.05033e-11	4.01281e-10
	Usp25	6610.78	2.14448	0.319961	6.7023	2.05166e-11	4.01281e-10
	1810011H11Rik	607.393	-2.56846	0.383694	-6.69403	2.17106e-11	4.23977e-10
	Apobec1	5606.17	-1.36624	0.204161	-6.69195	2.20209e-11	4.29374e-10
	Rnf4	3835.89	1.29451	0.193556	6.68805	2.26164e-11	4.40306e-10
	Cp	1643.21	3.01706	0.452052	6.67413	2.48695e-11	4.83425e-10
	Soat1	8475	-1.39185	0.208815	-6.66548	2.63804e-11	5.12007e-10
	Parp8	534.156	2.28287	0.342659	6.66223	2.69705e-11	5.22656e-10
	Csf2	495.928	9.15805	1.37506	6.66011	2.73631e-11	5.29453e-10
	Ccnd2	1291.34	4.66379	0.700808	6.65488	2.83531e-11	5.47769e-10
	Pnpla7	4385.46	-1.53993	0.231773	-6.64413	3.0501e-11	5.88367e-10
	Mb21d1	747.833	2.59722	0.391248	6.6383	3.17318e-11	6.11175e-10
	Arhgap25	3561.38	-2.39638	0.361285	-6.63293	3.29096e-11	6.32895e-10
	Abi1	6070.18	1.41171	0.213241	6.62027	3.58555e-11	6.88502e-10
	Pou2f2	1894.55	-2.10693	0.318606	-6.61296	3.76713e-11	7.22271e-10
	Cct3	6505.05	1.03802	0.157129	6.60616	3.94412e-11	7.55061e-10
	Pttg1	1023.16	2.04527	0.309718	6.60366	4.01128e-11	7.65597e-10
	Pgpep1	1195.86	-2.04904	0.310278	-6.60387	4.00552e-11	7.65597e-10
	Map2k4	2263.62	1.70524	0.25834	6.60077	4.09033e-11	7.79508e-10
	Rnaset2b	2409.04	3.60027	0.546333	6.58989	4.40155e-11	8.37553e-10
	Rrs1	1693.52	1.7615	0.267501	6.58503	4.54799e-11	8.64117e-10
	Gm12346	8242.88	1.97	0.299347	6.58099	4.67312e-11	8.8656e-10
	Elp5	2160.44	1.43666	0.218806	6.56594	5.17063e-11	9.79475e-10
	Plekhn1	1788.76	1.98166	0.302229	6.55683	5.49636e-11	1.03962e-09
	Pydc3	2134.46	8.48972	1.29493	6.5561	5.52338e-11	1.04317e-09
	Vps54	3059.83	2.04275	0.311745	6.55261	5.65391e-11	1.06623e-09
	Ran	3026.17	1.03855	0.158521	6.55152	5.69536e-11	1.07244e-09
	Rbpj-ps3	2388.49	2.28714	0.349696	6.54037	6.13675e-11	1.15384e-09
	Map7d1	7039.79	-1.21735	0.186336	-6.53311	6.44177e-11	1.20939e-09
	Ppard	864.436	-2.75244	0.421764	-6.52602	6.75402e-11	1.26238e-09
	Ets2	3334.43	1.99897	0.306305	6.52607	6.75176e-11	1.26238e-09
	Man2a2	2086.34	-1.84906	0.283325	-6.52629	6.74203e-11	1.26238e-09
	Coro1c	8511.17	-1.62826	0.249554	-6.52468	6.81462e-11	1.27183e-09
	Mitf	3560.45	2.17059	0.333256	6.51328	7.35274e-11	1.37023e-09
	Ddi2	1664.79	-2.30479	0.353959	-6.51147	7.44166e-11	1.38476e-09
	B3gnt8	327.893	-5.0904	0.783849	-6.49411	8.35257e-11	1.55198e-09
	Cars	2414.07	1.55528	0.239614	6.49075	8.54104e-11	1.58467e-09
	Trim8	1923.67	-1.87359	0.288665	-6.49053	8.55358e-11	1.58467e-09
	Nos2	4636.21	10.7763	1.66109	6.48747	8.72877e-11	1.61476e-09
	Ttyh3	2568.53	-2.0393	0.315018	-6.47361	9.56913e-11	1.76763e-09
	Gm6548	2036.71	1.58598	0.245106	6.47059	9.76181e-11	1.80059e-09
	Dse	4847.06	1.64594	0.25483	6.45899	1.05401e-10	1.94132e-09
	C130026I21Rik	220.934	5.46283	0.846326	6.45476	1.08389e-10	1.99345e-09
	Uvrag	1195.41	-1.43129	0.221818	-6.45256	1.09973e-10	2.01964e-09
	Il33	35.8604	21.3939	3.31603	6.45167	1.10624e-10	2.02865e-09
	Arrdc4	1988.77	2.86848	0.444669	6.45082	1.11249e-10	2.03715e-09
	Klc4	1948.53	-2.02345	0.313753	-6.44919	1.12451e-10	2.05618e-09
	Cpd	30360.6	1.35201	0.209696	6.4475	1.13713e-10	2.07625e-09
	Dync1i2	7077.34	1.09766	0.170333	6.44419	1.16219e-10	2.11895e-09
	Rnaset2a	2974.35	2.75999	0.428329	6.44362	1.1666e-10	2.12392e-09
	Skil	7626.92	2.11856	0.328908	6.44119	1.18538e-10	2.155e-09
	Cic	5127.19	-1.87422	0.291192	-6.43637	1.22365e-10	2.21896e-09
	Trim14	1439.99	2.07046	0.321684	6.43632	1.22407e-10	2.21896e-09
	Gnb4	281.709	5.0924	0.791644	6.43269	1.25364e-10	2.26931e-09
	Nfam1	1431.73	-2.91925	0.454023	-6.42974	1.27822e-10	2.31048e-09
	Ldb1	1578.76	-1.84882	0.287731	-6.42553	1.3141e-10	2.37195e-09
	Ccl9	25131.3	4.13467	0.643555	6.42472	1.32109e-10	2.37981e-09
	Cnr2	402.55	-7.14671	1.1124	-6.42459	1.32222e-10	2.37981e-09
	Sh3bp1	1331.86	-1.88221	0.293094	-6.42186	1.34617e-10	2.41947e-09
	Ppp1r9b	4286.1	-1.16619	0.181618	-6.42109	1.35304e-10	2.42837e-09
	Il17ra	3868.87	1.94204	0.303135	6.40652	1.48882e-10	2.66826e-09
	Lrrfip2	3896.26	2.01135	0.314021	6.40515	1.50224e-10	2.6885e-09
	Gpbp1	2533.68	1.63747	0.255791	6.40161	1.53747e-10	2.74766e-09
	Ncoa5	1675.67	1.675	0.262038	6.39222	1.63492e-10	2.91769e-09
	Wars	5146.8	2.25096	0.352208	6.391	1.64807e-10	2.937e-09
	Aph1c	683.998	-2.85883	0.44741	-6.38973	1.66177e-10	2.95724e-09
	Vps18	3068.68	-1.49231	0.23368	-6.38613	1.7014e-10	3.02352e-09
	Iffo1	735.883	-1.63188	0.255582	-6.38496	1.71448e-10	3.04248e-09
	Zfp618	76.7676	-10.2768	1.60983	-6.38378	1.72764e-10	3.06154e-09
	Kctd10	2700.12	1.16012	0.181754	6.38289	1.7378e-10	3.07522e-09
	Cybb	74052	2.09793	0.328871	6.3792	1.78015e-10	3.14576e-09
	Cst7	1599.83	2.55943	0.401274	6.37827	1.79101e-10	3.16053e-09
	Lyn	10232.6	1.45713	0.22856	6.37525	1.82659e-10	3.21882e-09
	Nectin2	1110.5	1.87851	0.295094	6.3658	1.94269e-10	3.41864e-09
	Ktn1	3707.7	2.31344	0.363498	6.3644	1.96053e-10	3.44525e-09
	Tmem206	2642.62	-1.10885	0.174364	-6.3594	2.02541e-10	3.55431e-09
	Usp42	855.28	1.84938	0.290963	6.35607	2.06987e-10	3.62729e-09
	Elmsan1	719.184	-2.25605	0.35496	-6.3558	2.07346e-10	3.62855e-09
	Svbp	1225.92	1.74347	0.27451	6.35121	2.13632e-10	3.73339e-09
	Rbm7	3143.3	1.9331	0.304396	6.35061	2.14467e-10	3.74281e-09
	Tor4a	2155.93	-2.76489	0.435474	-6.34916	2.16493e-10	3.77295e-09
	Il1bos	93.4594	9.984	1.57459	6.34069	2.28733e-10	3.98077e-09
	Kdm6b	587.639	3.47225	0.547662	6.34014	2.29558e-10	3.98964e-09
	Zc3h15	2366.89	1.69187	0.267194	6.33198	2.42031e-10	4.20063e-09
	Dram1	1078.27	1.54315	0.243921	6.32645	2.50865e-10	4.34798e-09
	Mmp14	7248.53	1.99447	0.315286	6.3259	2.51757e-10	4.35746e-09
	Fscn1	860.994	4.76524	0.753916	6.32066	2.60454e-10	4.50183e-09
	Gpr183	214.246	-7.79342	1.23366	-6.31731	2.66156e-10	4.5941e-09
	Hsp90aa1	4331.01	1.87685	0.297438	6.31006	2.78931e-10	4.80804e-09
	Lilrb4a	22044.3	1.13842	0.180554	6.30512	2.87962e-10	4.95695e-09
	Hivep1	2817.62	1.75768	0.279166	6.29618	3.05076e-10	5.24441e-09
	Slc38a1	6319.72	1.89692	0.301429	6.29309	3.11207e-10	5.34253e-09
	Rcn1	938.153	2.41782	0.384395	6.28992	3.17626e-10	5.44533e-09
	Gm12989	1259.91	1.70134	0.270735	6.28413	3.29687e-10	5.64443e-09
	Slc3a2	18339.7	1.05631	0.168098	6.2839	3.30186e-10	5.64534e-09
	AW011738	299.774	3.94862	0.629866	6.26898	3.63416e-10	6.20508e-09
	Gm8615	545.514	-2.41176	0.384923	-6.26556	3.71481e-10	6.32998e-09
	Plxnb2	11272.7	-1.49137	0.238038	-6.26525	3.72234e-10	6.32998e-09
	Lancl2	1268.57	2.66421	0.425229	6.26535	3.71999e-10	6.32998e-09
	Zfp513	1375.05	1.45808	0.232979	6.25844	3.88848e-10	6.60361e-09
	Ctdsp2	588.555	-1.87815	0.300452	-6.25108	4.07621e-10	6.91315e-09
	Spsb1	1019.09	2.42296	0.387718	6.24928	4.12344e-10	6.98386e-09
	Arl11	1608.06	-2.31492	0.370586	-6.24665	4.1935e-10	7.09303e-09
	C77080	4152.86	-1.75698	0.281358	-6.24462	4.2483e-10	7.17611e-09
	Parp10	2970.1	2.19823	0.352158	6.24218	4.3151e-10	7.27921e-09
	Gse1	1482.48	-1.71863	0.275487	-6.23852	4.41738e-10	7.44182e-09
	Rrbp1	29547.8	1.09602	0.175699	6.23806	4.43028e-10	7.44948e-09
	Plaur	5174.4	1.95719	0.313757	6.23794	4.43373e-10	7.44948e-09
	Lztfl1	998.013	2.33448	0.374399	6.23528	4.50979e-10	7.56723e-09
	Gm13835	2742.36	1.55998	0.250757	6.22105	4.93826e-10	8.27519e-09
	Pqlc2	708.53	-1.67567	0.269423	-6.21948	4.98797e-10	8.34741e-09
	Zfp800	1315.64	3.03604	0.488216	6.21864	5.01477e-10	8.38117e-09
	Cpeb4	9665.34	2.52585	0.406329	6.21627	5.09119e-10	8.49765e-09
	Ctns	612.159	-2.00817	0.323201	-6.21338	5.18554e-10	8.64371e-09
	Cep250	2575.81	-2.01716	0.324695	-6.21248	5.21556e-10	8.6823e-09
	H3f3b	13422.5	1.30274	0.209791	6.20971	5.30833e-10	8.8251e-09
	Fcgr1	7024.16	2.0507	0.330679	6.20147	5.59388e-10	9.2876e-09
	Tnfsf4	74.1554	10.332	1.66641	6.20017	5.64021e-10	9.35224e-09
	Slc12a7	2348.63	1.47214	0.237468	6.1993	5.67144e-10	9.3917e-09
	Cggbp1	3339.17	1.52893	0.24679	6.19525	5.81932e-10	9.62397e-09
	Tra2a	3011.88	2.41957	0.391102	6.18654	6.14972e-10	1.01571e-08
	Rnf31	2266.68	1.99636	0.322834	6.18386	6.25512e-10	1.03177e-08
	1110038F14Rik	1304.92	2.4934	0.403314	6.18228	6.31807e-10	1.04079e-08
	Gm42547	288.665	3.05365	0.494267	6.17814	6.48614e-10	1.06709e-08
	Psma2	4203.02	1.35747	0.219895	6.17326	6.68955e-10	1.09912e-08
	Ccne1	363.803	3.17402	0.514476	6.16942	6.85423e-10	1.12472e-08
	Nub1	6393.6	0.962718	0.156163	6.16483	7.05571e-10	1.15628e-08
	Stip1	4433.13	1.54965	0.251671	6.15744	7.3931e-10	1.21e-08
	Atad1	3615.3	2.21919	0.360697	6.1525	7.62721e-10	1.2467e-08
	Slc6a4	129.175	9.36484	1.523	6.14896	7.79929e-10	1.27318e-08
	Apbb2	2963.72	1.10559	0.179997	6.14224	8.1366e-10	1.32653e-08
	Ggta1	2607.99	-1.45661	0.237199	-6.14088	8.20649e-10	1.3362e-08
	Nop58	1339.09	1.42753	0.232472	6.14065	8.21847e-10	1.33643e-08
	Fam78a	195.621	-5.31864	0.866431	-6.13856	8.32709e-10	1.35235e-08
	Myo10	5460.49	1.94659	0.317764	6.12589	9.0176e-10	1.46261e-08
	Zfp217	693.538	-1.82398	0.297809	-6.12467	9.08701e-10	1.47198e-08
	Mcoln2	4874.76	1.70883	0.279443	6.1151	9.64952e-10	1.5611e-08
	Cmtm6	5986.45	1.1942	0.195608	6.1051	1.02736e-09	1.65994e-08
	Clmp	792.352	4.16214	0.681938	6.1034	1.03838e-09	1.6756e-08
	Tmppe	1056.09	-2.26402	0.37101	-6.10232	1.04538e-09	1.68473e-08
	Mylip	1159.01	-2.35204	0.38591	-6.09478	1.09585e-09	1.76383e-08
	Txnl1	3210.16	2.04063	0.334832	6.0945	1.09777e-09	1.76467e-08
	Armc8	1683.92	1.93916	0.319011	6.07866	1.21192e-09	1.94569e-08
	Gm9892	6822.38	2.13465	0.351347	6.07562	1.23511e-09	1.9804e-08
	Mkl1	1452.63	-2.02011	0.332601	-6.07366	1.25027e-09	2.00217e-08
	Rab40c	900.371	-3.16454	0.521302	-6.07045	1.2755e-09	2.04e-08
	Impact	2033.07	-1.77317	0.292155	-6.06928	1.28484e-09	2.05233e-08
	Arhgap39	568.976	-2.77506	0.457469	-6.06611	1.31047e-09	2.09062e-08
	Epb41	1683.45	-1.71219	0.282331	-6.06447	1.32389e-09	2.10938e-08
	Tnfrsf8	271.258	3.59212	0.592786	6.05972	1.36358e-09	2.16987e-08
	Slc17a5	1588.9	-1.68071	0.277526	-6.05605	1.39508e-09	2.21721e-08
	Rnf34	1233.15	1.6013	0.264434	6.05557	1.39924e-09	2.22104e-08
	Snx32	350.779	-2.37264	0.392299	-6.04803	1.46628e-09	2.32453e-08
	Nck1	1428.11	1.7552	0.290221	6.04782	1.46819e-09	2.32463e-08
	Arap2	1061.32	-1.5018	0.248848	-6.03501	1.58951e-09	2.51357e-08
	Psmd7	4518.56	1.17173	0.194448	6.02591	1.68157e-09	2.65583e-08
	Fmnl1	2760.87	-1.17691	0.195346	-6.02473	1.69396e-09	2.67206e-08
	Tgfbrap1	1128.03	-1.87717	0.311623	-6.02387	1.70293e-09	2.68287e-08
	Itgav	10370	2.29823	0.381957	6.01697	1.77711e-09	2.79624e-08
	Lpar6	453.075	-2.54519	0.423125	-6.01523	1.79633e-09	2.82296e-08
	Txnrd1	27031.4	2.05504	0.341711	6.01398	1.81024e-09	2.84129e-08
	Gnpda1	1808.63	-1.83721	0.305632	-6.01117	1.84188e-09	2.88737e-08
	Nceh1	7608.86	-1.22744	0.20422	-6.01034	1.8513e-09	2.89853e-08
	Minpp1	1889.39	1.42532	0.237312	6.0061	1.90035e-09	2.97165e-08
	Dennd1a	2425.47	1.29935	0.216717	5.99558	2.02762e-09	3.16675e-08
	Rcbtb1	2579.92	1.78155	0.297186	5.99471	2.03849e-09	3.1798e-08
	Hmgcl	1353.94	-1.77445	0.296021	-5.99435	2.04303e-09	3.18294e-08
	Lap3	3866.87	2.00675	0.335395	5.98325	2.18731e-09	3.40353e-08
	Zcchc6	4674.25	1.46476	0.245092	5.97639	2.28138e-09	3.54553e-08
	Gabpb1	805.588	1.68015	0.281179	5.9754	2.29526e-09	3.56273e-08
	Nup54	1054.3	2.28936	0.383512	5.96945	2.3806e-09	3.69065e-08
	Mxd1	1479.62	2.84732	0.477688	5.96064	2.51258e-09	3.8905e-08
	Dpf2	2900.88	1.35688	0.227908	5.95364	2.62244e-09	4.05564e-08
	Atp6v0a1	11443.3	-1.22685	0.206448	-5.94265	2.80447e-09	4.33185e-08
	Ntng2	1047.72	2.7207	0.458229	5.93741	2.89554e-09	4.46706e-08
	Gm13461	3267.55	1.2952	0.218168	5.93671	2.90798e-09	4.48077e-08
	Gm10254	1229.85	1.67189	0.281988	5.92895	3.04881e-09	4.69205e-08
	Zeb1	353.526	3.02684	0.51103	5.92302	3.1608e-09	4.85847e-08
	Dnajb14	1602.9	-1.6449	0.27813	-5.91415	3.33599e-09	5.12154e-08
	Fads1	1461.56	-1.50127	0.253856	-5.91386	3.34174e-09	5.12413e-08
	Syf2	2804.7	1.52125	0.257354	5.91114	3.39753e-09	5.20337e-08
	Tifa	1965.28	1.24946	0.21139	5.91067	3.40718e-09	5.21183e-08
	Hectd3	1252.21	-2.00351	0.339097	-5.90837	3.45505e-09	5.27866e-08
	Wdr37	1454.25	1.31759	0.223098	5.90587	3.50788e-09	5.3529e-08
	Slc25a37	3571.16	2.34417	0.397039	5.90412	3.54524e-09	5.40338e-08
	Gpr157	1736.06	-2.85225	0.48395	-5.89368	3.77679e-09	5.74937e-08
	Sh3pxd2b	7801.01	-1.21527	0.206381	-5.88849	3.89742e-09	5.92586e-08
	Med22	1143.28	-2.09598	0.35611	-5.88578	3.96181e-09	6.01653e-08
	Rnf135	944.205	1.64074	0.278857	5.88379	4.00988e-09	6.08221e-08
	Speg	3562.82	-2.4468	0.416137	-5.87981	4.10736e-09	6.2226e-08
	Ncor2	3238.29	-2.23501	0.380261	-5.87757	4.16328e-09	6.29977e-08
	Mid1ip1	1084.01	-1.86462	0.317281	-5.87687	4.18101e-09	6.31903e-08
	Tnrc6b	692.62	-2.25003	0.382916	-5.87603	4.20228e-09	6.34359e-08
	Esd	13039.4	1.38047	0.234993	5.87454	4.24024e-09	6.39325e-08
	Grk3	509.177	2.00482	0.341303	5.87403	4.25328e-09	6.40527e-08
	Mbd6	1774.27	-1.45775	0.248674	-5.86211	4.5702e-09	6.87415e-08
	Mindy2	1792.7	-1.55101	0.264592	-5.86192	4.57551e-09	6.87415e-08
	Mfsd11	2135.01	-2.31342	0.395154	-5.85449	4.7848e-09	7.18004e-08
	Aff1	6067.85	1.86685	0.318923	5.85361	4.81013e-09	7.2095e-08
	Mid1	410.393	2.51275	0.429394	5.85186	4.86116e-09	7.27734e-08
	Rev3l	472.586	-2.71261	0.464355	-5.84168	5.16757e-09	7.72689e-08
	Smg7	2640.77	1.82341	0.312216	5.84022	5.21332e-09	7.78609e-08
	Madd	1683.3	-1.70558	0.29228	-5.83544	5.36487e-09	8.00297e-08
	Themis2	4770.62	1.95093	0.334628	5.83014	5.53795e-09	8.25141e-08
	Gm8388	425.868	2.85714	0.490429	5.82581	5.68374e-09	8.45867e-08
	Gm5844	1309.68	1.70347	0.292478	5.82427	5.73637e-09	8.52694e-08
	Cdk18	3589.12	-1.98311	0.340748	-5.81987	5.88917e-09	8.74379e-08
	Rere	1777.13	-1.53716	0.264307	-5.81583	6.03338e-09	8.9474e-08
	Tbc1d16	1343.6	-3.93359	0.679096	-5.7924	6.93887e-09	1.02782e-07
	Pcgf3	2053.05	2.00766	0.346714	5.79053	7.01632e-09	1.03807e-07
	Rsl24d1	882.119	1.80187	0.311449	5.78545	7.23205e-09	1.06874e-07
	Cacnb3	286.769	5.80976	1.00424	5.78523	7.24151e-09	1.06888e-07
	Fosl2	723.364	-3.00733	0.520112	-5.78209	7.37784e-09	1.08774e-07
	Setdb1	1358.74	-1.20568	0.208562	-5.78091	7.42997e-09	1.09415e-07
	Cul2	1518.32	1.57965	0.273273	5.78047	7.44913e-09	1.09569e-07
	Gars	3808.77	1.33666	0.231277	5.7795	7.49239e-09	1.10077e-07
	Dnajb6	1512.64	1.53748	0.266058	5.77873	7.5268e-09	1.10454e-07
	Ip6k1	1762.89	-1.0892	0.18859	-5.77552	7.67156e-09	1.12448e-07
	Zfp945	551.631	2.44253	0.422984	5.7745	7.71797e-09	1.12997e-07
	D17Wsu92e	7638.55	0.846525	0.146778	5.76737	8.05161e-09	1.17746e-07
	Hp1bp3	6394.23	1.53199	0.266093	5.75734	8.54511e-09	1.24818e-07
	H2-M3	1667.7	1.32503	0.230155	5.75713	8.55544e-09	1.24824e-07
	Ttyh2	5508.75	-1.42127	0.247038	-5.75324	8.75478e-09	1.27586e-07
	Mob1b	1733.52	2.23205	0.388584	5.74407	9.24279e-09	1.34542e-07
	Gtf3c1	1823.74	-1.69257	0.294873	-5.74001	9.46726e-09	1.37651e-07
	Idh1	2191.72	-1.56828	0.273322	-5.73782	9.59016e-09	1.39278e-07
	Med13l	2721.64	2.25547	0.393998	5.72457	1.03697e-08	1.50427e-07
	Rnf139	1175.39	1.52319	0.26611	5.72392	1.04096e-08	1.50832e-07
	Nlrc3	709.028	-2.77579	0.485107	-5.72203	1.05262e-08	1.52346e-07
	Tmem164	3300.61	-1.23351	0.21574	-5.71757	1.08056e-08	1.56211e-07
	Rragd	1305.28	-2.01807	0.353133	-5.71477	1.09856e-08	1.58632e-07
	C130050O18Rik	187.537	-5.87334	1.02798	-5.7135	1.10678e-08	1.59636e-07
	Nfil3	594.505	2.12252	0.37165	5.71108	1.12264e-08	1.6174e-07
	Naglu	7033.37	-0.903994	0.158413	-5.70658	1.15267e-08	1.65688e-07
	Tmod3	4083.06	1.51828	0.266049	5.70676	1.15148e-08	1.65688e-07
	Gaa	6422.8	-1.01697	0.178257	-5.7051	1.16274e-08	1.66946e-07
	Tfec	1127.92	1.76096	0.309053	5.69793	1.21271e-08	1.73922e-07
	Casp8	2775.78	0.986042	0.173211	5.69272	1.25032e-08	1.79113e-07
	Dip2b	1099.9	-1.28984	0.22697	-5.68287	1.32457e-08	1.89534e-07
	Mknk1	1729.64	-1.34636	0.23709	-5.67869	1.35727e-08	1.93995e-07
	Noct	700.986	3.45019	0.607706	5.6774	1.3676e-08	1.95053e-07
	Fndc3a	9189.97	2.0188	0.355587	5.67738	1.36776e-08	1.95053e-07
	Gpr162	756.895	-2.92605	0.515419	-5.67704	1.37049e-08	1.95221e-07
	Plekhm2	3682.05	-1.22967	0.216762	-5.67291	1.40396e-08	1.99763e-07
	Xylt1	1470.29	-2.2727	0.401445	-5.6613	1.50227e-08	2.13512e-07
	Prmt9	1005.52	1.35029	0.239068	5.64817	1.62167e-08	2.30222e-07
	Crat	1621.21	-1.41484	0.250524	-5.64754	1.62759e-08	2.30804e-07
	Hspa5	35187.2	1.28769	0.228017	5.64735	1.62944e-08	2.30807e-07
	Ccdc50	4445.6	1.61521	0.286191	5.64382	1.66322e-08	2.35328e-07
	Stk38l	710.658	2.61531	0.463897	5.6377	1.72334e-08	2.43561e-07
	Tef	945.005	-2.52569	0.4481	-5.63645	1.73592e-08	2.45065e-07
	Fam214a	266.855	-6.39874	1.13598	-5.6328	1.77306e-08	2.50029e-07
	BC023105	92.3687	9.62048	1.70837	5.63139	1.78766e-08	2.51807e-07
	Sh3bp4	477.312	2.20093	0.391812	5.61729	1.93973e-08	2.72923e-07
	Jun	2475.74	-2.01189	0.358355	-5.61424	1.97423e-08	2.77469e-07
	Sash3	1383.09	-1.48315	0.264188	-5.61399	1.97714e-08	2.77568e-07
	Phlda1	1275.85	2.85597	0.508933	5.61169	2.00364e-08	2.80976e-07
	Sp3	1090.84	-1.57778	0.281288	-5.60911	2.03373e-08	2.8488e-07
	Bhlhe40	1189.84	-2.17181	0.387764	-5.60086	2.13294e-08	2.98446e-07
	Ankrd17	5999	1.53501	0.274091	5.60038	2.13884e-08	2.98941e-07
	Fhl3	2076.74	1.74981	0.312524	5.59894	2.15665e-08	3.01097e-07
	Ap5s1	258.789	-3.51314	0.627514	-5.59851	2.16203e-08	3.01515e-07
	Ifit1bl1	2457.44	7.67311	1.37371	5.58567	2.32797e-08	3.24299e-07
	Arl5c	449.843	3.39226	0.607587	5.58318	2.36164e-08	3.28627e-07
	Slc40a1	4477.72	-2.24523	0.402375	-5.57994	2.40603e-08	3.34436e-07
	Larp1b	483.379	3.66493	0.656951	5.57869	2.42332e-08	3.36468e-07
	Prkx	4258.38	1.45418	0.260753	5.57686	2.44896e-08	3.39655e-07
	Kitl	1677.4	1.615	0.289787	5.57304	2.5033e-08	3.46811e-07
	Tlk1	2275.4	-1.13709	0.204087	-5.57157	2.52449e-08	3.49364e-07
	Fgl2	817.19	1.82596	0.328697	5.55515	2.77371e-08	3.83433e-07
	Mgat5	4533.69	-1.36953	0.246764	-5.54997	2.85721e-08	3.94544e-07
	Hnrnpab	8328.67	1.09123	0.196669	5.54857	2.88016e-08	3.97279e-07
	Tlr7	7163.25	1.69942	0.306651	5.54187	2.99255e-08	4.12333e-07
	Mlec	5077.63	-1.3949	0.251733	-5.54118	3.00448e-08	4.13526e-07
	Slc37a2	4978.5	-1.63707	0.295706	-5.53614	3.09215e-08	4.25129e-07
	Ube2e1	1820.85	1.86305	0.337249	5.52428	3.30849e-08	4.54377e-07
	Kars	2822.92	1.15282	0.208835	5.52026	3.38497e-08	4.64376e-07
	Eif1a	4759.19	1.31904	0.239309	5.51188	3.55031e-08	4.86531e-07
	Mbp	686.057	-2.56464	0.465797	-5.50592	3.6725e-08	5.02731e-07
	Il10ra	3594.57	1.37285	0.249404	5.50453	3.70146e-08	5.06147e-07
	Maml2	1342.99	2.14202	0.389226	5.50329	3.7277e-08	5.09183e-07
	Akap13	11543.1	1.7598	0.320333	5.49365	3.93712e-08	5.37208e-07
	Mvb12b	1660.72	-1.69969	0.309734	-5.48759	4.07452e-08	5.55356e-07
	Xpr1	1916.37	-1.02438	0.186684	-5.48724	4.08264e-08	5.55863e-07
	Nisch	10324.5	-1.25535	0.22909	-5.47972	4.25998e-08	5.79384e-07
	Acsl5	6683.13	0.988742	0.180508	5.47755	4.31245e-08	5.8589e-07
	Lnpk	665.103	1.9588	0.357636	5.47707	4.3243e-08	5.86869e-07
	Eif4g2	34898.6	1.1788	0.215273	5.47584	4.35433e-08	5.88417e-07
	Adi1	728.751	-1.51923	0.27742	-5.47631	4.34293e-08	5.88417e-07
	Cish	331.336	5.14729	0.939964	5.47605	4.34929e-08	5.88417e-07
	Gm7816	1305.78	1.34065	0.244825	5.47596	4.3515e-08	5.88417e-07
	2900026A02Rik	678.022	-3.60994	0.659785	-5.47138	4.46537e-08	6.02778e-07
	Ddx10	1500.61	1.93453	0.353682	5.46969	4.50827e-08	6.07919e-07
	Ccng2	1425.51	1.72025	0.314608	5.46791	4.55365e-08	6.13384e-07
	Dnmt3a	5496.99	-1.44548	0.264402	-5.46698	4.57775e-08	6.15973e-07
	Tnfrsf21	1616.2	-1.50239	0.275052	-5.46223	4.70195e-08	6.32013e-07
	Plagl1	327.785	6.54029	1.20001	5.45022	5.03086e-08	6.75503e-07
	Peak1	2507.79	-1.80906	0.332045	-5.44823	5.08731e-08	6.82358e-07
	Irf2bpl	1263.69	-3.04527	0.559556	-5.4423	5.25967e-08	7.04729e-07
	Rbm17	2375.85	1.20014	0.220546	5.44169	5.27764e-08	7.06388e-07
	Rnd3	759.977	7.22025	1.327	5.44102	5.29772e-08	7.08324e-07
	Slc15a3	57095.3	1.43184	0.263363	5.43675	5.42598e-08	7.24707e-07
	Trnt1	1239.57	1.46825	0.270153	5.43488	5.48344e-08	7.30836e-07
	Cul1	5503.54	1.71552	0.315643	5.43499	5.47993e-08	7.30836e-07
	Appl2	1419.41	-1.65972	0.305476	-5.43324	5.53399e-08	7.36796e-07
	Etv6	2418.54	1.24622	0.229387	5.43283	5.54657e-08	7.37694e-07
	Capza2	10604.3	1.31787	0.2432	5.41886	5.99816e-08	7.94731e-07
	Kank2	373.899	-1.97875	0.365154	-5.41894	5.9954e-08	7.94731e-07
	Gm6457	740.267	1.76284	0.325307	5.419	5.99329e-08	7.94731e-07
	Haghl	601.977	-1.7638	0.325498	-5.41878	6.00058e-08	7.94731e-07
	Paqr7	914.121	-2.99926	0.553593	-5.41781	6.0334e-08	7.98241e-07
	Fnbp1	3943.66	-1.06468	0.196569	-5.41632	6.08391e-08	8.04082e-07
	Snw1	3742.62	0.942224	0.173997	5.41517	6.12299e-08	8.08401e-07
	Gm15975	865.651	1.90879	0.352848	5.40966	6.31428e-08	8.32786e-07
	Daglb	1550.95	-1.86701	0.345248	-5.40774	6.38259e-08	8.40918e-07
	Mapk7	1140.89	-1.68204	0.311198	-5.40506	6.47864e-08	8.52683e-07
	Sec24d	978.56	-2.09744	0.388841	-5.39409	6.88705e-08	9.05493e-07
	Cd180	13672.8	1.21054	0.224573	5.39043	7.02909e-08	9.23207e-07
	Abr	14785.9	1.11922	0.207738	5.38762	7.13953e-08	9.36739e-07
	Rab32	5122.65	1.65983	0.308119	5.38699	7.1647e-08	9.38299e-07
	Col27a1	518.01	5.56206	1.03251	5.38695	7.16627e-08	9.38299e-07
	Aatk	660.303	-4.25314	0.790135	-5.3828	7.33343e-08	9.59191e-07
	Havcr2	2342.07	-1.26708	0.235432	-5.38193	7.36934e-08	9.62891e-07
	Specc1	2937.54	-1.44837	0.269247	-5.37936	7.4753e-08	9.75728e-07
	Ebi3	1578.58	1.59614	0.296872	5.37652	7.59414e-08	9.90216e-07
	Map3k4	471.555	-2.59228	0.482722	-5.37013	7.86784e-08	1.02422e-06
	Itga4	3413.18	1.8532	0.345099	5.37006	7.87111e-08	1.02422e-06
	Ncoa2	1105.47	-1.59284	0.296687	-5.36875	7.92862e-08	1.02958e-06
	Ezr	4224.51	1.85905	0.346269	5.3688	7.92609e-08	1.02958e-06
	Vps9d1	631.783	-1.70765	0.318401	-5.36322	8.17535e-08	1.05944e-06
	Soga1	929.434	-3.5769	0.666917	-5.36333	8.16993e-08	1.05944e-06
	Fam49a	1535.25	1.54299	0.288268	5.35262	8.66917e-08	1.12228e-06
	Kmt5c	503.352	-2.93863	0.549028	-5.35242	8.67836e-08	1.12232e-06
	Phldb1	860.675	1.93426	0.361439	5.35157	8.71936e-08	1.12647e-06
	Slc25a17	1234.88	1.6588	0.310093	5.34935	8.82684e-08	1.13919e-06
	Zfp36	4444.47	1.91956	0.359088	5.34565	9.00924e-08	1.16155e-06
	Cmtm4	1356.18	-1.72792	0.323301	-5.34464	9.05973e-08	1.16687e-06
	Lrrc41	2273.93	1.21643	0.227833	5.33912	9.33982e-08	1.20093e-06
	Gm6776	401.189	2.70399	0.506455	5.33906	9.34322e-08	1.20093e-06
	Fam193b	612.034	-1.7666	0.330916	-5.3385	9.37168e-08	1.20337e-06
	Tcp1	6339.86	0.908647	0.170284	5.33606	9.49901e-08	1.21848e-06
	Chst10	135.401	-8.20177	1.53961	-5.32716	9.97578e-08	1.27834e-06
	Gna12	4535.15	-1.64417	0.308978	-5.32132	1.03019e-07	1.31745e-06
	Stard3	3257.02	1.10548	0.207739	5.32148	1.02924e-07	1.31745e-06
	Fam208b	1377.59	3.06054	0.57627	5.31095	1.09056e-07	1.39325e-06
	Ell	675.013	-2.51218	0.473232	-5.30856	1.10492e-07	1.41017e-06
	Fmr1	1648.29	2.08589	0.393249	5.30425	1.13136e-07	1.44246e-06
	Atp6v1e1	10463.7	0.898672	0.169494	5.3021	1.14481e-07	1.45813e-06
	Prdx1	49649.5	1.40847	0.26571	5.30079	1.15303e-07	1.46713e-06
	Riox2	1557.28	1.23613	0.233207	5.30057	1.15439e-07	1.46737e-06
	Abcd1	1485.79	-1.6599	0.313243	-5.29907	1.16392e-07	1.47801e-06
	Dock10	10235.9	1.78026	0.336043	5.29771	1.17261e-07	1.48755e-06
	Gm43197	620.503	3.97146	0.75053	5.29154	1.21291e-07	1.53712e-06
	Rnf2	2057.93	1.95664	0.36985	5.29035	1.22083e-07	1.54561e-06
	Dnase2a	2717.1	-1.13825	0.215204	-5.28917	1.22875e-07	1.55408e-06
	Gbp10	101.182	7.27158	1.37523	5.28753	1.23977e-07	1.56645e-06
	Numa1	3672.26	-1.62225	0.306845	-5.28687	1.24429e-07	1.57059e-06
	Whamm	617.474	2.28241	0.431836	5.28536	1.2546e-07	1.58045e-06
	Cdyl	603.174	2.13328	0.403617	5.2854	1.25428e-07	1.58045e-06
	Ube2z	4705.55	0.971046	0.183748	5.28466	1.25935e-07	1.58485e-06
	Gm2237	89.8896	4.85981	0.919817	5.28345	1.26771e-07	1.59378e-06
	Akap10	1312.58	-1.22844	0.232609	-5.28116	1.28367e-07	1.61224e-06
	Agfg1	2889.25	1.71597	0.324988	5.28009	1.29123e-07	1.62012e-06
	Procr	2172.31	1.68309	0.318905	5.27772	1.30803e-07	1.63796e-06
	Selenon	1708.95	-1.04764	0.198502	-5.27772	1.30802e-07	1.63796e-06
	Pdxk	1900.38	-1.98528	0.376223	-5.27688	1.31402e-07	1.64382e-06
	Mkl2	1446.76	-1.88451	0.357255	-5.27498	1.32771e-07	1.65767e-06
	Gm18852	55.6588	9.35382	1.77321	5.27506	1.32711e-07	1.65767e-06
	Mark2	3090.14	1.47018	0.278906	5.27124	1.35508e-07	1.69018e-06
	Sh3gl1	1663.38	-1.46302	0.277707	-5.26819	1.37776e-07	1.71507e-06
	Ube2d3	8530.84	1.32738	0.251962	5.2682	1.37768e-07	1.71507e-06
	Sertad2	1181.38	1.17249	0.222725	5.26427	1.40745e-07	1.75031e-06
	Stard9	1580.98	-3.06321	0.582336	-5.26022	1.43884e-07	1.78759e-06
	Notch1	2529.45	2.06465	0.392567	5.25936	1.44556e-07	1.79417e-06
	Ppfibp2	3170.64	1.12704	0.214418	5.25626	1.47012e-07	1.82286e-06
	Zfas1	426.945	2.53716	0.482836	5.25469	1.48273e-07	1.8367e-06
	Nfe2l1	15165.3	1.122	0.213557	5.25387	1.48933e-07	1.84306e-06
	Casp7	2037.24	1.77703	0.338255	5.25352	1.4922e-07	1.8448e-06
	Med13	4264.51	2.48858	0.473965	5.25055	1.51648e-07	1.87299e-06
	Slc16a10	2995.2	1.11242	0.211942	5.2487	1.53177e-07	1.89004e-06
	Lgals8	4735.55	1.02224	0.194888	5.24529	1.56037e-07	1.92344e-06
	5031439G07Rik	6181.38	-1.82935	0.348801	-5.24468	1.56553e-07	1.92792e-06
	Tbk1	3585.64	1.19575	0.228054	5.24327	1.57752e-07	1.94079e-06
	Zfhx3	1022.55	-1.59857	0.304933	-5.24237	1.58524e-07	1.94839e-06
	Xkr8	952.343	2.5855	0.493426	5.2399	1.60663e-07	1.97277e-06
	Rab31	4306.96	-1.62341	0.309842	-5.23949	1.61022e-07	1.97525e-06
	Ncf4	4957.28	1.09755	0.209504	5.2388	1.61626e-07	1.98074e-06
	Nav2	1463.16	-3.50453	0.669478	-5.23472	1.65238e-07	2.02304e-06
	Srsf3	1886.93	1.61627	0.30945	5.22305	1.76001e-07	2.15273e-06
	Nck2	723.216	-1.53643	0.29424	-5.2217	1.77289e-07	2.16639e-06
	Ier5	3231.3	1.16836	0.224077	5.21412	1.84693e-07	2.25468e-06
	Dscr3	1994.13	-1.15531	0.221583	-5.21391	1.84899e-07	2.25502e-06
	Slc35f6	2392.01	-1.51606	0.290836	-5.21279	1.86022e-07	2.26652e-06
	Mthfr	4468.27	1.58279	0.304274	5.20186	1.97302e-07	2.40165e-06
	Paf1	1836.35	1.30234	0.250437	5.20028	1.98993e-07	2.4199e-06
	Sgk3	2026.85	1.6021	0.308442	5.19418	2.05629e-07	2.4982e-06
	Igsf9	324.869	4.34018	0.835693	5.19351	2.06369e-07	2.50478e-06
	Cln8	5248.62	-0.924907	0.178159	-5.19148	2.08632e-07	2.52982e-06
	Trim35	8458.71	0.748259	0.144157	5.1906	2.09618e-07	2.53934e-06
	Aars	10837.9	1.12934	0.21762	5.18953	2.10826e-07	2.55152e-06
	Coq10b	735.203	1.93402	0.372708	5.18911	2.113e-07	2.55481e-06
	Agl	1144.34	-1.65902	0.319986	-5.18465	2.16421e-07	2.61423e-06
	Csnk1a1	6010.13	1.07652	0.207696	5.18314	2.18175e-07	2.6329e-06
	Atg7	1803.07	-1.38699	0.267714	-5.18085	2.2088e-07	2.663e-06
	Rnf14	3886.97	1.37443	0.265404	5.17863	2.23526e-07	2.69233e-06
	Rab22a	3306.85	1.09585	0.211636	5.17797	2.24309e-07	2.69918e-06
	Ncoa7	1673.17	2.5264	0.488253	5.17437	2.28684e-07	2.74922e-06
	Flcn	2428.7	-2.06901	0.40048	-5.16633	2.38731e-07	2.86727e-06
	Rpl10a	636.235	-2.02162	0.39134	-5.16589	2.39297e-07	2.87134e-06
	Cx3cr1	2084.42	-2.88053	0.557685	-5.16515	2.40245e-07	2.87998e-06
	Snrnp35	682.148	1.44912	0.280895	5.15893	2.4836e-07	2.97444e-06
	Ino80d	1750	2.00615	0.388897	5.15857	2.48846e-07	2.97744e-06
	Rexo4	1589.89	1.04115	0.201923	5.15615	2.52079e-07	3.01327e-06
	Myo18a	2946	-1.63138	0.316749	-5.15038	2.59957e-07	3.1045e-06
	Bmf	156.157	-6.97663	1.35485	-5.14939	2.6133e-07	3.11795e-06
	Gtpbp4	2393.29	1.5019	0.29172	5.14843	2.62678e-07	3.13108e-06
	Fzd5	613.915	2.06775	0.401827	5.14587	2.66291e-07	3.17114e-06
	Rictor	1588.09	2.00962	0.390831	5.14191	2.71961e-07	3.23562e-06
	Tpm3	12653.7	0.643294	0.125121	5.14139	2.72714e-07	3.24152e-06
	Pbx2	1247.09	-1.27691	0.248391	-5.14073	2.73675e-07	3.24989e-06
	Akap11	758.117	-1.21509	0.236603	-5.13558	2.8127e-07	3.33381e-06
	Slc23a2	6754.65	0.930755	0.181236	5.1356	2.81238e-07	3.33381e-06
	Tra2b	1137.95	1.26877	0.247338	5.1297	2.90207e-07	3.43651e-06
	Ptges3	1902.79	1.65853	0.32446	5.11166	3.19341e-07	3.77797e-06
	Plekha2	5572.1	0.961018	0.18803	5.11098	3.2049e-07	3.78802e-06
	Actn1	7278.9	1.12336	0.219878	5.10901	3.23844e-07	3.82408e-06
	Rgl2	2636.82	-2.0992	0.411387	-5.10273	3.34791e-07	3.94966e-06
	Rnf115	3109.51	1.52876	0.299802	5.09925	3.41009e-07	4.01927e-06
	B4galt1	3377.28	-1.25542	0.246408	-5.09489	3.48949e-07	4.10901e-06
	Nrros	2294.54	-2.5924	0.508885	-5.09427	3.50089e-07	4.1186e-06
	Gatsl2	631.917	-3.25717	0.639651	-5.0921	3.54114e-07	4.16207e-06
	Gm3739	48.6653	9.72419	1.90994	5.09136	3.55504e-07	4.17453e-06
	Atf3	16917.3	1.30372	0.256259	5.0875	3.62814e-07	4.25641e-06
	Ptges3-ps	2264.86	1.51598	0.298055	5.08625	3.65217e-07	4.28063e-06
	Adgrg6	171.136	5.93454	1.16793	5.08126	3.74947e-07	4.38738e-06
	AI467606	384.78	-2.54836	0.501525	-5.08122	3.7502e-07	4.38738e-06
	Nat9	840.29	-1.30928	0.257846	-5.07778	3.81862e-07	4.4633e-06
	Il23a	437.653	12.776	2.51799	5.07387	3.89811e-07	4.55199e-06
	Ppp1r12b	934.893	-2.26156	0.445806	-5.07298	3.91638e-07	4.56911e-06
	Slc4a7	1020	1.74295	0.343607	5.07251	3.92601e-07	4.57612e-06
	Nxpe3	70.7094	4.20351	0.829992	5.06451	4.09444e-07	4.76805e-06
	Gm14270	1836.13	0.950585	0.187981	5.05682	4.26306e-07	4.95983e-06
	Hap1	76.1353	5.66618	1.12104	5.05439	4.31773e-07	5.01882e-06
	Pmpcb	1973.23	0.992302	0.196351	5.05373	4.33268e-07	5.03156e-06
	Tpr	11866.1	1.59254	0.315197	5.05252	4.36026e-07	5.05894e-06
	Dusp6	1031.15	-1.90208	0.376848	-5.04732	4.4804e-07	5.19357e-06
	Wdr13	1386.93	-1.1184	0.221651	-5.04578	4.51678e-07	5.23094e-06
	Reps1	1020.48	1.3605	0.270065	5.03767	4.71227e-07	5.45234e-06
	Kifc3	378.324	-2.98308	0.592847	-5.03179	4.85925e-07	5.61726e-06
	Eif6	5504.41	1.53996	0.306257	5.02832	4.94804e-07	5.71467e-06
	Fabp3-ps1	2886.94	1.93909	0.386111	5.0221	5.11099e-07	5.89747e-06
	Ilf3	2749.87	1.40437	0.279694	5.0211	5.13771e-07	5.9229e-06
	Poldip3	4426.25	1.03368	0.205896	5.02038	5.15705e-07	5.93978e-06
	Gm15726	260.203	4.73136	0.942498	5.02002	5.1666e-07	5.94535e-06
	Trip10	960.09	2.136	0.425611	5.01866	5.20339e-07	5.98224e-06
	Pfkp	2923.31	1.37117	0.27324	5.01818	5.21636e-07	5.9917e-06
	Ncf1	15826.8	1.08581	0.216517	5.0149	5.30607e-07	6.08921e-06
	Eif2ak4	973.629	-1.53533	0.306303	-5.01244	5.3743e-07	6.16191e-06
	Rab3gap2	2567.53	-1.40969	0.281329	-5.01083	5.41954e-07	6.20814e-06
	Acvr1	736.668	1.2292	0.245333	5.01031	5.43421e-07	6.21932e-06
	Gpr85	350.257	2.53027	0.505373	5.00674	5.53583e-07	6.32989e-06
	Nr4a3	149.735	7.01345	1.40103	5.00592	5.55966e-07	6.35138e-06
	Msr1	17180.6	1.09193	0.218165	5.00506	5.5845e-07	6.374e-06
	E2f2	74.2111	-7.42758	1.48416	-5.00457	5.59857e-07	6.38429e-06
	Prr12	1044.23	-2.32921	0.465543	-5.0032	5.63852e-07	6.42405e-06
	Gm10704	1650.68	1.51979	0.303808	5.00247	5.65999e-07	6.4427e-06
	Ppip5k1	631.714	-1.38597	0.277475	-4.99493	5.88561e-07	6.69349e-06
	Akt1	9256.98	-1.15069	0.230584	-4.99032	6.02791e-07	6.84916e-06
	Mtmr7	109.934	4.69136	0.940548	4.9879	6.10386e-07	6.92923e-06
	Vcpip1	3644.38	2.02821	0.40681	4.98565	6.17543e-07	7.00418e-06
	Tmem128	1135.16	2.00296	0.401936	4.98327	6.25177e-07	7.08441e-06
	Bmp1	208.588	3.49029	0.700445	4.98296	6.26195e-07	7.08959e-06
	Anp32a	6354.09	1.44187	0.289567	4.97938	6.37897e-07	7.2156e-06
	Oprd1	50.3964	9.7742	1.96319	4.97873	6.40038e-07	7.23334e-06
	Kbtbd2	1531.35	1.3807	0.277399	4.9773	6.44782e-07	7.28045e-06
	Slc38a2	3423.95	1.96139	0.394182	4.97585	6.49609e-07	7.3284e-06
	Sumo1	1212.32	1.24806	0.251294	4.96652	6.81662e-07	7.68314e-06
	Klf7	843.178	2.12467	0.427845	4.96597	6.83575e-07	7.69783e-06
	Mcl1	12825.4	1.01472	0.204393	4.96456	6.88579e-07	7.74728e-06
	Papd4	828.904	1.55184	0.313449	4.95083	7.3897e-07	8.30684e-06
	Runx1	1781.06	-1.06651	0.215625	-4.94613	7.57024e-07	8.49467e-06
	Tfeb	469.713	-2.61056	0.527783	-4.94628	7.56455e-07	8.49467e-06
	Stxbp3	1875.35	1.93753	0.391874	4.94428	7.64269e-07	8.56836e-06
	Gan	533.292	-1.98856	0.402618	-4.93906	7.84989e-07	8.79285e-06
	Ptprc	16530.5	1.66614	0.337593	4.93535	8.00082e-07	8.95397e-06
	Itsn1	2619.46	-1.36829	0.277519	-4.93043	8.20479e-07	9.17412e-06
	Gspt1	4608.93	1.62145	0.328891	4.93006	8.22047e-07	9.18353e-06
	Bcl3	496.934	1.85739	0.376798	4.9294	8.24822e-07	9.20639e-06
	Lima1	1831.57	-1.3779	0.279642	-4.92735	8.33531e-07	9.29538e-06
	Psmd14	3168.02	1.18494	0.240713	4.92264	8.53853e-07	9.51361e-06
	Cct8	6546.95	1.0822	0.219956	4.92007	8.65152e-07	9.63101e-06
	Acot9	1712.74	1.7383	0.353464	4.9179	8.74776e-07	9.72957e-06
	Gk	1071.64	1.7452	0.355323	4.9116	9.03371e-07	1.00388e-05
	Ahr	401.305	3.63445	0.740244	4.9098	9.11689e-07	1.01223e-05
	Gm7204	13350.2	1.33738	0.272438	4.90894	9.15691e-07	1.01578e-05
	Tk2	816.37	-1.449	0.295376	-4.90562	9.3132e-07	1.03221e-05
	Ero1l	2111.92	1.79714	0.366385	4.90507	9.33919e-07	1.03376e-05
	Utp11	2331.74	1.32526	0.270187	4.90498	9.34352e-07	1.03376e-05
	Lpin1	251.602	-6.53445	1.33333	-4.90083	9.54314e-07	1.05492e-05
	Psmb6	10541.3	0.885696	0.180783	4.89922	9.62191e-07	1.0627e-05
	Mapk1ip1l	2821.6	1.17679	0.240428	4.89454	9.85347e-07	1.08732e-05
	Zbtb38	584.426	-1.43913	0.294224	-4.89126	1.00194e-06	1.10467e-05
	Tars	1879.99	1.00657	0.205812	4.89072	1.0047e-06	1.10674e-05
	Dld	4778.39	1.71406	0.350558	4.88952	1.01083e-06	1.11184e-05
	Zmynd15	422.812	2.27695	0.465685	4.88947	1.01108e-06	1.11184e-05
	Pla2g4a	1946.93	1.09066	0.223207	4.88632	1.02737e-06	1.12876e-05
	Plxnd1	8575.69	1.22222	0.250207	4.88483	1.03516e-06	1.13634e-05
	Gm10053	1058.95	1.43852	0.294774	4.88007	1.06048e-06	1.16312e-05
	Kpna4	9041.62	1.64619	0.337405	4.87897	1.06642e-06	1.16862e-05
	Plk3	640.632	-2.45397	0.503133	-4.87738	1.07506e-06	1.17707e-05
	Snx20	2438.73	1.33366	0.273462	4.87694	1.07747e-06	1.17868e-05
	Gdpd5	1120.03	-2.15339	0.441747	-4.87471	1.08967e-06	1.191e-05
	Lrp1	58471.5	-1.33967	0.274886	-4.87356	1.09607e-06	1.19696e-05
	Vezt	1424.99	1.57516	0.323222	4.8733	1.09747e-06	1.19746e-05
	Tmem171	263.013	3.55038	0.7287	4.87221	1.10357e-06	1.20307e-05
	Rtraf	1380.48	1.41077	0.289588	4.87166	1.10666e-06	1.2054e-05
	Nr3c1	3514.29	1.64158	0.337084	4.86994	1.11631e-06	1.21486e-05
	Stat5a	982.419	2.5758	0.529034	4.86887	1.12236e-06	1.2204e-05
	Stard3nl	2051.35	1.14825	0.235869	4.86819	1.12624e-06	1.22356e-05
	B4galnt1	1691.05	-1.39073	0.285881	-4.8647	1.14628e-06	1.24427e-05
	Cdk6	3977.54	0.82301	0.169206	4.86396	1.15058e-06	1.24786e-05
	Il13ra1	1479.98	1.90032	0.391424	4.8549	1.20449e-06	1.30521e-05
	Apol9a	128.171	9.11456	1.87775	4.85398	1.21009e-06	1.31015e-05
	Csf1	8194.21	2.39511	0.493832	4.85005	1.2343e-06	1.33522e-05
	Dst	12199.6	1.69753	0.350034	4.84962	1.23698e-06	1.33697e-05
	Irak3	2275.3	1.48088	0.305386	4.84922	1.23949e-06	1.33854e-05
	Psma4	2118.4	1.09717	0.226329	4.84765	1.24933e-06	1.34802e-05
	Rad50	835.802	-1.18928	0.245376	-4.84675	1.255e-06	1.35298e-05
	2610507I01Rik	105.365	-5.99855	1.23812	-4.84489	1.2668e-06	1.36453e-05
	Mob3c	1274.86	1.10655	0.228583	4.84093	1.29236e-06	1.39088e-05
	Stx6	2749.25	1.1084	0.228987	4.84043	1.29557e-06	1.39315e-05
	Ppp1r11	1682.81	1.12914	0.233349	4.83886	1.30584e-06	1.40301e-05
	Rasal3	809.722	-1.44286	0.298296	-4.83701	1.31806e-06	1.41493e-05
	Tcea1-ps1	1154.61	1.70467	0.352599	4.83458	1.3343e-06	1.43114e-05
	Chic2	971.488	2.04729	0.423863	4.83007	1.36485e-06	1.46267e-05
	Gadd45a	1349.9	-2.24336	0.464957	-4.82486	1.401e-06	1.50014e-05
	Synj2	655.763	-2.89719	0.600547	-4.82425	1.40535e-06	1.50352e-05
	Txndc11	508.667	-1.40121	0.291519	-4.80659	1.53529e-06	1.64115e-05
	Rubcn	1247.75	-1.47041	0.30596	-4.80588	1.54072e-06	1.64556e-05
	Gm10093	1883.96	1.49385	0.310864	4.80547	1.54385e-06	1.64751e-05
	Sipa1	1637.69	-2.10953	0.439074	-4.8045	1.5514e-06	1.65417e-05
	Birc2	1019.03	1.94043	0.403916	4.80403	1.55501e-06	1.65662e-05
	Rbpms	513.1	2.01771	0.420108	4.80284	1.56431e-06	1.66513e-05
	Gm14005	328.593	2.0953	0.436509	4.80014	1.58554e-06	1.6863e-05
	Ube2n-ps1	1147.86	1.11293	0.23194	4.79837	1.59959e-06	1.69982e-05
	Fli1	889.365	-2.11167	0.440387	-4.79504	1.62641e-06	1.72686e-05
	Bhlhe41	2043.2	-1.82574	0.380981	-4.79222	1.64944e-06	1.74984e-05
	Cox18	302.915	2.17459	0.45455	4.78406	1.71792e-06	1.82097e-05
	Hlx	673.098	-2.09234	0.437807	-4.77915	1.76041e-06	1.86444e-05
	Phc2	3080.2	1.47511	0.308755	4.77759	1.77405e-06	1.87587e-05
	Rreb1	1453.96	-1.41568	0.296318	-4.77758	1.77417e-06	1.87587e-05
	Mtmr3	2143.1	-1.04666	0.219197	-4.77498	1.79724e-06	1.89868e-05
	Ehmt2	4810.78	-0.944724	0.197966	-4.77214	1.82276e-06	1.92402e-05
	Twf2	1412.24	-1.59864	0.335122	-4.77034	1.83917e-06	1.93973e-05
	Gtf2f1	3435.7	1.27435	0.267385	4.76597	1.87947e-06	1.98057e-05
	Dtx3	986.777	-1.70196	0.357444	-4.76147	1.92185e-06	2.02354e-05
	Gm18853	45.2376	8.60071	1.80659	4.76074	1.92883e-06	2.02921e-05
	Cd200	416.662	3.20973	0.674847	4.75623	1.97243e-06	2.07335e-05
	Marf1	4977.7	2.10671	0.442972	4.75586	1.97606e-06	2.07371e-05
	Gm21399	34960.6	1.38261	0.290715	4.75591	1.97557e-06	2.07371e-05
	Txn1	5844.85	1.00925	0.212282	4.75428	1.9916e-06	2.08655e-05
	Urgcp	1396.65	1.21236	0.254999	4.75439	1.99043e-06	2.08655e-05
	Eef1e1	1104.33	1.63645	0.344423	4.75126	2.0215e-06	2.11613e-05
	Uba6	1225.51	1.48936	0.313514	4.75053	2.02885e-06	2.12206e-05
	Hivep2	809.269	1.92031	0.404255	4.75024	2.03172e-06	2.12331e-05
	Sec22c	361.317	-2.47783	0.522388	-4.74328	2.10281e-06	2.19578e-05
	Agfg2	517.743	-1.93241	0.407443	-4.74277	2.10819e-06	2.19959e-05
	Milr1	4267.08	1.19741	0.253117	4.73065	2.23797e-06	2.33306e-05
	Esf1	1396.19	1.69154	0.357784	4.72782	2.26944e-06	2.36393e-05
	R3hdm1	2358.47	-1.10882	0.234742	-4.72358	2.31734e-06	2.41183e-05
	Gm12764	88.2029	4.50526	0.954164	4.72168	2.33907e-06	2.43244e-05
	Lrp6	2290.25	-1.6897	0.357885	-4.72134	2.34296e-06	2.43448e-05
	Fnbp4	2861.23	1.86487	0.395045	4.72066	2.3508e-06	2.44062e-05
	Sqle	1094.94	-1.8426	0.390667	-4.71655	2.39883e-06	2.4864e-05
	Apmap	1531.86	1.27651	0.270637	4.7167	2.39703e-06	2.4864e-05
	Sirt7	2128.8	-1.01714	0.215795	-4.71348	2.43525e-06	2.52208e-05
	Ptpn12	2847.08	1.20647	0.256137	4.71026	2.47398e-06	2.56009e-05
	P4ha1	6104.81	1.13356	0.240762	4.70824	2.49865e-06	2.58351e-05
	Atp6v0b	14639	0.761144	0.161685	4.70756	2.50695e-06	2.58997e-05
	Stat3	4847.06	1.19805	0.254575	4.70609	2.52511e-06	2.60557e-05
	Lrrc8c	995.033	2.16547	0.46015	4.70601	2.52617e-06	2.60557e-05
	Fam102b	4840.49	3.47266	0.738807	4.70036	2.59699e-06	2.67643e-05
	Nhlrc3	3098.05	-0.976046	0.207755	-4.69806	2.6265e-06	2.70463e-05
	Rock1	4202.21	1.5169	0.323129	4.69442	2.67364e-06	2.75093e-05
	E2f6	449.373	-1.4571	0.310794	-4.6883	2.75478e-06	2.83211e-05
	Sfxn3	1101.14	-1.50894	0.32202	-4.68586	2.78791e-06	2.86216e-05
	Cdv3-ps	889.376	1.6826	0.359083	4.68581	2.78854e-06	2.86216e-05
	Pik3r6	1031.86	1.55622	0.332205	4.6845	2.80642e-06	2.87818e-05
	Por	11452.9	-1.62601	0.347459	-4.6797	2.8729e-06	2.94261e-05
	Vrk2	737.816	1.603	0.342549	4.67963	2.87391e-06	2.94261e-05
	Il4i1	337.552	4.6108	0.985784	4.6773	2.90683e-06	2.97391e-05
	Tgs1	1762.28	2.26799	0.48656	4.66129	3.14236e-06	3.20708e-05
	P2ry14	191.795	3.04459	0.653126	4.66156	3.13817e-06	3.20708e-05
	Gm7993	1511.81	1.53725	0.329787	4.66134	3.14157e-06	3.20708e-05
	Clec5a	2981.55	1.57379	0.33793	4.65716	3.20599e-06	3.26675e-05
	Syt11	777.4	-1.67889	0.360495	-4.65717	3.20591e-06	3.26675e-05
	Trp53inp2	3323.99	-0.968425	0.20805	-4.65477	3.24336e-06	3.30216e-05
	Dek	2140.85	1.2767	0.274318	4.65407	3.25444e-06	3.31078e-05
	Mrpl3	1118.71	1.33949	0.287983	4.6513	3.29853e-06	3.35293e-05
	Mex3c	1468.59	1.59093	0.342135	4.65001	3.31917e-06	3.37119e-05
	Ehbp1l1	6323.46	-1.91364	0.411576	-4.64954	3.32684e-06	3.37627e-05
	Ppig	5031.75	1.59496	0.343239	4.6468	3.37121e-06	3.41637e-05
	Pilra	1377.55	2.30367	0.495757	4.64677	3.37175e-06	3.41637e-05
	Bcl10	1810.24	1.08694	0.233982	4.64538	3.39448e-06	3.43664e-05
	Chmp2a	5033.16	0.881115	0.189755	4.64343	3.42674e-06	3.46652e-05
	Mul1	1609.84	1.37152	0.295444	4.64222	3.44692e-06	3.48415e-05
	Chst12	956.773	-3.4089	0.734464	-4.64135	3.46139e-06	3.49318e-05
	Plekha1	1648.55	-1.28108	0.276013	-4.64138	3.46082e-06	3.49318e-05
	Trim56	2298.52	1.40832	0.303613	4.63853	3.50889e-06	3.53829e-05
	Nsun2	2955.25	0.817967	0.176379	4.63757	3.52537e-06	3.54447e-05
	Adamts10	609.215	-2.60329	0.561354	-4.63751	3.52624e-06	3.54447e-05
	Zmat3	916.329	-1.90068	0.409845	-4.63756	3.52548e-06	3.54447e-05
	Man1c1	4538.93	-1.30874	0.282194	-4.63774	3.52231e-06	3.54447e-05
	Arhgef11	1443.89	-1.08701	0.234486	-4.63571	3.55717e-06	3.57272e-05
	Gm23935	4400.08	6.76123	1.4611	4.62748	3.70139e-06	3.71462e-05
	Arhgef40	329.252	-1.93809	0.418869	-4.62697	3.7106e-06	3.72091e-05
	Actr3	11339.8	0.641663	0.138687	4.62668	3.71567e-06	3.72303e-05
	A730017L22Rik	132.329	-2.4977	0.539995	-4.62542	3.73848e-06	3.74292e-05
	Eepd1	216.363	-4.70236	1.01758	-4.6211	3.81714e-06	3.81563e-05
	6530402F18Rik	697.231	1.69407	0.366584	4.62123	3.81473e-06	3.81563e-05
	Ranbp2	8365.84	1.61789	0.35018	4.62017	3.8342e-06	3.82966e-05
	Hs1bp3	998.848	-2.2601	0.489226	-4.61975	3.842e-06	3.83139e-05
	Ptgs2os2	150.585	7.94049	1.71881	4.61976	3.84175e-06	3.83139e-05
	Irf2bp2	1069.9	-5.23585	1.13375	-4.61818	3.87126e-06	3.85752e-05
	Ppm1b	1224.46	1.57371	0.340884	4.61657	3.90138e-06	3.88447e-05
	Insrr	43.3364	9.55718	2.07124	4.61423	3.94559e-06	3.9254e-05
	Sptan1	9801.67	1.13519	0.246221	4.61045	4.01791e-06	3.9942e-05
	Ubc	12979.9	0.937018	0.203287	4.60935	4.03938e-06	4.01239e-05
	Slc7a5	1056.64	2.88335	0.625738	4.60792	4.06708e-06	4.03673e-05
	Caml	1051.59	1.42833	0.31004	4.60692	4.08681e-06	4.05313e-05
	Mapre2	4402.71	1.11595	0.242462	4.60257	4.17307e-06	4.13543e-05
	Neu1	4188.2	-1.20367	0.26188	-4.59626	4.30135e-06	4.25922e-05
	Spns1	1753.75	-1.13877	0.247788	-4.59573	4.31236e-06	4.26677e-05
	Dusp2	143.392	4.7178	1.02668	4.59522	4.32299e-06	4.27394e-05
	Nacc2	1591.91	-1.55663	0.339015	-4.59162	4.3982e-06	4.3449e-05
	Tmem189	3382.62	-1.48553	0.323945	-4.58574	4.52389e-06	4.46557e-05
	Elf2	1070.1	-1.18636	0.25875	-4.58497	4.54054e-06	4.47851e-05
	Rheb	3246.97	1.18457	0.258391	4.58441	4.5527e-06	4.487e-05
	Stra6l	607.079	-1.91472	0.417707	-4.58388	4.56419e-06	4.49482e-05
	Mtf2	1054.33	1.36606	0.298439	4.57737	4.70869e-06	4.63351e-05
	Fnip2	7586.95	-1.28761	0.28136	-4.57637	4.73106e-06	4.6519e-05
	Eif2s2	1462.74	1.49494	0.326801	4.57447	4.7743e-06	4.69077e-05
	Ywhaz	6232.15	1.13418	0.248003	4.57325	4.80209e-06	4.71441e-05
	Ep400	3566.86	1.45942	0.319274	4.57106	4.85259e-06	4.76029e-05
	Micall2	481.993	1.99064	0.435653	4.56932	4.893e-06	4.7962e-05
	Trip13	200.246	2.4039	0.526365	4.56698	4.94806e-06	4.84641e-05
	Crkl	1751.74	1.08167	0.236914	4.56566	4.9793e-06	4.87324e-05
	Ltv1	1283.27	1.79896	0.394323	4.56214	5.06342e-06	4.95172e-05
	Gm15542	2717.99	1.29387	0.283825	4.55869	5.14729e-06	5.02985e-05
	Rcan1	2362.34	1.91493	0.420466	4.5543	5.25592e-06	5.13204e-05
	Cacfd1	603.74	-1.43949	0.316203	-4.55244	5.30269e-06	5.1737e-05
	Nsd3	3172.83	1.73305	0.380835	4.55067	5.34757e-06	5.21346e-05
	Plscr1	639.481	1.94993	0.428558	4.54998	5.36518e-06	5.2266e-05
	Thbs1	4096.31	-2.52845	0.556351	-4.5447	5.50142e-06	5.3552e-05
	Npc1	11410.7	-1.004	0.221046	-4.54205	5.57104e-06	5.41879e-05
	Usp48	1606.53	-1.10281	0.242877	-4.54061	5.60904e-06	5.45155e-05
	Maz	1646.78	-1.39097	0.306535	-4.53772	5.68658e-06	5.52267e-05
	Ddx1	2886.17	0.840629	0.185275	4.53719	5.70093e-06	5.53236e-05
	Ccl8	206.097	4.78092	1.05522	4.53071	5.87861e-06	5.7004e-05
	Slc7a1	2800.13	2.06215	0.455489	4.52734	5.9732e-06	5.78768e-05
	Usp47	3946.62	1.25284	0.277308	4.51785	6.24695e-06	6.04829e-05
	2010110E17Rik	37.734	7.67587	1.70051	4.51386	6.36582e-06	6.15866e-05
	Cacna1a	789.014	-2.00939	0.445377	-4.51165	6.4326e-06	6.21851e-05
	Rbl2	857.004	-1.99466	0.442457	-4.50816	6.53923e-06	6.31675e-05
	Nuak1	586.436	-2.24147	0.497379	-4.50656	6.58879e-06	6.35977e-05
	Rmdn3	2028.53	1.53529	0.340707	4.50618	6.6006e-06	6.36631e-05
	Rfc1	1050.05	-1.30881	0.290654	-4.50298	6.70072e-06	6.45794e-05
	Anxa5	26395.3	0.793789	0.17638	4.50046	6.78067e-06	6.53001e-05
	Ypel3	785.947	-1.71313	0.380792	-4.49887	6.83163e-06	6.57408e-05
	Abcc1	7218.47	1.17642	0.261571	4.49753	6.87491e-06	6.61069e-05
	St6gal1	1423.61	-2.3392	0.520235	-4.49644	6.91015e-06	6.63952e-05
	Fasn	1095.58	-1.9378	0.431219	-4.49377	6.99716e-06	6.71802e-05
	Cpsf2	2330.41	1.13106	0.251777	4.49231	7.04557e-06	6.75936e-05
	Susd3	404.178	-2.05691	0.458074	-4.49034	7.11107e-06	6.81702e-05
	Mvp	9214.26	0.835004	0.186047	4.48812	7.18531e-06	6.88297e-05
	Gm17046	2339.92	1.49138	0.332549	4.48471	7.30148e-06	6.98895e-05
	Fam133b	894.958	1.8097	0.403957	4.47994	7.46639e-06	7.14139e-05
	Etf1	7357.9	1.33651	0.298493	4.47752	7.55155e-06	7.21738e-05
	Acbd3	3625.78	1.31635	0.294009	4.47725	7.56108e-06	7.22103e-05
	Slx4	740.171	-1.44303	0.322346	-4.47665	7.58223e-06	7.23576e-05
	Pkd1	1924.32	-1.38482	0.30955	-4.47366	7.68915e-06	7.33226e-05
	Gca	375.9	2.66182	0.59563	4.46891	7.86174e-06	7.49118e-05
	Sh2b3	1719.24	-1.57704	0.353169	-4.46541	7.99163e-06	7.60921e-05
	Gm43814	135.919	4.67972	1.04805	4.46516	8.00071e-06	7.61213e-05
	Myo1e	3886.63	-1.66088	0.372107	-4.46346	8.06455e-06	7.66709e-05
	Sh2d3c	695.872	-1.61889	0.36274	-4.46295	8.084e-06	7.6798e-05
	Gm3531	4763.09	0.827458	0.185458	4.46171	8.13084e-06	7.7185e-05
	Spi1	8621.2	1.11729	0.2509	4.45314	8.46246e-06	8.02148e-05
	S1pr2	3159.92	-1.8537	0.41627	-4.45313	8.46271e-06	8.02148e-05
	Ikzf1	3186.48	1.61969	0.364252	4.44662	8.72322e-06	8.26221e-05
	Thoc2	2636.53	1.23459	0.277664	4.44633	8.73501e-06	8.26718e-05
	Hif1a	3974.76	1.09417	0.246105	4.44596	8.75019e-06	8.27535e-05
	Naa15	4008.87	1.42498	0.32093	4.44018	8.98839e-06	8.49426e-05
	Gdf11	95.3236	8.97609	2.02224	4.43869	9.05092e-06	8.54696e-05
	Slamf9	1372.1	1.94704	0.438705	4.43815	9.07373e-06	8.5621e-05
	Chac1	227.399	3.47209	0.782645	4.43636	9.14932e-06	8.62699e-05
	Herpud2	1785.92	1.02893	0.231956	4.43588	9.16956e-06	8.63963e-05
	Alcam	11129.5	1.28659	0.290155	4.43415	9.24381e-06	8.69662e-05
	Pdcd10	539.902	1.59716	0.360188	4.43424	9.23993e-06	8.69662e-05
	Lrp8	431.915	-1.82876	0.412551	-4.43281	9.30141e-06	8.74429e-05
	Clk3	1694.16	0.790016	0.178426	4.4277	9.52413e-06	8.94701e-05
	Xpo7	1069.22	-1.2604	0.284716	-4.42687	9.56093e-06	8.97491e-05
	Ormdl3	588.784	-1.31644	0.297456	-4.42566	9.61463e-06	9.01863e-05
	Zfp362	510.32	-2.38942	0.539982	-4.42501	9.64371e-06	9.03919e-05
	Ncoa3	3868.14	0.844037	0.190797	4.42374	9.70087e-06	9.08603e-05
	Socs6	1563.95	-1.48433	0.335612	-4.42277	9.7443e-06	9.11994e-05
	Gm8394	2616.44	1.37762	0.311661	4.42024	9.85903e-06	9.22049e-05
	Zfp719	406.461	1.70971	0.386808	4.42006	9.86739e-06	9.22148e-05
	Ghitm	19564.1	1.41538	0.320243	4.41972	9.88307e-06	9.22932e-05
	Ccdc166	71.2988	-5.53279	1.25213	-4.41872	9.92877e-06	9.26514e-05
	Cacnb2	42.1228	8.55281	1.93626	4.41718	9.9997e-06	9.32445e-05
	Aagab	1370.73	-1.42858	0.323549	-4.41533	1.00855e-05	9.39748e-05
	Zmiz1	5759.77	-1.39453	0.315972	-4.41346	1.01731e-05	9.47214e-05
	Tcea1	933.497	1.49023	0.33782	4.41131	1.02749e-05	9.55993e-05
	Tsc22d1	617.632	-1.5281	0.346714	-4.40736	1.04638e-05	9.72848e-05
	Polr3gl	353.094	-1.69544	0.3848	-4.40603	1.05283e-05	9.78128e-05
	Gm43430	37.406	7.79786	1.77164	4.40149	1.07512e-05	9.98101e-05
	Arhgef6	1262.57	-0.966334	0.219556	-4.4013	1.07603e-05	9.98209e-05
	Atp13a2	7758.27	-1.50977	0.3431	-4.40039	1.08058e-05	0.00010017
	Arhgef7	3174.34	-1.17025	0.266147	-4.39702	1.09748e-05	0.000101587
	Gm14636	104.161	4.51065	1.02584	4.39704	1.09737e-05	0.000101587
	Hexim1	1637.39	-1.07659	0.245023	-4.39384	1.11367e-05	0.00010301
	Hs6st1	860.263	-2.06536	0.47008	-4.39364	1.11467e-05	0.000103028
	Ppfia1	4669.01	1.71867	0.391344	4.39172	1.1246e-05	0.000103869
	Morf4l2	5504.73	0.822354	0.18726	4.39152	1.12562e-05	0.000103888
	Nfatc1	810.688	-2.10609	0.47968	-4.39061	1.13031e-05	0.000104245
	Akna	2898.24	1.3309	0.303155	4.39017	1.13263e-05	0.000104339
	Dcaf5	1005.07	-1.24335	0.283216	-4.3901	1.13299e-05	0.000104339
	Ms4a6d	15387.8	0.738323	0.168381	4.38484	1.16069e-05	0.000106771
	Morc3	4418.85	1.57141	0.358379	4.38477	1.16108e-05	0.000106771
	Exoc8	680.938	-1.30081	0.29679	-4.38294	1.17089e-05	0.000107594
	Anxa1	16717.2	1.36381	0.311224	4.38207	1.17556e-05	0.000107945
	Dsel	451.498	1.76198	0.402669	4.37574	1.21019e-05	0.000111044
	Trmt1l	1282.44	1.15196	0.263625	4.36968	1.24431e-05	0.000114091
	Ophn1	835.625	-1.25265	0.286706	-4.36909	1.24764e-05	0.000114253
	Mapkbp1	1544.7	1.79461	0.410755	4.36905	1.24788e-05	0.000114253
	Mmadhc	1811.39	1.45538	0.333379	4.36553	1.26814e-05	0.000116024
	Mtmr10	852.138	-1.53276	0.351126	-4.36527	1.26966e-05	0.00011608
	Cops5	2562.42	0.854803	0.195868	4.36418	1.276e-05	0.000116575
	Megf9	304.781	-2.63026	0.603512	-4.35826	1.31101e-05	0.000119686
	Gm5345	634.545	1.77647	0.407731	4.35697	1.31875e-05	0.000120307
	Slc35c1	735.027	-1.37226	0.315058	-4.35559	1.32711e-05	0.000120982
	Osgin1	240.622	-4.30991	0.989684	-4.35484	1.33167e-05	0.00012131
	Narf	470.42	-2.61738	0.601284	-4.35299	1.34293e-05	0.000122167
	Lactb2	609.225	-1.5475	0.355503	-4.35298	1.34302e-05	0.000122167
	Wdr91	3466.68	-1.04989	0.241365	-4.34979	1.36265e-05	0.000123864
	Cd2ap	2241.4	1.49806	0.344447	4.34918	1.3665e-05	0.000124124
	Dnajc2	2523.87	1.28659	0.295982	4.34686	1.38098e-05	0.00012535
	Spic	118.292	5.7232	1.31723	4.34486	1.39366e-05	0.000126409
	Rab3d	1105.48	-1.00456	0.231218	-4.34465	1.39497e-05	0.000126438
	Vps33a	3657.27	-0.953998	0.219799	-4.34031	1.42279e-05	0.000128867
	Slc25a45	1271.92	-1.43875	0.331546	-4.33951	1.42799e-05	0.000129171
	Strap	3568.51	0.753667	0.173677	4.33948	1.4282e-05	0.000129171
	Pbxip1	2834.71	-0.844892	0.19473	-4.3388	1.43266e-05	0.000129482
	Mef2c	1333.67	-1.57558	0.363337	-4.33641	1.44832e-05	0.000130804
	Ttc1	1681.38	1.10512	0.25491	4.33535	1.4553e-05	0.000131341
	Xrn1	2021.36	1.55228	0.358185	4.33373	1.46601e-05	0.000132213
	Als2cl	979.835	-1.36141	0.314217	-4.3327	1.47292e-05	0.000132687
	Ifit1bl2	103.148	5.96333	1.37637	4.33263	1.47337e-05	0.000132687
	Sort1	3567.17	-1.46277	0.337695	-4.33163	1.48013e-05	0.000133201
	Bambi	933.374	1.84509	0.426196	4.3292	1.49649e-05	0.000134578
	Mgat4a	2864.62	0.934178	0.216136	4.32218	1.54492e-05	0.000138834
	Bcl2l11	1415.52	-1.22192	0.283008	-4.31761	1.57726e-05	0.000141639
	Ptprv	65.3946	-6.03274	1.39798	-4.31533	1.59363e-05	0.000143008
	Ywhae	11094.5	0.735271	0.170422	4.31441	1.60032e-05	0.000143242
	Antxr2	1794.97	-1.40492	0.325639	-4.31434	1.60077e-05	0.000143242
	Uvssa	299.721	-2.1885	0.507227	-4.31464	1.59861e-05	0.000143242
	Elavl1	2255.97	1.46901	0.34048	4.31453	1.59946e-05	0.000143242
	Mvd	534.226	-2.06653	0.479047	-4.31384	1.60443e-05	0.000143455
	Odc1	2458.81	1.53053	0.354806	4.3137	1.60543e-05	0.000143455
	Taz	1060.16	-1.34806	0.312659	-4.31159	1.62087e-05	0.000144733
	Insig2	1340	1.32352	0.307016	4.31092	1.62575e-05	0.000145066
	H6pd	1564.7	-1.13025	0.262345	-4.30825	1.64548e-05	0.000146723
	Lrch3	1746.69	1.23014	0.285543	4.30809	1.64671e-05	0.000146729
	Golga3	3048.75	1.30879	0.30391	4.30651	1.65848e-05	0.000147673
	Kcnab2	2559.04	-1.67226	0.388549	-4.30385	1.67853e-05	0.000149353
	Vta1	1410.39	1.24648	0.28972	4.30237	1.6898e-05	0.00015025
	Bend4	197.795	-1.93742	0.450358	-4.30196	1.69296e-05	0.000150426
	Ascc3	2430.99	1.84158	0.428104	4.30172	1.69481e-05	0.000150484
	Dirc2	1140.02	1.48136	0.344413	4.30113	1.69932e-05	0.000150779
	Ulk1	879.063	-1.72948	0.402154	-4.30054	1.70383e-05	0.000151073
	Rdx	3709.85	0.868882	0.202105	4.29916	1.71446e-05	0.000151909
	Nono	4453.73	1.06053	0.247196	4.29022	1.78495e-05	0.000158044
	Dcun1d5	1594.44	1.71865	0.400626	4.28991	1.78748e-05	0.000158157
	Tex2	908.064	-1.99721	0.465829	-4.28742	1.80757e-05	0.000159823
	Psma3	925.25	1.32612	0.309373	4.28647	1.81533e-05	0.000160396
	Tgif1	3897.79	0.87789	0.204845	4.28563	1.82223e-05	0.000160894
	Dag1	3578.02	-1.07813	0.251807	-4.28156	1.85589e-05	0.000163751
	Adhfe1	458.755	2.07721	0.485354	4.27978	1.87081e-05	0.000164952
	Dennd4b	1824.17	-1.2934	0.302246	-4.27929	1.87492e-05	0.000165199
	Lox	2469.56	2.39765	0.560511	4.27762	1.88902e-05	0.000166326
	Ccdc125	145.985	-4.22452	0.987892	-4.27629	1.9003e-05	0.000167202
	Ms4a14	2179.96	1.614	0.377478	4.27575	1.90492e-05	0.000167492
	Mettl6	1181.3	0.954603	0.223437	4.27236	1.93413e-05	0.000169942
	Galc	3207.07	-1.30682	0.305962	-4.27118	1.94437e-05	0.000170724
	Cul9	902.531	-1.33984	0.313816	-4.26953	1.95888e-05	0.000171878
	H2-K2	452.409	2.56086	0.599833	4.26928	1.96106e-05	0.00017195
	H2afy	3211.74	0.858087	0.201022	4.26861	1.96691e-05	0.000172343
	Plpp3	658.157	1.64949	0.38645	4.26833	1.96944e-05	0.000172446
	Epop	245.622	3.08317	0.722718	4.26607	1.98946e-05	0.000174077
	Smu1	2299.64	0.897564	0.2105	4.26396	2.00836e-05	0.00017561
	Gadd45g	690.504	1.77542	0.416498	4.26273	2.01947e-05	0.000176459
	Pik3ap1	12464	0.781223	0.183377	4.2602	2.0424e-05	0.00017834
	Hebp1	790.09	-1.04614	0.245621	-4.25917	2.05188e-05	0.000179043
	Rgp1	1472.17	-1.16789	0.27425	-4.25849	2.0581e-05	0.000179462
	Otud4	2334.39	1.4455	0.339835	4.25354	2.10417e-05	0.000183353
	Gmip	3158.18	-0.869585	0.204518	-4.25187	2.11989e-05	0.000184595
	Nt5dc3	507.142	-1.88813	0.444298	-4.24969	2.1407e-05	0.00018628
	Lonrf1	372.79	-1.71206	0.402892	-4.24943	2.14315e-05	0.000186364
	Yrdc	491.044	1.581	0.372177	4.24799	2.157e-05	0.000187439
	Ubald1	903.389	-1.61774	0.381084	-4.24511	2.1849e-05	0.000189674
	Glipr1	5555.58	0.87366	0.205808	4.24502	2.18571e-05	0.000189674
	Tnrc6c	747.415	-2.10899	0.496904	-4.24427	2.19308e-05	0.000190183
	Mtus1	1985.58	1.67191	0.394133	4.24201	2.21532e-05	0.000191979
	Cnrip1	1136.96	-1.6512	0.389653	-4.23762	2.25897e-05	0.000195628
	Fbxl4	407.212	-1.86677	0.440755	-4.23539	2.28156e-05	0.000197449
	Pmepa1	1840.16	1.46032	0.345007	4.23272	2.30884e-05	0.000199673
	Gm6485	2492.76	1.02475	0.242285	4.22951	2.342e-05	0.000202402
	Dhcr24	199.115	-5.33148	1.26094	-4.22817	2.35599e-05	0.000203472
	Adcy7	6382.38	-0.845383	0.200002	-4.22688	2.36952e-05	0.000204501
	Homer1	738.885	1.55902	0.368905	4.22606	2.37815e-05	0.000205105
	Echs1	1970.33	-0.932375	0.220792	-4.22286	2.41217e-05	0.000207898
	Dbnl	6875.28	1.01083	0.239531	4.22006	2.44239e-05	0.000210359
	Csnk2a2	1187.65	1.39028	0.32992	4.21398	2.50908e-05	0.000215955
	Cdkn1b	464.014	-1.96756	0.467238	-4.21105	2.54192e-05	0.000218633
	Trp53i11	95.8259	4.23789	1.00649	4.21058	2.54716e-05	0.000218934
	Ppp4r3a	1929.29	1.17021	0.277944	4.21022	2.55117e-05	0.00021913
	Laptm5	35173.7	-0.69237	0.164477	-4.20953	2.55905e-05	0.000219658
	Cnpy3	1449.14	-1.33616	0.317624	-4.20674	2.59075e-05	0.000222228
	Gm16464	238.605	2.221	0.528179	4.20501	2.61071e-05	0.000223788
	Mob1a	10042.1	1.2085	0.287643	4.20138	2.65298e-05	0.000227257
	Yme1l1	4438.66	1.16493	0.277334	4.20044	2.66401e-05	0.000228048
	Atp11b	1583.5	1.78273	0.424751	4.19712	2.70326e-05	0.00023125
	Vps13c	2261.55	-1.69651	0.404292	-4.19626	2.71356e-05	0.000231975
	Tuba1a	661.061	-2.05988	0.491386	-4.19198	2.7653e-05	0.000236238
	Kdm2b	564.184	-1.47026	0.350797	-4.1912	2.77486e-05	0.000236894
	Scand1	713.054	3.06023	0.730576	4.18879	2.80441e-05	0.000239256
	Cracr2b	530.173	-2.5445	0.607655	-4.18741	2.82159e-05	0.000240558
	Xrn2	2745.81	1.40933	0.336625	4.18666	2.83093e-05	0.00024118
	Gm9385	4155.7	0.862061	0.205914	4.18652	2.83269e-05	0.00024118
	Slc11a1	12816.9	-0.831449	0.198614	-4.18626	2.83588e-05	0.000241289
	Pygl	1379.49	-1.08859	0.260069	-4.18578	2.84194e-05	0.000241511
	Appl1	1654.09	1.44823	0.345991	4.18575	2.84232e-05	0.000241511
	Gm10108	273.577	2.06832	0.494482	4.18281	2.87932e-05	0.00024449
	Ptbp3	7433.33	0.915509	0.219199	4.17661	2.95882e-05	0.000251072
	Snx6	3293.24	1.10678	0.26517	4.17386	2.99475e-05	0.000253951
	Slc28a2	399.268	2.55015	0.611443	4.17071	3.03649e-05	0.000257145
	Arhgap30	7024.82	-0.678534	0.16269	-4.17071	3.03645e-05	0.000257145
	Ddx21	3964.91	1.00034	0.239886	4.17006	3.0452e-05	0.00025771
	Gm24270	347.51	4.3684	1.04778	4.1692	3.05677e-05	0.000258516
	Mtrr	564.596	-1.39442	0.334606	-4.16736	3.08152e-05	0.000260435
	Ppp4c	3504.46	0.904834	0.217136	4.16714	3.08447e-05	0.00026051
	Csprs	58.3267	7.39101	1.77386	4.16663	3.09138e-05	0.000260919
	Ttc38	256.272	-1.7374	0.41773	-4.15914	3.19446e-05	0.000269439
	B4galt7	1256.55	-1.11366	0.267773	-4.15897	3.1968e-05	0.000269457
	Edem2	2829.58	-1.03405	0.248672	-4.15831	3.20616e-05	0.000270066
	Htr2a	135.178	5.63639	1.35553	4.15807	3.20947e-05	0.000270091
	Ythdc1	1697.67	1.23039	0.29591	4.15798	3.21074e-05	0.000270091
	B4galt6	2779.76	-0.942219	0.226757	-4.15519	3.25021e-05	0.00027323
	Rab10	6607.49	1.13954	0.274274	4.15475	3.25643e-05	0.00027357
	Pla1a	59.0268	6.25435	1.50657	4.15137	3.3049e-05	0.000277458
	Cldnd1	1714.54	1.6688	0.402096	4.15026	3.32102e-05	0.000278626
	Serpinb8	601.208	-2.24363	0.541035	-4.14693	3.36969e-05	0.000282522
	Otud5	2579.04	1.00824	0.243151	4.14656	3.37503e-05	0.000282782
	Arhgef1	4416.3	-1.18535	0.285965	-4.14507	3.39715e-05	0.000284447
	Nrp1	8457.81	-0.980535	0.236586	-4.14451	3.40536e-05	0.000284946
	March6	1804.59	-0.8924	0.215433	-4.14235	3.4376e-05	0.000287452
	Kif16b	1068.55	-1.16884	0.282317	-4.14019	3.47025e-05	0.000289991
	Tomm70a	2305.05	1.03405	0.249903	4.13781	3.50639e-05	0.000292817
	Ints12	1769.08	1.47231	0.356011	4.13558	3.54054e-05	0.000295474
	Gm14253	1368.55	1.52908	0.36983	4.13455	3.55653e-05	0.000296612
	Tpm3-rs7	10375.8	0.586496	0.141886	4.13357	3.57166e-05	0.000297678
	Pacsin2	3684.6	-1.06824	0.258544	-4.13176	3.60002e-05	0.000299843
	Hbegf	255.864	3.53709	0.85638	4.13028	3.62324e-05	0.000301579
	Gm12226	407.649	1.48785	0.360525	4.12689	3.677e-05	0.000305852
	Cct7	6434.51	0.639271	0.154943	4.12585	3.69368e-05	0.000307037
	Manbal	1285.75	1.09682	0.26593	4.12446	3.71612e-05	0.000308699
	March8	2600.08	-1.02859	0.249449	-4.12346	3.7323e-05	0.00030984
	Dbr1	425.699	1.4405	0.349588	4.12056	3.77945e-05	0.000313548
	Tmco3	3356.17	0.822501	0.199726	4.11815	3.81923e-05	0.00031664
	Hnrnpl	4057.5	-0.942094	0.229227	-4.10987	3.95881e-05	0.000327997
	H2-K1	43580	0.965142	0.234849	4.10963	3.96288e-05	0.000328119
	Epb41l2	6737.93	-0.812255	0.197704	-4.10843	3.98355e-05	0.000329615
	Psmd11	3383.67	1.42117	0.345961	4.1079	3.9927e-05	0.000330155
	Ddx11	161.161	-3.98067	0.969078	-4.10769	3.99645e-05	0.000330249
	Ctsd	886811	-0.654313	0.159378	-4.10541	4.03605e-05	0.000333304
	Sass6	466.292	2.08094	0.507219	4.10265	4.08446e-05	0.000337081
	Myh9	17241.9	-1.21562	0.296449	-4.10061	4.12061e-05	0.000339843
	Fpr1	3012.6	3.6217	0.883294	4.10022	4.12755e-05	0.000340193
	Ctrl	40.1066	8.2919	2.02323	4.09834	4.16125e-05	0.000342747
	Crim1	1384.37	1.39228	0.340053	4.09431	4.23432e-05	0.000348538
	Ankle2	1954.26	1.07808	0.263508	4.09128	4.29e-05	0.000352892
	Umps	645.537	-1.17841	0.288048	-4.091	4.29509e-05	0.000353081
	Gm14269	550.662	1.63277	0.399448	4.08757	4.35921e-05	0.000358119
	Tmem250-ps	1147.48	-1.69816	0.415504	-4.08698	4.37024e-05	0.000358792
	Anp32-ps	608.54	1.53384	0.375347	4.08646	4.38011e-05	0.000359368
	G3bp1	3218.35	0.894527	0.218965	4.08526	4.40282e-05	0.000360997
	Ehmt1	942.666	-1.01993	0.249678	-4.085	4.40766e-05	0.00036116
	Lrp5	1793.88	-1.69175	0.414352	-4.08287	4.44825e-05	0.000364249
	Triap1	1013.54	-1.28698	0.315234	-4.08261	4.45323e-05	0.000364421
	Btk	1847.65	-0.842243	0.206328	-4.08206	4.46379e-05	0.000365048
	Nsd1	1772.99	-1.11357	0.272813	-4.08181	4.46856e-05	0.000365202
	Gtpbp2	7025.19	1.33679	0.327578	4.08083	4.4875e-05	0.000366513
	Kat14	962.761	-1.1039	0.270566	-4.07995	4.50462e-05	0.000367673
	Lpar5	117.33	-6.19454	1.51873	-4.07875	4.52775e-05	0.000369323
	Usp16	1766.85	1.24485	0.305252	4.07809	4.54077e-05	0.000370146
	Myl12b	2774.33	-0.816156	0.200278	-4.07512	4.59915e-05	0.000374663
	Apool	698.385	1.09322	0.268415	4.07286	4.64395e-05	0.000378069
	Gpd1l	746.711	-1.61822	0.397437	-4.07165	4.66808e-05	0.000379788
	Slc25a22	1474.68	1.42008	0.348888	4.0703	4.69526e-05	0.000381754
	Eif4e	2140.4	1.03916	0.255513	4.06695	4.76323e-05	0.000386795
	Vps11	2040.66	-0.76971	0.18926	-4.06694	4.76338e-05	0.000386795
	Nars	8919.17	0.785999	0.193423	4.06362	4.83169e-05	0.00039209
	Prkag2	406.373	-2.7627	0.681189	-4.0557	4.99834e-05	0.000405353
	Nav1	1495.12	-1.84575	0.455201	-4.05482	5.01738e-05	0.000406407
	Erp29	6693.06	-1.24681	0.307491	-4.0548	5.01777e-05	0.000406407
	Mmp19	359.235	-2.47593	0.610923	-4.05276	5.06166e-05	0.000409699
	Lemd3	934.059	1.83604	0.453238	4.05093	5.10136e-05	0.000412648
	Il18bp	350.246	1.97004	0.486364	4.05054	5.11005e-05	0.000413087
	Pkn1	3905.03	-1.01268	0.250192	-4.0476	5.17455e-05	0.000418033
	Actr2	20241.6	0.91096	0.225095	4.04701	5.18771e-05	0.000418829
	Cipc	1285.7	-2.59227	0.640726	-4.04583	5.21378e-05	0.000420665
	Agap3	1919.67	-1.46565	0.362324	-4.04512	5.22962e-05	0.000421674
	Arhgap27	1180.55	-1.42311	0.352029	-4.0426	5.2861e-05	0.000425956
	Snx2	5172.78	0.976486	0.241633	4.04119	5.31802e-05	0.000428255
	Sh2b2	351.658	-3.2016	0.792467	-4.04005	5.34406e-05	0.000430077
	Hsd17b12	5495.07	0.881836	0.218445	4.03689	5.41655e-05	0.000435634
	Zcrb1	1402	1.36058	0.337078	4.03639	5.42791e-05	0.00043627
	Fem1a	807.705	-2.20075	0.545302	-4.03584	5.44084e-05	0.000437031
	Parp11	1388.13	2.13134	0.528787	4.03062	5.56295e-05	0.000446555
	Tcta	358.987	-1.91488	0.475225	-4.02943	5.59126e-05	0.000448463
	D330045A20Rik	79.0537	-5.55103	1.37766	-4.02932	5.59381e-05	0.000448463
	Sash1	8111.45	-0.874474	0.217235	-4.02547	5.68606e-05	0.00045557
	Chtop	2717.68	0.775147	0.192592	4.02482	5.70194e-05	0.000456552
	Chd1	2977.41	1.35029	0.335505	4.02465	5.70592e-05	0.000456582
	Pi4k2b	1046.01	1.54315	0.383441	4.02448	5.71019e-05	0.000456634
	Plekhg3	244.519	-4.165	1.03518	-4.02344	5.7354e-05	0.000458361
	Smim3	1141.61	1.17096	0.291519	4.01675	5.90059e-05	0.000471264
	Nek6	2934.19	-1.26207	0.314366	-4.01465	5.95333e-05	0.000475176
	Oser1	437.146	1.83512	0.457194	4.01387	5.97323e-05	0.000476463
	Adam17	9490	0.925711	0.230758	4.0116	6.03084e-05	0.000480755
	Cnot4	1344.5	1.43037	0.356588	4.01127	6.03918e-05	0.000481116
	Amz1	1327.53	-1.21772	0.303685	-4.00983	6.07634e-05	0.000483772
	Gm4841	38.2674	9.01031	2.25018	4.00426	6.22108e-05	0.000494984
	Gm11131	118.466	3.72661	0.930902	4.00322	6.24849e-05	0.000496851
	Fam20c	20622.9	0.964961	0.241456	3.99642	6.43081e-05	0.000511027
	Pip4k2b	1526.35	-1.48923	0.372666	-3.99616	6.43793e-05	0.000511271
	E2f5	464.32	2.08169	0.521332	3.99301	6.52386e-05	0.00051777
	Parp1	2278.5	-1.1169	0.280151	-3.98676	6.69809e-05	0.000531264
	Dnajc13	5926.15	1.06	0.266059	3.98409	6.77385e-05	0.000536936
	Krt16	52.6556	9.69945	2.43567	3.98226	6.82634e-05	0.000540758
	Gm12743	35.8723	-6.37644	1.60153	-3.98147	6.84912e-05	0.000542222
	Rtn4	17242.5	0.709353	0.17824	3.97976	6.89854e-05	0.000545792
	Ptov1	968.904	-1.2899	0.324209	-3.9786	6.93229e-05	0.000548119
	Psma5	431.928	1.71439	0.431063	3.97713	6.97515e-05	0.000551163
	Lrrc63	86.0981	6.53418	1.64344	3.97591	7.01093e-05	0.000553644
	Lta	31.2595	7.85627	1.97677	3.97431	7.05842e-05	0.000557047
	Gm6904	104.45	5.75765	1.45028	3.97002	7.18667e-05	0.000566814
	Ankib1	2460.21	1.3876	0.349815	3.96668	7.28819e-05	0.000574462
	Fbxl20	1015.12	-1.58419	0.399406	-3.96638	7.29736e-05	0.000574826
	Abcb1a	477.142	2.98686	0.753079	3.9662	7.30271e-05	0.00057489
	Washc4	4074.67	1.53324	0.386592	3.96603	7.30804e-05	0.00057495
	Bzw1	6862.45	0.8452	0.213233	3.96375	7.37827e-05	0.000580114
	Crbn	1396.91	1.35861	0.342926	3.96183	7.43785e-05	0.000584072
	Msn	51134.3	0.994621	0.251049	3.96185	7.43706e-05	0.000584072
	Ppip5k2	1616.32	1.38671	0.350065	3.96129	7.45452e-05	0.000585017
	Mdc1	707.46	-1.59239	0.402023	-3.96093	7.46574e-05	0.000585535
	Syne2	398.109	2.39758	0.605343	3.9607	7.47311e-05	0.000585749
	Gm13331	1088.38	1.16762	0.295052	3.95734	7.57885e-05	0.000593669
	Sfpq	3792.38	0.838134	0.212111	3.95139	7.76975e-05	0.000608245
	Mab21l3	128.743	4.80432	1.21592	3.95118	7.77662e-05	0.000608406
	Fabp3	390.235	2.30091	0.582381	3.95086	7.78709e-05	0.000608848
	Sco1	551.966	1.65485	0.419077	3.94879	7.85488e-05	0.000613769
	C5ar2	93.5968	-4.24108	1.07409	-3.94854	7.86288e-05	0.000614014
	Gm5909	441.353	1.86723	0.472937	3.94815	7.87571e-05	0.000614636
	Crem	542.689	1.91676	0.485919	3.94462	7.99269e-05	0.000623381
	Ap5b1	583.299	-2.74928	0.697024	-3.94431	8.00309e-05	0.000623807
	Pla2g16	3091.78	1.58922	0.402968	3.94379	8.02035e-05	0.000624766
	Abtb1	1107.53	-1.62675	0.412828	-3.94051	8.13093e-05	0.00063299
	Neat1	15486.7	-1.50178	0.381141	-3.94023	8.14027e-05	0.000633327
	Iqsec2	1431.19	1.14831	0.291489	3.93947	8.16611e-05	0.000634946
	Eif5	5342.87	0.881584	0.223857	3.93816	8.21076e-05	0.000638026
	Fgd2	476.068	-1.98165	0.503252	-3.93769	8.22697e-05	0.000638892
	Gm7901	887.697	1.73028	0.439441	3.93745	8.23523e-05	0.000639141
	Vars2	287.276	-2.65317	0.674187	-3.93537	8.30691e-05	0.000644159
	9930111J21Rik2	1867.06	2.01608	0.51231	3.93528	8.31008e-05	0.000644159
	Ppp1r12c	2666.2	-1.22	0.310395	-3.93046	8.47831e-05	0.000656604
	Inpp5f	507.888	-1.54009	0.391843	-3.93038	8.48103e-05	0.000656604
	Gm3636	41.867	6.90351	1.75704	3.92905	8.5283e-05	0.000659859
	Nfyb	520.558	1.76134	0.448311	3.92883	8.53603e-05	0.000660054
	Fcf1	558.057	1.69293	0.430924	3.9286	8.54417e-05	0.000660279
	Rps6ka1	2312.46	-1.19944	0.305437	-3.92698	8.60187e-05	0.000664331
	Eif2s1	3535.54	1.21416	0.309352	3.92485	8.67829e-05	0.000669824
	Usp15	3080.22	1.15437	0.294182	3.924	8.70905e-05	0.000671788
	B2m	51701.4	0.843648	0.215072	3.92262	8.75898e-05	0.000675227
	Def6	1168.38	-2.03053	0.517849	-3.92109	8.81489e-05	0.000679123
	Dock8	4004.45	-1.05731	0.269662	-3.92086	8.82322e-05	0.00067935
	Cct4	5215.65	0.903591	0.230702	3.9167	8.9769e-05	0.000690762
	Gorasp1	531.274	-2.79667	0.714105	-3.91632	8.991e-05	0.000691426
	Sdad1	916.691	1.83389	0.468367	3.91549	9.02199e-05	0.000693387
	Sf3a3	1608.54	0.928839	0.237321	3.91385	9.08363e-05	0.0006977
	Tfe3	3243.58	-1.40001	0.357796	-3.91288	9.12021e-05	0.000700084
	Idnk	1092.47	1.15262	0.294695	3.91124	9.18225e-05	0.000704418
	Gm8818	38.6223	5.85254	1.49641	3.91106	9.1892e-05	0.000704524
	Rc3h1	1768.13	1.4768	0.378098	3.90587	9.38863e-05	0.000719377
	Mbnl1	4851.61	-0.702909	0.180276	-3.89908	9.65575e-05	0.000739396
	Ccnl1	2410.25	1.57545	0.40411	3.89856	9.67665e-05	0.000740548
	Rab21	2217.1	0.980976	0.251797	3.8959	9.78351e-05	0.00074782
	Tspyl2	525.234	-1.55116	0.398148	-3.89593	9.78233e-05	0.00074782
	Fam46c	4531.57	1.25932	0.323336	3.89478	9.82895e-05	0.000750839
	Slc1a2	146.742	4.92254	1.26486	3.89177	9.95156e-05	0.000758829
	Rbms1	5912.48	1.19144	0.306132	3.89191	9.946e-05	0.000758829
	Fam102a	921.9	-1.41247	0.362936	-3.8918	9.95049e-05	0.000758829
	Alg2	768.169	-1.1415	0.293332	-3.8915	9.9628e-05	0.000759228
	Il6st	1772.36	-1.68216	0.432311	-3.8911	9.97903e-05	0.000760006
	Coro7	2186.1	-1.30383	0.335137	-3.89045	0.000100058	0.00076159
	Gm6395	1125.49	1.54255	0.396547	3.88995	0.000100264	0.000762695
	Usp31	1373.71	2.0433	0.525358	3.88935	0.000100511	0.000764117
	Atp6v1b2	16794.2	-0.783012	0.201449	-3.88689	0.000101535	0.000771434
	Mdfi	33.3102	-7.86921	2.02523	-3.88559	0.000102083	0.000775134
	Actg1	6508.15	0.957448	0.246464	3.88474	0.000102439	0.000777369
	Psap	294338	-0.721752	0.1858	-3.88457	0.000102511	0.000777443
	Fam53b	1088.59	-1.58259	0.407595	-3.88276	0.000103277	0.000782789
	Glce	792.211	1.76311	0.454129	3.88239	0.000103434	0.000783505
	Gm7099	469.441	2.14493	0.552733	3.88058	0.000104207	0.000788416
	Tmem19	1271.77	-1.08075	0.278497	-3.88067	0.000104171	0.000788416
	Tbc1d17	792.962	-1.52211	0.392415	-3.87884	0.000104958	0.000793621
	Kat2b	940.049	1.1312	0.291669	3.87839	0.000105151	0.00079461
	Glul	2803.66	-1.62333	0.418896	-3.87525	0.000106516	0.00080444
	Phip	2065.21	1.39963	0.361215	3.87477	0.000106726	0.000805512
	Tmem214	1754.58	-0.713301	0.184095	-3.87463	0.000106785	0.000805512
	Gm6206	1626.3	1.15901	0.299205	3.87363	0.000107228	0.000808366
	Nipal3	675.916	-2.27725	0.587995	-3.8729	0.000107548	0.000810295
	Hgf	264.007	-2.50717	0.647846	-3.87	0.000108835	0.000819507
	Brip1	202.964	3.57566	0.924231	3.86879	0.000109377	0.0008231
	Abca3	3218.68	-1.00333	0.259387	-3.86806	0.000109703	0.00082506
	Col5a3	119.891	5.32218	1.37609	3.86761	0.000109907	0.000826102
	M6pr	13037.3	0.613116	0.158655	3.86445	0.000111339	0.000836366
	Pcnx3	2594.01	-1.02925	0.266444	-3.86291	0.000112045	0.000841172
	Cdt1	1997.03	1.76467	0.456896	3.86229	0.000112327	0.000842787
	Vps26b	1430.19	-1.11302	0.288267	-3.86108	0.000112887	0.000846485
	Gm15247	77.0114	4.14392	1.0733	3.8609	0.00011297	0.000846603
	Nup98	1763.06	1.53431	0.397458	3.8603	0.000113247	0.000848177
	Stxbp3-ps	439.25	1.86092	0.482243	3.85889	0.000113903	0.000852588
	Cyth1	2552.53	-0.876982	0.227385	-3.85681	0.000114874	0.000859345
	Ccz1	2048.94	1.0938	0.283666	3.85594	0.000115288	0.000861932
	Sec16a	2894.28	-0.998226	0.258931	-3.85519	0.000115642	0.000864064
	Csde1	17324.7	1.09122	0.283149	3.85388	0.000116263	0.000868191
	Lrmp	697.813	-1.54378	0.400607	-3.8536	0.000116394	0.000868659
	Rsrc2	2583.95	1.52351	0.395523	3.85189	0.00011721	0.000874233
	Slc7a7	1994.47	1.62447	0.422227	3.8474	0.000119379	0.000889886
	Pla2g6	331.612	-1.6564	0.43061	-3.84665	0.000119745	0.00089209
	Coq3	580.622	1.68904	0.439156	3.84611	0.000120006	0.000893503
	Wac	2045.33	1.31822	0.34294	3.84386	0.000121112	0.000901206
	Hinfp	398.139	1.69975	0.442821	3.83845	0.000123815	0.000920781
	Zfp810	83.5741	-6.5134	1.69745	-3.83717	0.000124461	0.000925038
	Fam105a	1282.89	-2.02489	0.527741	-3.8369	0.000124598	0.000925511
	Mb21d2	152.967	2.25552	0.587928	3.83639	0.000124856	0.000926882
	Slc20a1	1825.83	-0.946057	0.246685	-3.83508	0.000125522	0.000931281
	Zfp658	406.003	1.65226	0.430911	3.83433	0.000125907	0.000933588
	Taf7	457.703	2.05421	0.536149	3.83142	0.000127406	0.00094415
	Sidt2	3106.36	-0.792845	0.206994	-3.83028	0.000127996	0.000947968
	Abcc3	3760.69	-0.990408	0.258598	-3.82991	0.000128188	0.000948828
	C5ar1	8114.73	1.02405	0.267419	3.8294	0.000128456	0.000950262
	Slc16a1	633.959	1.73306	0.45275	3.82786	0.000129262	0.000955664
	Parvg	1532.74	-0.969081	0.253384	-3.82456	0.000131008	0.000968002
	Pkdcc	809.727	-2.5093	0.65651	-3.82218	0.000132278	0.000976818
	Cln3	4151.03	0.614198	0.160738	3.82112	0.000132847	0.000980442
	Vps37c	2323.44	1.02141	0.267335	3.82072	0.000133064	0.000981072
	Wtap	1530.45	1.34393	0.351752	3.82067	0.000133087	0.000981072
	Ivd	1550.83	-1.66777	0.436537	-3.82045	0.000133209	0.000981396
	Snx33	410.108	-1.60762	0.42086	-3.81985	0.000133534	0.000983219
	Dhps	1155.02	1.07001	0.280147	3.81945	0.000133751	0.000984244
	Ago1	2252.42	-0.868455	0.227437	-3.81845	0.000134294	0.000987665
	Csnk1e	1249.35	-1.02587	0.268843	-3.81586	0.000135709	0.000997287
	Map4	7146.97	0.866313	0.227035	3.81577	0.00013576	0.000997287
	Gm11221	523.059	1.70976	0.448254	3.81426	0.00013659	0.0010028
	Arid1b	1369.45	-0.861304	0.225872	-3.81324	0.000137156	0.00100637
	Asb10	37.9813	-7.43647	1.95296	-3.80779	0.000140215	0.00102822
	Disc1	67.1177	-5.18222	1.36132	-3.80677	0.000140795	0.00103187
	Mark3	1420.48	0.860943	0.226197	3.80617	0.000141136	0.00103366
	Hpgd	175.403	-2.67643	0.703203	-3.80605	0.000141203	0.00103366
	Csf3	2219.36	7.62888	2.00458	3.80573	0.000141389	0.00103442
	Maf	4868.73	-1.08612	0.28542	-3.80533	0.000141614	0.00103547
	Harbi1	148.328	-2.84758	0.748634	-3.8037	0.000142549	0.00104171
	Tmlhe	367.26	-1.28088	0.336804	-3.80305	0.000142923	0.00104384
	Nufip1	771.899	1.42856	0.375748	3.80191	0.000143585	0.00104806
	Prpf40a	3562.03	1.06995	0.28145	3.80156	0.000143786	0.00104857
	Gm37666	68.3403	4.20928	1.10727	3.8015	0.000143821	0.00104857
	Gbf1	1397.51	-1.19434	0.314234	-3.8008	0.00014423	0.00105095
	Nucks1	2577.09	0.95225	0.250711	3.7982	0.000145753	0.00106144
	Fbxo31	254.642	-3.66566	0.965475	-3.79674	0.00014661	0.00106706
	Foxo4	387.407	-2.09892	0.553149	-3.79448	0.000147951	0.00107558
	Snx29	385.43	-3.03576	0.800024	-3.79459	0.000147887	0.00107558
	Gabarapl1	4758.65	-0.941638	0.248328	-3.79191	0.000149492	0.00108616
	Plxdc1	666.317	-2.47746	0.653818	-3.78921	0.000151124	0.00109739
	Csnk1g2	2250.44	-1.59332	0.420556	-3.7886	0.000151501	0.00109936
	Wdr6	476.067	-2.86179	0.755392	-3.78848	0.000151569	0.00109936
	Sec23b	2255.98	1.02109	0.269578	3.78773	0.000152027	0.00110205
	Clcn3	1174.56	-1.03694	0.273879	-3.78612	0.000153017	0.00110795
	Gnb1	14651.3	0.516133	0.136322	3.78612	0.000153015	0.00110795
	Zfp281	1393.48	1.04238	0.275573	3.7826	0.0001552	0.00112311
	Slc45a4	748.433	-1.79471	0.474617	-3.78139	0.000155955	0.00112793
	Adamts1	1998.29	-2.4226	0.640979	-3.77953	0.000157124	0.00113573
	Bst2	16109.5	0.849689	0.224835	3.77916	0.000157356	0.00113676
	Clip2	2785.91	-1.55936	0.412644	-3.77895	0.000157489	0.00113707
	Cds2	5038.93	-0.74502	0.197229	-3.77744	0.000158449	0.00114269
	Clasrp	869.276	-1.52894	0.404753	-3.77746	0.000158439	0.00114269
	Erbin	6560.77	1.30405	0.345324	3.77632	0.00015916	0.00114717
	Sh3pxd2a	1033.96	-1.167	0.309183	-3.77445	0.00016036	0.00115516
	Gm16098	36.2928	8.60343	2.28008	3.7733	0.0001611	0.00115983
	4933439C10Rik	188.986	-2.04143	0.54143	-3.77044	0.000162958	0.00117253
	Pskh1	962.759	-1.31941	0.350208	-3.7675	0.000164893	0.00118578
	Ap4m1	407.782	-1.28686	0.342017	-3.76256	0.000168182	0.00120836
	Nudt9	2137.61	0.997164	0.265027	3.7625	0.000168223	0.00120836
	Angptl2	234.083	-2.11849	0.563278	-3.761	0.000169233	0.00121492
	Alpk2	42.6782	8.73266	2.32322	3.75886	0.000170688	0.00122467
	Impad1	1742.43	1.20354	0.32024	3.75826	0.0001711	0.00122693
	Timp2	16411.6	-0.646241	0.17197	-3.75788	0.000171362	0.00122811
	Syngr1	5331.02	-0.826452	0.219961	-3.75726	0.000171786	0.00123045
	Plin3	3950.48	-1.14527	0.304832	-3.75704	0.000171932	0.0012308
	Idua	1927.06	-1.01639	0.270586	-3.75624	0.000172486	0.00123407
	Ptgr2	936.364	-1.24491	0.331644	-3.75377	0.000174195	0.00124559
	Zfp593	282.277	1.77019	0.471747	3.7524	0.000175148	0.00125169
	Gpr137b	11097.9	-0.668576	0.178253	-3.75071	0.000176332	0.00125945
	Dhx15	3841.55	1.17414	0.313226	3.74855	0.000177861	0.00126965
	Gm3468	99.9477	6.34994	1.69647	3.74302	0.000181823	0.0012972
	Fbxw11	4166.6	1.08868	0.29091	3.74233	0.000182325	0.00130004
	Mgat4b	4688.13	0.872406	0.233414	3.73758	0.000185797	0.00132377
	Gm15790	308.132	2.69604	0.72135	3.7375	0.000185861	0.00132377
	Lgals3bp	24521.2	0.902915	0.241746	3.73497	0.000187735	0.00133618
	Dnajc21	1162.73	1.72038	0.460627	3.73486	0.000187817	0.00133618
	Hnrnpul2	6674.16	0.830554	0.222395	3.73459	0.00018802	0.00133688
	Ap3d1	5783.75	-0.731737	0.195958	-3.73416	0.000188342	0.00133842
	Prelid3a	27.3628	-8.79079	2.35546	-3.73208	0.000189902	0.00134874
	Carhsp1	1464.47	1.40477	0.37643	3.73182	0.000190098	0.00134937
	Irgq	747.899	-1.23089	0.329868	-3.73147	0.000190365	0.00135052
	Evi2a	3351.54	0.911428	0.244289	3.73095	0.000190761	0.00135256
	Igf2bp3	2538.59	0.804662	0.215702	3.73043	0.000191156	0.0013546
	Eif3j2	1153.77	1.56954	0.420773	3.73013	0.000191384	0.00135545
	Gnptab	3237.6	-1.00533	0.269536	-3.72985	0.000191595	0.00135619
	Tsku	258.382	-2.68462	0.72042	-3.72647	0.000194182	0.00137373
	Chd3	1986.07	-1.23036	0.3302	-3.72612	0.000194448	0.00137484
	Mink1	2405.16	-1.19719	0.321313	-3.72593	0.000194596	0.00137513
	Dok3	699.135	-1.37118	0.36808	-3.72522	0.000195142	0.00137821
	Was	1544.86	-1.05072	0.282411	-3.72052	0.00019881	0.00140333
	Snrpa	1152.88	-1.01142	0.271888	-3.71998	0.000199235	0.00140555
	Ly6e	9110.02	1.03998	0.279599	3.71953	0.000199591	0.00140727
	Ap1b1	3383.26	-1.1698	0.314556	-3.71889	0.000200098	0.00141006
	Dusp1	1060.83	1.67962	0.451747	3.71804	0.000200773	0.00141403
	Slc25a16	423.802	-1.30277	0.350428	-3.71764	0.000201093	0.00141549
	Phlda3	1305.12	-2.81628	0.757585	-3.71745	0.000201244	0.00141577
	Actb	101311	0.917722	0.24691	3.71682	0.000201742	0.00141848
	Gosr1	1867.81	0.934878	0.25154	3.71661	0.000201913	0.00141889
	Setx	1583.53	-1.17066	0.315022	-3.71613	0.000202297	0.0014208
	Prkaca	1361.59	-1.1601	0.31221	-3.71578	0.000202576	0.00142197
	Il2rg	827.082	1.04857	0.282242	3.71514	0.000203089	0.00142478
	Gm9260	240.734	1.94204	0.523268	3.71137	0.000206143	0.0014454
	Mpp6	1494.7	0.978069	0.263589	3.71059	0.000206776	0.00144904
	Tob2	703.35	-1.29694	0.349568	-3.71012	0.000207159	0.00145092
	Plek	82787.4	0.963227	0.259819	3.7073	0.000209477	0.00146634
	Kif5b	11195.1	1.07937	0.291225	3.70631	0.000210302	0.00147049
	Prkrip1	787.794	1.09033	0.29418	3.70635	0.000210264	0.00147049
	Gm16580	5543.36	0.834286	0.225111	3.70611	0.00021047	0.00147085
	Sirt1	696.15	1.83065	0.493976	3.70595	0.000210598	0.00147093
	Zdhhc5	4020.57	0.999148	0.26962	3.70577	0.000210753	0.0014712
	Ccdc71l	1831.77	0.981067	0.264781	3.70521	0.000211217	0.00147362
	Pip4k2c	3156.76	-0.739564	0.199674	-3.70386	0.00021234	0.00148063
	Pafah1b2	2543	0.822608	0.22225	3.70128	0.000214512	0.00149249
	Osbpl11	1685.15	-1.03964	0.280873	-3.70147	0.000214356	0.00149249
	Gatad2a	3053.64	0.750527	0.202775	3.70129	0.00021451	0.00149249
	Pcna-ps2	5123.76	1.04485	0.282293	3.70128	0.000214512	0.00149249
	Pik3cg	2405.23	-1.24419	0.336331	-3.69929	0.000216199	0.00150307
	Lpcat2	3274.62	1.19935	0.324217	3.69921	0.00021627	0.00150307
	Eya1	66.6445	-6.7399	1.82363	-3.69587	0.000219133	0.00152213
	Plcg1	620.633	-1.78095	0.482432	-3.69161	0.000222837	0.001547
	Mcoln1	2426.43	-0.715398	0.193847	-3.69052	0.000223794	0.00155187
	Phf2	998.6	-1.35148	0.366215	-3.6904	0.000223906	0.00155187
	Stard5	1798.06	1.06809	0.289412	3.69056	0.000223762	0.00155187
	Dhrs3	4891.19	-1.445	0.392264	-3.68373	0.000229846	0.00159216
	Ptprs	2172.21	-1.07491	0.291992	-3.68132	0.000232029	0.0016064
	Sft2d2	1972.64	-1.02583	0.278794	-3.67951	0.000233684	0.00161697
	Per1	527.262	-1.96729	0.534709	-3.67917	0.000233991	0.00161822
	Gga2	2037.16	-1.13008	0.307303	-3.67741	0.000235612	0.00162853
	Ube2m	3577.58	0.788341	0.21443	3.67645	0.0002365	0.00163377
	Cenpj	506.028	1.94288	0.528517	3.6761	0.00023683	0.00163516
	Cct2	7094.92	0.820405	0.223247	3.67487	0.000237966	0.00164211
	Acox1	2427.38	-0.73232	0.199308	-3.67431	0.000238496	0.00164487
	A130010J15Rik	128.015	-2.23011	0.607085	-3.67347	0.000239276	0.00164935
	Fance	377.131	-2.37865	0.647648	-3.67275	0.000239956	0.00165313
	Tet2	1910.19	1.6625	0.453004	3.66995	0.000242602	0.00167045
	Nmd3	1078.34	1.30863	0.356787	3.66782	0.000244623	0.00168345
	Rnf157	727.8	-1.31277	0.35807	-3.66624	0.000246141	0.00169297
	Nab2	1446.2	-1.25813	0.343183	-3.66607	0.000246306	0.00169318
	Mib2	1509.41	-1.16087	0.31677	-3.66472	0.000247608	0.00170121
	Pabpc1	29719.6	0.789644	0.215608	3.6624	0.00024986	0.00171575
	C2cd2l	688.465	-2.01309	0.550115	-3.6594	0.000252811	0.00173507
	Atg3	1855.55	1.09189	0.298642	3.65618	0.000255999	0.00175599
	Cant1	2363.49	-0.729128	0.199615	-3.65268	0.000259518	0.00177917
	Yars	1864.35	0.853346	0.233631	3.65254	0.000259659	0.00177917
	Aifm2	977.276	-1.05003	0.287582	-3.65124	0.00026098	0.00178726
	Fermt3	8506.33	-1.08553	0.29773	-3.64604	0.000266315	0.00182181
	Cct6a	4180.95	0.643173	0.176398	3.64615	0.000266201	0.00182181
	Ube4b	3339.92	0.814261	0.223363	3.64546	0.00026691	0.00182489
	Prkacb	2980.74	-0.59826	0.164243	-3.64252	0.000269978	0.00184488
	Serbp1	6560.19	0.753887	0.206982	3.64228	0.000270237	0.00184564
	Mdp1	473.659	-1.12949	0.310186	-3.64134	0.000271221	0.00185137
	Ptcd1	704.307	1.05456	0.289796	3.63896	0.000273745	0.00186759
	Fxr1	3968.44	1.24245	0.341541	3.63776	0.00027502	0.00187527
	Tmem8	790.828	-2.11928	0.582802	-3.63637	0.000276503	0.00188437
	Lyst	3077.58	-1.37348	0.377769	-3.63577	0.000277154	0.00188778
	Akt1s1	1366.73	-1.08379	0.29813	-3.63529	0.000277663	0.00189024
	Ppp1cb	4029.49	1.09883	0.302287	3.63507	0.000277909	0.0018904
	Sema4d	10665.3	0.894448	0.24607	3.63494	0.000278049	0.0018904
	Tbc1d14	1275.36	-1.27931	0.351956	-3.63486	0.000278136	0.0018904
	Card9	1099.24	-1.09792	0.302397	-3.63071	0.000282644	0.00192
	Eya4	263.409	-2.71947	0.749286	-3.62941	0.000284069	0.00192865
	Samd11	49.9221	4.43346	1.22161	3.62921	0.000284293	0.00192913
	Rnf11	2521.07	1.33895	0.369123	3.62738	0.000286309	0.00194177
	Cirbp	419.626	-1.58269	0.436557	-3.62539	0.00028853	0.00195578
	Cwc15	2501.61	0.63888	0.176237	3.62512	0.000288826	0.00195674
	Zeb2	9366.1	0.918921	0.253539	3.62437	0.000289667	0.00196138
	Mpst	801.577	-1.16061	0.320248	-3.62409	0.000289982	0.00196247
	Mettl7a1	970.948	-1.4066	0.388568	-3.61997	0.000294639	0.00199292
	Tmem243	420.039	2.16934	0.599361	3.61942	0.000295266	0.00199609
	H2-T10	429.427	1.70678	0.471673	3.61856	0.00029625	0.00200166
	A230050P20Rik	540.596	1.75075	0.483969	3.6175	0.000297465	0.0020088
	Tmem63a	869.961	-1.11516	0.308379	-3.61621	0.000298948	0.00201774
	Met	229.274	5.2531	1.45277	3.61593	0.000299271	0.00201783
	Erap1	2851.41	1.06944	0.295759	3.61592	0.000299281	0.00201783
	Serf2	2660.41	-0.665668	0.18423	-3.61325	0.000302378	0.00203762
	Cd80	515.461	1.89345	0.524108	3.61271	0.000303014	0.00204082
	Nsrp1	1867.87	1.07593	0.297834	3.61253	0.000303229	0.00204118
	Lrrc59	9079.46	0.756854	0.209574	3.61139	0.000304557	0.00204892
	Gm8237	33.6165	9.10939	2.52249	3.61127	0.000304703	0.00204892
	Mmd	767.972	1.28987	0.357207	3.61098	0.000305046	0.00205014
	Acer3	1025.86	1.2778	0.354091	3.60868	0.000307763	0.00206703
	Gm5530	130.039	2.34401	0.649567	3.60857	0.000307887	0.00206703
	Tmem140	3798.22	1.1676	0.323618	3.60795	0.000308624	0.00207088
	Atm	917.844	2.05997	0.571015	3.60755	0.000309099	0.00207296
	Atg13	1585.65	-1.02274	0.283554	-3.60684	0.000309943	0.00207752
	Pfkfb4	558.491	-1.7396	0.48235	-3.6065	0.000310352	0.00207916
	Tmem106b	1881.86	-1.0572	0.293306	-3.60443	0.000312843	0.00209314
	Yeats2	499.298	-1.27505	0.353736	-3.60454	0.000312711	0.00209314
	Zfp319	1219.79	1.42528	0.395433	3.60435	0.000312936	0.00209314
	Mt1	1682.89	-0.972043	0.269749	-3.60351	0.000313946	0.00209878
	Gm996	45.5505	-6.40701	1.77817	-3.60314	0.000314391	0.00210065
	Coch	113.94	4.98422	1.38364	3.60226	0.000315467	0.00210672
	Serpinb2	4455.96	7.21405	2.00312	3.6014	0.00031651	0.00211258
	3110043O21Rik	2608.21	1.60537	0.446051	3.59907	0.000319353	0.00213043
	Stard4	531.943	-1.71939	0.478004	-3.59702	0.000321881	0.00214616
	Lars	2434.24	0.78991	0.219644	3.59632	0.000322752	0.00215083
	Gab3	92.14	-4.30534	1.19748	-3.59534	0.000323966	0.00215778
	Atmin	1128.21	-0.85321	0.237386	-3.59419	0.000325404	0.00216622
	Angptl4	35.4142	-8.12127	2.26028	-3.59303	0.000326852	0.00217432
	Dusp16	1622.95	0.978564	0.272357	3.59294	0.000326966	0.00217432
	Napepld	214.355	-2.29126	0.637761	-3.59266	0.000327324	0.00217556
	Nxf1	4111.32	1.07137	0.298295	3.59164	0.0003286	0.00218289
	N4bp3	26.8773	-8.72127	2.42944	-3.58982	0.000330902	0.00219703
	Tmed5	4583.24	0.803709	0.224026	3.58758	0.000333766	0.00221488
	Ptafr	5065.09	1.56589	0.436601	3.58655	0.000335085	0.00222247
	Vbp1	688.808	1.37175	0.382692	3.58447	0.000337763	0.00223906
	Tjp2	886.697	-1.4291	0.398991	-3.58178	0.00034126	0.00226105
	Slc16a6	1582.89	-1.22155	0.34107	-3.58154	0.000341579	0.00226197
	Mcub	535.473	1.47328	0.41137	3.58139	0.000341768	0.00226204
	Rab5a	2151	1.3128	0.366601	3.581	0.000342287	0.00226429
	Dync1li1	3053.66	0.933585	0.260747	3.58043	0.000343032	0.00226803
	Dagla	485.851	-2.50611	0.700132	-3.57948	0.000344273	0.00227504
	Rgs2	2908.6	-1.37519	0.384252	-3.57887	0.000345087	0.00227924
	Ociad1	4220	0.741516	0.207356	3.57605	0.000348822	0.00230125
	Epn1	3699.16	-1.0931	0.305671	-3.57608	0.000348788	0.00230125
	Mxd4	844.734	-4.77195	1.33446	-3.57594	0.000348967	0.00230125
	Map3k3	1856.8	-1.03669	0.289968	-3.57519	0.000349979	0.00230672
	Zbed3	368.636	-1.79056	0.501234	-3.5723	0.000353866	0.00233112
	Cxxc5	157.253	-2.32802	0.651727	-3.57208	0.00035416	0.00233185
	Ifnar2	2552.44	0.872021	0.244193	3.57103	0.000355575	0.00233994
	Zfp131	1048.29	1.21469	0.340233	3.57018	0.000356733	0.00234634
	Ufsp1	37.0978	-4.26409	1.19442	-3.57	0.000356983	0.00234676
	Lair1	3054.68	-0.657216	0.184146	-3.56899	0.000358357	0.00235457
	U2surp	2869.17	1.20827	0.339011	3.56411	0.000365088	0.00239755
	Psmc2	4331.34	0.829248	0.232821	3.56175	0.000368397	0.00241802
	Itpripl1	314.317	-3.40778	0.956811	-3.56161	0.000368594	0.00241806
	Usp7	3321.95	0.875021	0.245746	3.56067	0.000369905	0.0024254
	Slc43a3	764.19	2.02589	0.569039	3.56019	0.000370581	0.00242857
	Man2b2	8121.9	-0.867414	0.243768	-3.55836	0.000373176	0.00244431
	Bicral	369.199	-1.61171	0.452961	-3.55816	0.000373466	0.00244494
	Bach2	35.7422	-7.8944	2.2191	-3.55748	0.000374424	0.00244868
	Tacc1	2623.99	-0.699656	0.19667	-3.55751	0.000374392	0.00244868
	Mfsd4b4	189.118	-2.3852	0.670503	-3.55733	0.00037465	0.00244889
	Pkn2	1670.23	1.28076	0.360062	3.55706	0.00037503	0.0024501
	Pdxdc1	2755.29	-0.563008	0.158396	-3.55443	0.000378795	0.00247342
	Ank	1042.05	-1.55559	0.437796	-3.55323	0.000380525	0.00248344
	Psmc6	2498.71	1.04652	0.294565	3.55275	0.000381228	0.00248674
	Gtf2a1	2395.07	0.99752	0.280847	3.55183	0.000382569	0.0024942
	Ap5z1	1595.52	-1.14305	0.322029	-3.54954	0.000385911	0.00251469
	Etv1	204.064	-3.24789	0.915336	-3.5483	0.000387722	0.00252519
	Fgd6	1298.08	1.32165	0.372582	3.54727	0.000389244	0.0025338
	Riok3	8545.53	0.817539	0.230528	3.54637	0.000390576	0.00254097
	Slc8b1	1407.01	-1.55837	0.43944	-3.54625	0.000390748	0.00254097
	Mms19	1335.23	-1.26974	0.35807	-3.54606	0.000391037	0.00254154
	Cyfip1	14982.9	0.572206	0.161396	3.54536	0.000392071	0.00254695
	Mroh1	6516.4	-0.856369	0.24157	-3.54502	0.000392587	0.00254899
	Trp53bp1	822.153	-1.38888	0.391946	-3.54356	0.000394764	0.00256181
	Rsl1d1	2468.93	1.00647	0.284047	3.54333	0.00039511	0.00256274
	Cav1	189.522	3.98961	1.12646	3.54171	0.000397547	0.00257722
	F11r	1392.99	0.934145	0.263803	3.54107	0.000398513	0.00258216
	Bcl7c	568.319	1.27793	0.360958	3.54039	0.000399531	0.00258743
	A630001G21Rik	1226.46	1.39761	0.394785	3.54019	0.000399844	0.00258813
	Tmem5	1164.01	1.02578	0.290103	3.53591	0.000406372	0.00262904
	Golph3	2877.09	1.04464	0.295596	3.534	0.000409327	0.00264564
	Btg1	2602	1.23039	0.348159	3.53398	0.000409357	0.00264564
	Zw10	616.416	-1.31737	0.373082	-3.53104	0.00041393	0.00267383
	Zdhhc7	1027.55	-1.78044	0.504269	-3.53073	0.000414417	0.0026756
	Hdac5	2018.35	-3.84544	1.08925	-3.53037	0.000414985	0.0026779
	Gm12185	82.1401	4.12576	1.16938	3.52815	0.000418471	0.00269902
	Ptpra	8264.71	-0.576158	0.163342	-3.52731	0.000419807	0.00270582
	Vdac3-ps1	2489.2	1.01173	0.286836	3.52722	0.000419954	0.00270582
	BC147527	49.3108	6.49929	1.84484	3.52296	0.000426754	0.00274823
	Acsl3	215.198	-2.08965	0.59333	-3.5219	0.000428466	0.00275786
	Eci2	1529.78	0.98522	0.279976	3.51895	0.000433258	0.00278728
	Rab3gap1	2076.92	-0.729008	0.207265	-3.51727	0.000436014	0.00280358
	Gm10521	217.866	-4.22213	1.20081	-3.51608	0.000437962	0.00281467
	Gm13822	26.044	8.21884	2.33797	3.51538	0.000439131	0.00282075
	Naa60	1263.39	-1.44809	0.41222	-3.5129	0.000443244	0.00284573
	Grn	83283.6	-0.478851	0.136331	-3.51242	0.000444046	0.00284943
	Gm17709	355.715	1.52863	0.435406	3.51082	0.000446725	0.00286516
	Helb	358.509	-1.56171	0.44514	-3.50835	0.000450896	0.00289045
	Ninj1	6845.77	1.06189	0.302826	3.50661	0.00045385	0.00290791
	Haus8	1100.06	-1.5478	0.44145	-3.50617	0.000454613	0.00291132
	Gigyf1	1427.18	-1.09122	0.311578	-3.50222	0.000461392	0.00295324
	Erf	361.041	-3.75764	1.07309	-3.50172	0.000462267	0.00295734
	Ino80	1492.4	1.26203	0.360573	3.50007	0.000465135	0.00297418
	Hdac1	667.705	1.21175	0.346444	3.49767	0.000469345	0.00299958
	Asap3	908.235	4.55103	1.30142	3.49697	0.000470568	0.00300588
	Abi3	307.322	-3.81701	1.09168	-3.49644	0.000471511	0.00301038
	Susd6	6117.79	0.669787	0.191635	3.49512	0.000473855	0.00302382
	Arg2	70.3943	2.92746	0.837726	3.49453	0.000474894	0.00302892
	Gm38317	1057.93	-1.1477	0.328653	-3.49214	0.00047917	0.00305465
	Bcl9	1318.38	1.31629	0.376969	3.49177	0.000479834	0.00305734
	Ccdc28b	151.172	-2.16479	0.620102	-3.49103	0.000481167	0.00306274
	2210406H18Rik	167.167	2.11686	0.606367	3.49106	0.000481106	0.00306274
	Axl	4309.49	1.2751	0.365286	3.49069	0.000481767	0.00306454
	Sertad1	1174.53	1.80633	0.517505	3.49047	0.000482177	0.00306454
	Camta2	2975.06	-0.797404	0.22845	-3.4905	0.000482125	0.00306454
	Asb13	319.976	2.14211	0.614125	3.48807	0.000486527	0.00309063
	Glrp1	245.193	1.6086	0.461286	3.4872	0.000488114	0.00309915
	Ngdn	1136.29	0.827513	0.237534	3.48377	0.000494403	0.00313751
	Ufm1	3033.85	0.801181	0.229998	3.48342	0.000495046	0.00314001
	Kcnk6	499.146	-2.54182	0.72987	-3.48256	0.000496636	0.00314852
	Hnrnpc	3642.81	0.962486	0.276446	3.48164	0.000498349	0.00315779
	Rilpl2	4935.38	0.886348	0.254594	3.48141	0.000498776	0.00315892
	Adipor1	7371.27	-0.599278	0.172161	-3.48092	0.000499693	0.00316314
	Fam234a	3658.34	-0.692952	0.199087	-3.48065	0.000500205	0.00316479
	Cbwd1	428.902	1.47629	0.424177	3.48035	0.000500754	0.00316668
[truncated: 10,819 more rows]
