# Supplementary material for: Species-specific metabolic reprogramming in human and mouse microglia during inflammatory pathway induction
Source: Nat Commun. 2023 Oct 13;14:6454. doi: 10.1038/s41467-023-42096-7 (PMC10575978; doi:10.1038/s41467-023-42096-7)
Supplement: Supplementary file 6 — Supplementary dataset 2 [file 41467_2023_42096_MOESM6_ESM.xlsx]

## Sheet: Sheet1
Supplementary Dataset 2. Differential gene expression comparison between LPS24 hours versus control _ Murine microglia
	Gene	baseMean	log2FoldChange	lfcSE	stat	pvalue	padj
	Il1a	118950	10.0444	0.237951	42.2118	0	0
	Ccl5	43407.8	8.88796	0.265099	33.527	1.94724e-246	1.23017e-242
	Sod2	20683.6	5.00061	0.154803	32.303	6.34176e-229	2.67094e-225
	H2-M2	13675.3	9.19388	0.288454	31.873	6.327e-223	1.99854e-219
	Gbp3	19965.6	8.04245	0.279589	28.7653	5.83515e-182	1.47454e-178
	Cd69	19826	8.13409	0.315759	25.7604	2.46334e-146	5.18737e-143
	Gbp2	32326.6	8.61827	0.339988	25.3487	9.28298e-142	1.67558e-138
	Oasl1	8901.18	10.4437	0.419536	24.8935	8.73867e-137	1.38016e-133
	Ddx58	9596.21	4.44295	0.180204	24.6552	3.24025e-134	4.54896e-131
	Isg15	25882.6	7.97626	0.328014	24.3168	1.30178e-130	1.6448e-127
	Oasl2	16777.8	4.9693	0.209557	23.7134	2.62282e-124	3.01267e-121
	Socs3	10647.6	8.57067	0.362243	23.66	9.31359e-124	9.80643e-121
	Ccl3	60290.1	5.59686	0.239501	23.3688	8.86762e-121	8.61864e-118
	Zbp1	5140.96	5.66526	0.24315	23.2995	4.48623e-120	4.04882e-117
	Oas3	4829.57	6.71027	0.294048	22.8203	2.88241e-115	2.42795e-112
	Ifi209	12760.6	6.92914	0.305645	22.6706	8.74507e-114	6.90587e-111
	Vnn3	1789.2	8.72071	0.396123	22.0152	2.06096e-107	1.53178e-104
	Nlrp3	11982.7	5.30776	0.243137	21.8303	1.19523e-105	8.38984e-103
	Ifitm3	3196.72	4.57117	0.211229	21.6409	7.40696e-104	4.92563e-101
	Slamf7	9012.53	8.57127	0.396733	21.6046	1.62594e-103	1.02718e-100
	Rassf4	27013	3.95169	0.183466	21.539	6.70711e-103	4.03544e-100
	Tnf	61881.8	7.1442	0.336534	21.2288	5.17676e-100	2.97311e-97
	Igtp	6483.73	4.51239	0.217329	20.763	9.35486e-96	5.13907e-93
	Ccl2	36460.1	7.63562	0.369693	20.6539	8.99639e-95	4.73623e-92
	Irf7	16704.2	7.33022	0.358632	20.4394	7.46465e-93	3.77263e-90
	H2-Q7	1777.32	7.25366	0.356674	20.3369	6.06311e-92	2.94644e-89
	Nfkbia	15034.1	3.86303	0.192945	20.0214	3.58616e-89	1.67819e-86
	Ier3	2233.48	5.48342	0.280319	19.5614	3.29999e-85	1.48912e-82
	Phf11b	2657.76	5.60111	0.290272	19.2961	5.79134e-83	2.52323e-80
	Lcp2	11119.2	2.92997	0.15284	19.1702	6.5633e-82	2.76424e-79
	Marcksl1	14207.9	6.4029	0.336727	19.0151	1.27951e-80	5.21502e-78
	Gbp6	2818.59	7.06477	0.372875	18.9467	4.69733e-80	1.85471e-77
	Ifit3	25415.9	7.07978	0.375325	18.8631	2.2952e-79	8.78784e-77
	Tlr1	2479.62	4.48804	0.238476	18.8197	5.21052e-79	1.93632e-76
	Denr	6257.48	3.2222	0.17225	18.7065	4.38189e-78	1.58186e-75
	Kctd12	30001.9	4.59646	0.249797	18.4008	1.29479e-75	4.54437e-73
	Ccl4	20807	4.26103	0.233542	18.2453	2.25621e-74	7.70466e-72
	Oas2	3801.32	5.96261	0.329058	18.1203	2.20566e-73	7.33383e-71
	Adora2a	1580.2	10.1978	0.564508	18.0649	6.02215e-73	1.95102e-70
	Pim1	12503.3	3.93055	0.218991	17.9484	4.935e-72	1.55884e-69
	Il1rn	14229.7	5.51356	0.308423	17.8766	1.79376e-71	5.52783e-69
	Birc3	3610.32	3.791	0.21444	17.6786	6.13327e-70	1.84509e-67
	Tnfrsf1b	66977.9	2.52886	0.145261	17.409	7.04781e-68	2.07091e-65
	Irgm2	7460.49	3.62913	0.211063	17.1945	2.91751e-66	8.37788e-64
	Mnda	5338.64	5.2131	0.303401	17.1822	3.60956e-66	1.01348e-63
	Pde4b	2991.95	5.50577	0.322664	17.0635	2.77525e-65	7.62289e-63
	Bcl2a1d	8251.31	4.58305	0.268609	17.0621	2.8407e-65	7.63666e-63
	Ptges	9468.29	7.64146	0.449929	16.9837	1.08429e-64	2.85416e-62
	Itga5	22379.1	2.12903	0.126147	16.8774	6.60391e-64	1.70287e-61
	Xaf1	4239.92	5.23968	0.311767	16.8064	2.19163e-63	5.53825e-61
	Rtp4	6453.32	5.65111	0.337474	16.7453	6.12419e-63	1.51724e-60
	Ifit3b	3970.08	7.31851	0.440751	16.6046	6.45381e-62	1.56815e-59
	Icam1	21515.9	3.79838	0.228961	16.5896	8.28033e-62	1.974e-59
	Hcar2	2254.85	7.32939	0.443949	16.5095	3.13295e-61	7.33052e-59
	Usp18	9831.87	6.53192	0.398323	16.3986	1.9583e-60	4.49876e-58
	Igsf6	7203.01	3.62936	0.221686	16.3717	3.04786e-60	6.87674e-58
	Tlr2	30109.1	3.76236	0.230546	16.3194	7.18865e-60	1.59348e-57
	Ube2l6	4097.17	2.90188	0.178431	16.2634	1.79596e-59	3.9124e-57
	Mx2	4520.96	6.74383	0.416117	16.2066	4.5315e-59	9.70432e-57
	H2-Q4	7054.71	5.066	0.314332	16.1167	1.94626e-58	4.09849e-56
	H2-T24	1385.11	5.10766	0.317184	16.1031	2.4254e-58	5.02377e-56
	Gbp7	8296.24	8.07404	0.501634	16.0955	2.74461e-58	5.59326e-56
	Cd274	40747	4.70055	0.292864	16.0503	5.69179e-58	1.14152e-55
	Pla2g15	4914.18	-2.45079	0.153009	-16.0173	9.67557e-58	1.91017e-55
	Ccl7	9976.26	8.58146	0.536975	15.9811	1.72985e-57	3.36257e-55
	Gbp4	3109.76	9.02927	0.567303	15.9161	4.89729e-57	9.37534e-55
	Ifih1	24061.2	4.19748	0.264474	15.8711	1.00523e-56	1.89569e-54
	AW112010	5047.66	6.84729	0.433822	15.7836	4.0336e-56	7.49478e-54
	Lacc1	11396.3	3.6033	0.228414	15.7753	4.60153e-56	8.42613e-54
	Mlkl	3079.64	4.7853	0.303757	15.7537	6.47516e-56	1.16877e-53
	Ifi213	1456.94	10.2006	0.648631	15.7264	9.97963e-56	1.77595e-53
	Cxcl3	1127.89	10.0577	0.640083	15.7131	1.22924e-55	2.15715e-53
	Irgm1	5093.92	3.64354	0.234153	15.5605	1.34985e-54	2.33634e-52
	C3	11842.7	4.36044	0.283088	15.4031	1.55975e-53	2.66316e-51
	Slc31a2	6763.63	3.30432	0.214707	15.3899	1.91398e-53	3.22442e-51
	Gm12250	3791.13	6.07675	0.397754	15.2777	1.07735e-52	1.7911e-50
	Ntng2	1047.72	6.92373	0.453536	15.2661	1.28637e-52	2.11082e-50
	Trim30c	2583.17	10.3391	0.677343	15.2642	1.32475e-52	2.14593e-50
	St3gal1	8447.67	3.66783	0.240428	15.2554	1.51542e-52	2.42371e-50
	Ppfibp2	3170.64	3.25044	0.213602	15.2173	2.71475e-52	4.28761e-50
	Nfkbie	2836.24	3.79017	0.250484	15.1313	1.00625e-51	1.56962e-49
	Slfn2	2069.46	3.69058	0.244313	15.106	1.47866e-51	2.2784e-49
	Procr	2172.31	4.78169	0.317364	15.0669	2.67311e-51	4.06925e-49
	Nfkbiz	7733.89	5.10089	0.338655	15.0622	2.87062e-51	4.31788e-49
	Tor3a	9967.97	3.00426	0.199783	15.0376	4.16186e-51	6.18649e-49
	Gch1	2595.48	3.10703	0.207874	14.9467	1.63624e-50	2.40395e-48
	Edn1	2089.17	8.24247	0.558883	14.7481	3.16428e-49	4.59548e-47
	Helz2	15272.6	4.35116	0.295566	14.7215	4.69255e-49	6.73754e-47
	Pald1	816.599	-4.16654	0.283218	-14.7114	5.44666e-49	7.73242e-47
	H2-T22	5499.85	3.78123	0.257069	14.709	5.64361e-49	7.92301e-47
	Itgb5	9506.56	-2.97145	0.203739	-14.5846	3.52001e-48	4.88739e-46
	Car13	3169.09	3.27259	0.225204	14.5317	7.63514e-48	1.04859e-45
	Igf1	23530.2	-2.55066	0.175595	-14.5258	8.31723e-48	1.12998e-45
	Rapgef2	3648.02	3.41831	0.235565	14.5111	1.03064e-47	1.38533e-45
	Tma16	3457.22	5.16595	0.3578	14.4381	2.97836e-47	3.96122e-45
	Tnip1	5194.03	2.12321	0.147171	14.4268	3.5082e-47	4.6173e-45
	Mmp13	10510.1	5.60398	0.389286	14.3955	5.51855e-47	7.18833e-45
	Herc6	4386.21	5.03364	0.352713	14.2712	3.30798e-46	4.26493e-44
	Ms4a6d	15387.8	2.40043	0.168223	14.2694	3.39655e-46	4.33489e-44
	Ifi35	4011.79	3.1588	0.22146	14.2635	3.69207e-46	4.66493e-44
	Phf11d	5126.8	5.19353	0.366141	14.1845	1.14251e-45	1.42927e-43
	Jdp2	2669.15	4.17277	0.294364	14.1756	1.2981e-45	1.60799e-43
	Epsti1	3924.18	3.33619	0.235644	14.1577	1.67301e-45	2.05228e-43
	Cebpa	3367.61	-3.45486	0.244499	-14.1304	2.46766e-45	2.99797e-43
	Hcls1	19432	2.01425	0.142754	14.11	3.29702e-45	3.96741e-43
	Parp14	47618.5	4.39661	0.311654	14.1074	3.42177e-45	4.07869e-43
	Sp100	5251.48	3.74396	0.267017	14.0214	1.15254e-44	1.36097e-42
	Mapkapk2	21878.2	2.39106	0.1711	13.9747	2.2258e-44	2.60398e-42
	Malt1	10326.8	4.96312	0.355413	13.9644	2.57107e-44	2.98032e-42
	Prdx5	26876.5	2.66343	0.19108	13.9388	3.6802e-44	4.22721e-42
	Casp1	8451.18	3.15222	0.227945	13.8289	1.70725e-43	1.94334e-41
	Zfp811	1355.1	11.2148	0.816937	13.7279	6.91036e-43	7.79575e-41
	Maff	1135.2	2.97642	0.217979	13.6546	1.89562e-42	2.11957e-40
	Zc3h12a	3513.61	3.29127	0.241357	13.6365	2.4294e-42	2.69259e-40
	Ptgs2	21693.6	9.5071	0.698682	13.6072	3.62966e-42	3.98789e-40
	Trim30d	4154.26	4.44702	0.32726	13.5887	4.67591e-42	5.09311e-40
	Acsl1	12340.5	4.28408	0.316072	13.5541	7.48999e-42	8.08855e-40
	Syk	20899.5	1.97824	0.146537	13.5	1.56406e-41	1.67474e-39
	Ccl22	964.825	9.33697	0.692581	13.4814	2.01231e-41	2.1366e-39
	Gpr84	4599.93	5.42836	0.405129	13.3991	6.11931e-41	6.44313e-39
	Oas1g	1899.33	4.76755	0.359731	13.2531	4.32976e-40	4.5212e-38
	Nfkb2	14079.7	3.37403	0.255001	13.2314	5.77819e-40	5.98422e-38
	Nod2	989.016	4.28601	0.324679	13.2008	8.68651e-40	8.9231e-38
	Ccrl2	16369	5.14069	0.390441	13.1664	1.37061e-39	1.39659e-37
	Casp4	4034.68	4.08528	0.310574	13.154	1.614e-39	1.63143e-37
	Irak3	2275.3	4.00019	0.304349	13.1434	1.85606e-39	1.86122e-37
	Creb5	1434.42	4.19524	0.319305	13.1387	1.97655e-39	1.96643e-37
	Acod1	101330	9.28477	0.70675	13.1373	2.01354e-39	1.98759e-37
	Ifi44	907.975	9.93327	0.759516	13.0784	4.37431e-39	4.28445e-37
	Trim21	3178.74	3.34157	0.256351	13.0351	7.72694e-39	7.50999e-37
	Cd47	5963.58	2.19585	0.168776	13.0104	1.06763e-38	1.02973e-36
	Nmi	1450.12	3.26242	0.25184	12.9543	2.22077e-38	2.12571e-36
	Flt1	1325.06	-4.3237	0.334442	-12.9281	3.12442e-38	2.9682e-36
	Il1b	73153.4	12.1218	0.939534	12.9019	4.38869e-38	4.13814e-36
	Fpr2	787.996	7.82412	0.607104	12.8876	5.28557e-38	4.9469e-36
	Ikbke	7805.96	2.85419	0.221648	12.8771	6.05306e-38	5.62356e-36
	Plau	12669.6	-3.43247	0.266657	-12.8722	6.45335e-38	5.95169e-36
	Rab11fip1	4117.55	5.08717	0.398995	12.7499	3.12011e-37	2.85671e-35
	Syngr1	5331.02	-2.78902	0.220772	-12.633	1.38814e-36	1.26181e-34
	Il27	2935.02	7.33294	0.580706	12.6276	1.48666e-36	1.34171e-34
	Fnbp1l	4784.37	3.84281	0.306595	12.5338	4.8758e-36	4.3692e-34
	Timp2	16411.6	-2.15588	0.172173	-12.5216	5.68857e-36	5.06163e-34
	Gm4951	2004.55	7.76102	0.62026	12.5125	6.37748e-36	5.63493e-34
	Clec4e	33105.6	9.04843	0.723813	12.5011	7.36631e-36	6.46343e-34
	Cx3cr1	2084.42	-7.10742	0.571759	-12.4308	1.77836e-35	1.54963e-33
	Adora2b	878.58	5.89052	0.475121	12.3979	2.68134e-35	2.32047e-33
	Trim30a	12288.1	3.71191	0.300715	12.3436	5.27397e-35	4.5331e-33
	Enc1	2294.16	-3.50355	0.284501	-12.3147	7.54876e-35	6.4445e-33
	Slco3a1	1067.62	7.62852	0.619686	12.3103	7.9716e-35	6.75981e-33
	Shisa3	856.46	8.59256	0.700251	12.2707	1.30132e-34	1.09614e-32
	Stat2	12302.3	3.12628	0.25498	12.2609	1.46938e-34	1.22951e-32
	Galc	3207.07	-3.77257	0.307803	-12.2565	1.55149e-34	1.28967e-32
	Cxcl9	2056.91	9.74922	0.79729	12.2279	2.2044e-34	1.80861e-32
	Man2a2	2086.34	-3.48752	0.285207	-12.228	2.20234e-34	1.80861e-32
	Slfn4	852.437	9.43043	0.771799	12.2188	2.4681e-34	2.0119e-32
	Srgn	8994.59	2.73466	0.223879	12.2149	2.58812e-34	2.09621e-32
	Stat1	3501.55	2.9899	0.245214	12.193	3.38605e-34	2.72501e-32
	H2-Q6	2853.99	7.31455	0.601502	12.1605	5.04627e-34	4.03542e-32
	Psmb8	6719.4	2.76431	0.227448	12.1536	5.48884e-34	4.36173e-32
	Isg20	1833.65	6.30797	0.521269	12.1012	1.04093e-33	8.22012e-32
	Ms4a4c	1146.93	9.37127	0.774501	12.0998	1.05926e-33	8.31288e-32
	Adar	8220.59	2.00917	0.166127	12.0942	1.13383e-33	8.84317e-32
	Nupr1	3969.15	3.30373	0.273464	12.0811	1.3301e-33	1.03103e-31
	Enpp4	1221.73	3.81962	0.316489	12.0687	1.54473e-33	1.1901e-31
	Rsad2	245630	7.64664	0.63367	12.0672	1.57326e-33	1.20473e-31
	Batf	775.384	5.05214	0.421848	11.9762	4.73595e-33	3.60474e-31
	Tnfaip2	36500.7	2.74674	0.229719	11.957	5.97026e-33	4.51702e-31
	Cct3	6505.05	1.87115	0.156943	11.9225	9.03487e-33	6.79498e-31
	Samhd1	15060	2.71782	0.228185	11.9106	1.04235e-32	7.79298e-31
	Bcl2a1a	2503.97	5.08696	0.427824	11.8903	1.32908e-32	9.8782e-31
	Irf1	16968.3	2.56899	0.216321	11.8758	1.58036e-32	1.16771e-30
	Vsir	3996.62	-3.53141	0.29757	-11.8675	1.74605e-32	1.28264e-30
	Cxcl2	19596.6	11.2386	0.950664	11.8219	3.00933e-32	2.19785e-30
	Vasp	8314.92	2.45386	0.207713	11.8137	3.31615e-32	2.40802e-30
	Mir155hg	1183.46	9.27423	0.786421	11.793	4.24384e-32	3.06405e-30
	Parp9	8433.49	3.26529	0.277634	11.7612	6.1885e-32	4.44271e-30
	Cxcl16	13640.8	2.86895	0.244126	11.7519	6.9031e-32	4.92772e-30
	Acox3	2986.16	-2.43024	0.206825	-11.7502	7.04467e-32	5.00053e-30
	Jak2	10252	3.16789	0.270168	11.7256	9.41848e-32	6.64819e-30
	6530402F18Rik	697.231	4.263	0.363686	11.7217	9.87069e-32	6.92867e-30
	Sdc4	18545.9	3.49687	0.298344	11.7209	9.95766e-32	6.95111e-30
	Havcr2	2342.07	-2.76494	0.236755	-11.6785	1.64127e-31	1.13942e-29
	Lgals9	9164.22	2.23972	0.191873	11.673	1.75197e-31	1.20962e-29
	Sort1	3567.17	-3.96011	0.339355	-11.6695	1.8241e-31	1.25258e-29
	Dhx58	3987.31	3.55346	0.305363	11.6368	2.67743e-31	1.82861e-29
	Ddx60	2918.15	4.2377	0.364585	11.6234	3.13585e-31	2.13019e-29
	Cd38	1372.66	4.44575	0.383579	11.5902	4.62127e-31	3.12245e-29
	Ifit1	64554.1	8.23873	0.712314	11.5662	6.11592e-31	4.11035e-29
	Mical1	1234.73	-4.2524	0.369911	-11.4957	1.38586e-30	9.26474e-29
	St3gal5	5746.84	1.99447	0.173637	11.4864	1.54333e-30	1.02631e-28
	Ccl12	2102.35	7.47159	0.650577	11.4846	1.57711e-30	1.04329e-28
	Cflar	22430.3	3.23997	0.282984	11.4493	2.37038e-30	1.55988e-28
	Cmpk2	102356	7.34486	0.643928	11.4063	3.88802e-30	2.54534e-28
	Znfx1	22100.3	2.48737	0.218171	11.401	4.13294e-30	2.69174e-28
	Dcbld2	4687.63	4.15567	0.365032	11.3844	5.0014e-30	3.24065e-28
	Ripk2	4549.6	2.80909	0.246835	11.3804	5.23316e-30	3.37352e-28
	N4bp1	4100.62	1.93164	0.169816	11.3749	5.57597e-30	3.57626e-28
	Syt7	430.966	9.8901	0.870928	11.3558	6.93921e-30	4.42813e-28
	Pnp	10339	2.7416	0.241573	11.3489	7.50638e-30	4.76598e-28
	Peli1	7771.12	2.66389	0.234775	11.3465	7.71499e-30	4.87395e-28
	Tapbp	28800.5	2.25401	0.200238	11.2567	2.1465e-29	1.3493e-27
	Cdc42ep2	710.818	6.39589	0.568623	11.248	2.36816e-29	1.48127e-27
	Tap1	12916.5	3.27451	0.292431	11.1975	4.19327e-29	2.60995e-27
	St3gal3	2293.64	2.69071	0.240412	11.1921	4.4575e-29	2.76081e-27
	Ctsd	886811	-1.78218	0.159381	-11.1819	5.00267e-29	3.08335e-27
	Mtmr14	4768.05	1.62055	0.144947	11.1804	5.08878e-29	3.1212e-27
	Xylt1	1470.29	-4.52617	0.405634	-11.1583	6.52568e-29	3.98319e-27
	Mcoln2	4874.76	3.115	0.279214	11.1563	6.66946e-29	4.05138e-27
	Fat3	2063.44	-3.6112	0.325315	-11.1006	1.24556e-28	7.52996e-27
	Lox	2469.56	6.20313	0.559271	11.0915	1.38025e-28	8.30452e-27
	Cd300lb	1496.77	-4.43716	0.401024	-11.0646	1.86346e-28	1.11587e-26
	Rnase4	2728.92	-2.4607	0.222459	-11.0614	1.93111e-28	1.15092e-26
	Nceh1	7608.86	-2.26155	0.204486	-11.0597	1.96803e-28	1.16742e-26
	2310043P16Rik	607.008	5.92997	0.536504	11.053	2.12039e-28	1.25192e-26
	Ifi204	12379.4	3.37149	0.306648	10.9947	4.05335e-28	2.38205e-26
	Rbpj	3306.54	2.26579	0.206508	10.9719	5.21549e-28	3.05082e-26
	Kcnk13	635.36	-2.95007	0.26956	-10.944	7.10004e-28	4.13406e-26
	Slamf8	1366.52	6.05259	0.553356	10.938	7.58837e-28	4.39812e-26
	Trim25	9396.99	1.862	0.17067	10.9099	1.03328e-27	5.96143e-26
	Fblim1	3878.92	-1.97526	0.181345	-10.8922	1.25507e-27	7.17549e-26
	Ifit2	97548	7.56772	0.694769	10.8924	1.25267e-27	7.17549e-26
	Oas1a	3319.59	3.39092	0.311585	10.8828	1.39209e-27	7.92298e-26
	Pilra	1377.55	5.36372	0.494252	10.8522	1.94708e-27	1.1032e-25
	Rcbtb2	2548.78	-3.89535	0.358991	-10.8508	1.97586e-27	1.11451e-25
	Dtx3l	9025.16	3.28416	0.302706	10.8493	2.00893e-27	1.12813e-25
	Ncf4	4957.28	2.26889	0.209248	10.8431	2.15167e-27	1.20294e-25
	Pla2g4a	1946.93	2.4069	0.222514	10.8169	2.86417e-27	1.59422e-25
	Phlda1	1275.85	5.48049	0.507775	10.7931	3.7092e-27	2.05551e-25
	Traf1	4183.57	9.91158	0.919457	10.7798	4.28722e-27	2.36546e-25
	Bcl2a1b	2405.13	2.53981	0.23622	10.7519	5.80511e-27	3.18902e-25
	Cd9	13366.9	-2.7716	0.257992	-10.743	6.39643e-27	3.49865e-25
	Gas7	4113.2	2.8857	0.269834	10.6944	1.08174e-26	5.89128e-25
	Src	3823.21	2.98696	0.280567	10.6462	1.81705e-26	9.85339e-25
	Abcd2	706.253	-4.68731	0.440699	-10.6361	2.02482e-26	1.09331e-24
	H2-Q5	517.495	5.39706	0.507943	10.6253	2.27195e-26	1.22154e-24
	Hck	6015.48	2.24952	0.212359	10.593	3.21e-26	1.71857e-24
	Rgs2	2908.6	-4.07882	0.38628	-10.5592	4.60339e-26	2.45417e-24
	Phf11a	536.302	6.59625	0.626279	10.5325	6.12194e-26	3.25003e-24
	Rnf114	6186.01	1.69483	0.16167	10.4833	1.03078e-25	5.44932e-24
	Tarm1	1105.08	13.0512	1.24564	10.4775	1.09627e-25	5.77138e-24
	Adamts4	1700.26	6.71025	0.641418	10.4616	1.29665e-25	6.79798e-24
	Tnfaip3	14891.4	3.48202	0.333294	10.4473	1.50752e-25	7.87088e-24
	Ifi206	6630.12	8.14613	0.779768	10.4469	1.51464e-25	7.87549e-24
	Tmem86a	1377.54	-3.29545	0.315957	-10.4301	1.80787e-25	9.36163e-24
	Cp	1643.21	4.69095	0.451552	10.3885	2.7973e-25	1.44261e-23
	Lrp1	58471.5	-2.85175	0.274933	-10.3725	3.30662e-25	1.69834e-23
	Rnf213	60572	3.70852	0.358583	10.3421	4.54292e-25	2.32388e-23
	Ptpra	8264.71	-1.68561	0.163604	-10.303	6.83215e-25	3.48081e-23
	Tnip3	504.972	6.69102	0.650281	10.2894	7.86441e-25	3.99063e-23
	Acsl5	6683.13	1.85515	0.180343	10.2868	8.08177e-25	4.08453e-23
	Slfn5	5981.55	2.80467	0.272771	10.2821	8.48164e-25	4.26954e-23
	Gm20559	5580.36	3.61236	0.352211	10.2562	1.10969e-24	5.56387e-23
	Eif2ak2	7587.27	2.86512	0.279848	10.2381	1.33807e-24	6.68242e-23
	Osgin2	2607.28	3.50543	0.343919	10.1926	2.13961e-24	1.06433e-22
	Daglb	1550.95	-3.51856	0.347372	-10.1291	4.10452e-24	2.03375e-22
	Msr1	17180.6	2.19994	0.218098	10.0869	6.3101e-24	3.11438e-22
	Pnpla7	4385.46	-2.33294	0.232093	-10.0518	9.02495e-24	4.43697e-22
	Daxx	6872.58	2.47557	0.246408	10.0466	9.50869e-24	4.65668e-22
	Naglu	7033.37	-1.58032	0.158593	-9.9646	2.17751e-23	1.06227e-21
	Slc17a5	1588.9	-2.77758	0.278773	-9.96358	2.19985e-23	1.06904e-21
	Dusp16	1622.95	2.70284	0.271408	9.95856	2.31392e-23	1.12017e-21
	Laptm5	35173.7	-1.63361	0.164528	-9.92909	3.11087e-23	1.50022e-21
	Mx1	20528	6.62464	0.668303	9.91264	3.66826e-23	1.7623e-21
	Ralgds	3033.57	2.72056	0.274928	9.89556	4.35169e-23	2.08271e-21
	Tlr13	5458.54	-1.90632	0.193016	-9.87649	5.26463e-23	2.51014e-21
	Lad1	427.208	12.4888	1.26503	9.87233	5.48748e-23	2.60655e-21
	Bst2	16109.5	2.21505	0.224747	9.85579	6.47088e-23	3.06215e-21
	Zc3h12c	2111.69	3.69867	0.375496	9.85009	6.84838e-23	3.2287e-21
	S1pr1	1619.75	-3.5204	0.357631	-9.84368	7.29934e-23	3.42852e-21
	Clic5	467.865	7.84361	0.797755	9.8321	8.18944e-23	3.83236e-21
	Cxcl1	503.948	7.51687	0.767564	9.79316	1.2047e-22	5.61674e-21
	Lmo4	1797.12	2.50026	0.255384	9.79021	1.24042e-22	5.76201e-21
	Gbp9	4336.08	3.61277	0.370855	9.74171	2.00149e-22	9.2633e-21
	Parp12	7989.03	3.14484	0.323211	9.73	2.24586e-22	1.03564e-20
	Mllt6	10191	2.68013	0.27549	9.7286	2.27705e-22	1.0462e-20
	Cd5l	4813.93	-2.56069	0.263564	-9.71563	2.5864e-22	1.18403e-20
	Sppl2a	10255.6	2.34021	0.241273	9.69945	3.03117e-22	1.38263e-20
	Aldh2	18871.2	-1.79545	0.185762	-9.66532	4.23294e-22	1.92386e-20
	Cd14	30439.3	3.18812	0.330813	9.63722	5.56744e-22	2.52131e-20
	Trafd1	12962.6	1.79674	0.186884	9.61421	6.96445e-22	3.14271e-20
	Mfsd7a	1089.38	3.76536	0.392381	9.5962	8.29483e-22	3.72972e-20
	Psma6	6269.61	2.04475	0.213322	9.58524	9.22426e-22	4.13293e-20
	Gm38317	1057.93	-3.17305	0.331957	-9.55862	1.1934e-21	5.32815e-20
	Ifi205	10100.6	9.84583	1.03325	9.52895	1.58887e-21	7.06879e-20
	H2-T10	429.427	4.44858	0.467551	9.51464	1.82341e-21	8.0838e-20
	Rassf3	1991.08	-2.19187	0.230661	-9.50256	2.04786e-21	9.04708e-20
	Cerk	5022.22	-2.79265	0.294018	-9.49823	2.13488e-21	9.39869e-20
	Csf2rb	9653.08	1.88653	0.198685	9.49504	2.20117e-21	9.65688e-20
	Inpp5b	3325.97	2.39701	0.252587	9.48982	2.31441e-21	1.01185e-19
	Sp110	3359.41	2.54656	0.268784	9.47437	2.68386e-21	1.16933e-19
	Fcgr1	7024.16	3.13122	0.330581	9.47188	2.74841e-21	1.19334e-19
	Rel	3899.36	2.62917	0.277881	9.46149	3.03596e-21	1.31368e-19
	Slc6a6	16348.6	-2.03914	0.215579	-9.45889	3.11215e-21	1.34205e-19
	Csf2	495.928	12.9743	1.37256	9.45259	3.30539e-21	1.42053e-19
	Ankrd33b	2034.76	3.34708	0.354285	9.44742	3.473e-21	1.4875e-19
	Socs1	916.938	7.89699	0.8369	9.43601	3.87255e-21	1.65303e-19
	Dnajc1	3279.63	2.36208	0.250622	9.42491	4.3049e-21	1.8314e-19
	Zcchc2	4020.47	1.98658	0.211776	9.38055	6.56324e-21	2.78277e-19
	Ccl9	25131.3	6.0292	0.643528	9.36897	7.32457e-21	3.09518e-19
	Ctsc	24435.9	2.74233	0.293068	9.3573	8.17977e-21	3.44505e-19
	Il6ra	507.36	-3.33605	0.356941	-9.34622	9.08399e-21	3.81316e-19
	Klc4	1948.53	-2.93449	0.314567	-9.32866	1.0722e-20	4.48583e-19
	Ets2	3334.43	2.85017	0.306129	9.31038	1.27377e-20	5.31159e-19
	H2-T23	7199.56	1.92957	0.207265	9.30968	1.28219e-20	5.32909e-19
	Cyth1	2552.53	-2.1184	0.228187	-9.28363	1.63807e-20	6.76918e-19
	Cd300a	1843.59	-2.47444	0.266541	-9.28354	1.63939e-20	6.76918e-19
	Nfkb1	12901.4	2.19073	0.235996	9.28294	1.6487e-20	6.78547e-19
	Klf6	16650.7	1.92621	0.207799	9.26958	1.86875e-20	7.66611e-19
	Mtdh	17535.8	2.72488	0.294034	9.26722	1.91062e-20	7.81251e-19
	Prps2	2661.94	-2.94567	0.318295	-9.25453	2.15166e-20	8.76975e-19
	Lcn2	1460.1	6.56494	0.710171	9.24417	2.37072e-20	9.63154e-19
	Slc37a2	4978.5	-2.73352	0.296073	-9.23261	2.64116e-20	1.06958e-18
	Mitd1	897.434	3.35594	0.366039	9.16827	4.80678e-20	1.94037e-18
	H2-K1	43580	2.15019	0.234822	9.15667	5.35255e-20	2.1538e-18
	Filip1l	1159.81	3.50552	0.383651	9.13728	6.4044e-20	2.56888e-18
	Hdc	501.964	12.2386	1.34017	9.1321	6.71862e-20	2.68638e-18
	Samd9l	11635	3.6984	0.405055	9.1306	6.81231e-20	2.71525e-18
	Ell2	9396.1	2.19631	0.240897	9.11719	7.70988e-20	3.06334e-18
	Iqsec1	2505.18	-2.16518	0.23793	-9.10005	9.02902e-20	3.57623e-18
	Gm7809	3093.9	2.26887	0.24959	9.09039	9.86876e-20	3.89662e-18
	Abca2	1382.83	-2.7223	0.299791	-9.08068	1.07898e-19	4.247e-18
	Cd40	13553.8	8.2568	0.910777	9.06566	1.2385e-19	4.85976e-18
	Sh2d3c	695.872	-3.32566	0.366939	-9.06327	1.26593e-19	4.952e-18
	Mndal	3958.74	3.6564	0.403858	9.05368	1.38229e-19	5.39051e-18
	Fpr1	3012.6	7.98657	0.882352	9.05146	1.41074e-19	5.48451e-18
	Pros1	819.304	-2.74321	0.303387	-9.04194	1.5391e-19	5.96519e-18
	Abracl	2017.52	2.68175	0.296847	9.03411	1.65341e-19	6.38863e-18
	Tnfsf10	583.5	7.00197	0.776784	9.01405	1.98579e-19	7.64953e-18
	Milr1	4267.08	2.27127	0.252894	8.98111	2.68038e-19	1.02938e-17
	Ptprs	2172.21	-2.621	0.293105	-8.94219	3.81524e-19	1.46078e-17
	Osbpl3	2243.36	3.02293	0.338742	8.92398	4.49841e-19	1.71714e-17
	Prpf38a	1878.08	2.08633	0.234597	8.89323	5.93554e-19	2.2589e-17
	Rab3d	1105.48	-2.05689	0.232723	-8.83835	9.71425e-19	3.68587e-17
	Psmb9	1944.82	2.13198	0.24125	8.83723	9.81199e-19	3.71181e-17
	Gpr85	350.257	4.44135	0.502827	8.83275	1.02129e-18	3.85195e-17
	Esd	13039.4	2.06784	0.234942	8.80146	1.35045e-18	5.06319e-17
	Fam46a	2319.01	2.22529	0.252825	8.80169	1.34776e-18	5.06319e-17
	Nlrc5	5929.07	3.04853	0.34653	8.7973	1.40147e-18	5.23893e-17
	Itga6	2877.15	-2.83169	0.322198	-8.78866	1.51349e-18	5.64098e-17
	Ucp2	14551.3	-2.40758	0.274217	-8.77982	1.63731e-18	6.08453e-17
	Rnd1	723.65	3.80487	0.434083	8.76531	1.86268e-18	6.90175e-17
	Zufsp	2507.94	2.6077	0.297645	8.76109	1.93364e-18	7.14373e-17
	Psme2	506.764	2.80906	0.321819	8.72868	2.57673e-18	9.49184e-17
	Itgal	7173.99	2.26844	0.260083	8.72196	2.73419e-18	1.00426e-16
	Gpnmb	539733	-1.78072	0.20424	-8.71876	2.81271e-18	1.0301e-16
	Mt1	1682.89	-2.36127	0.271009	-8.71289	2.96217e-18	1.08171e-16
	Ahr	401.305	6.4229	0.737423	8.70992	3.04089e-18	1.10725e-16
	Trim34a	1249.18	2.23294	0.257546	8.67007	4.31873e-18	1.56802e-16
	Mmp14	7248.53	2.73243	0.315217	8.66842	4.3814e-18	1.58622e-16
	Spred1	7092.96	1.73717	0.200828	8.65001	5.1494e-18	1.85893e-16
	Acp5	354.639	5.37862	0.62262	8.63869	5.68635e-18	2.04692e-16
	Gpr155	176.486	-8.4171	0.974455	-8.63775	5.73317e-18	2.05792e-16
	Flnb	9713.95	2.23188	0.259535	8.59956	8.00228e-18	2.86427e-16
	Abtb2	804.616	3.33828	0.388321	8.59671	8.20323e-18	2.9279e-16
	Fam49a	1535.25	2.47375	0.28781	8.59509	8.31994e-18	2.9612e-16
	Nfkbib	4118.11	1.99876	0.232666	8.59072	8.64277e-18	3.06746e-16
	Rapgef5	1428.25	3.35282	0.391117	8.57244	1.01318e-17	3.58585e-16
	Riox2	1557.28	1.99404	0.232736	8.56781	1.05469e-17	3.72233e-16
	Selenon	1708.95	-1.70293	0.199101	-8.55309	1.19833e-17	4.21751e-16
	Tmem37	419.051	-3.43257	0.401368	-8.55218	1.20789e-17	4.23936e-16
	Azi2	3420.54	1.89721	0.221983	8.54663	1.26735e-17	4.43574e-16
	Ifi203	6097.85	3.70078	0.433031	8.54621	1.27199e-17	4.43966e-16
	Olfr56	797.139	11.2116	1.31519	8.52471	1.53187e-17	5.332e-16
	Rnf19b	7276.35	2.00532	0.235269	8.52351	1.54794e-17	5.37314e-16
	Rab7b	4717.66	-2.04777	0.240669	-8.50864	1.75986e-17	6.09201e-16
	Psme1	4942.36	2.07721	0.244162	8.50751	1.77711e-17	6.13492e-16
	Cpd	30360.6	1.78163	0.209679	8.49693	1.94678e-17	6.70235e-16
	Ogfr	7242.24	1.80682	0.212914	8.48618	2.13542e-17	7.3318e-16
	Hebp1	790.09	-2.09383	0.247624	-8.45569	2.77436e-17	9.49973e-16
	Mfge8	7735.18	-2.78213	0.329341	-8.44755	2.97469e-17	1.01582e-15
	Mafb	2872.89	-3.7842	0.448711	-8.4335	3.35473e-17	1.14251e-15
	Ttc28	756.026	-3.31092	0.394247	-8.39809	4.53786e-17	1.54129e-15
	Icosl	1734.79	3.84708	0.4584	8.39241	4.76286e-17	1.60906e-15
	Wwp1	4086.09	-2.27722	0.271341	-8.39248	4.75974e-17	1.60906e-15
	Sesn1	981.164	-4.04933	0.482635	-8.39006	4.8591e-17	1.63719e-15
	Plekhm2	3682.05	-1.81963	0.216999	-8.38543	5.05413e-17	1.69838e-15
	Ccdc86	2985.13	1.62525	0.193914	8.38126	5.23627e-17	1.75491e-15
	Bcl2l11	1415.52	-2.38181	0.284219	-8.3802	5.28368e-17	1.76612e-15
	Uba7	5338.55	2.85487	0.342036	8.34669	7.02026e-17	2.3404e-15
	Lhfpl2	8254.45	-2.24791	0.269438	-8.34296	7.24509e-17	2.40899e-15
	Trim30b	275.84	4.91719	0.590457	8.32776	8.23831e-17	2.73205e-15
	Tpp1	14134.6	-1.05696	0.126974	-8.32428	8.48438e-17	2.80629e-15
	Cebpb	1390.8	4.24175	0.51165	8.29032	1.12941e-16	3.72587e-15
	Hexa	41392.8	-1.35589	0.163615	-8.28709	1.16058e-16	3.81872e-15
	Gpr137b	11097.9	-1.47734	0.178372	-8.28234	1.20779e-16	3.95348e-15
	Hpgd	175.403	-11.332	1.36817	-8.28259	1.20526e-16	3.95348e-15
	Il6	7207.41	11.3233	1.37006	8.26478	1.39955e-16	4.56932e-15
	Arhgap19	2430.71	-4.36831	0.528634	-8.2634	1.41587e-16	4.61069e-15
	Rnf150	1187.75	-4.4548	0.539614	-8.25553	1.51235e-16	4.91222e-15
	Gas6	26097.8	-3.44566	0.420658	-8.19111	2.58818e-16	8.38504e-15
	Mertk	6749.19	-2.24138	0.27369	-8.1895	2.62305e-16	8.45874e-15
	Gaa	6422.8	-1.46065	0.178358	-8.18945	2.62432e-16	8.45874e-15
	Ms4a6c	8868.06	2.26245	0.276697	8.17661	2.91937e-16	9.3858e-15
	Saa3	23477.9	6.15151	0.752821	8.17127	3.05154e-16	9.78584e-15
	Pid1	3699.6	1.83614	0.22483	8.16681	3.16639e-16	1.01284e-14
	Cybb	74052	2.68074	0.328865	8.15149	3.59474e-16	1.14696e-14
	Casp8	2775.78	1.40777	0.172989	8.1379	4.02181e-16	1.27999e-14
	Il18	598.59	3.17027	0.390492	8.11866	4.71365e-16	1.49641e-14
	BC021767	431.316	-6.13701	0.756949	-8.10755	5.16502e-16	1.63559e-14
	Apol9b	255.896	11.2952	1.39986	8.06884	7.09689e-16	2.24173e-14
	Gm12346	8242.88	2.41118	0.299306	8.05592	7.88802e-16	2.48542e-14
	Calcrl	2032.81	3.27272	0.408341	8.01467	1.10432e-15	3.47092e-14
	Ppfia3	629.662	4.22764	0.527621	8.01264	1.12274e-15	3.52004e-14
	Il12b	12290.7	8.85955	1.10617	8.00924	1.15417e-15	3.60963e-14
	AF529169	167.543	-11.236	1.40299	-8.00858	1.16037e-15	3.62008e-14
	Arsb	5224.8	-1.88306	0.235556	-7.99409	1.30534e-15	4.06231e-14
	Gsdmd	2433.17	1.61836	0.202539	7.99037	1.34538e-15	4.17664e-14
	Tecpr1	7742.47	-2.16881	0.272096	-7.97074	1.57722e-15	4.88435e-14
	Hsp90aa1	4331.01	2.36315	0.297352	7.94733	1.90573e-15	5.88727e-14
	Gm12989	1259.91	2.1488	0.27043	7.94588	1.92814e-15	5.94196e-14
	Atp6v0a1	11443.3	-1.63966	0.206496	-7.94039	2.01543e-15	6.19585e-14
	Eif4g2	34898.6	1.70908	0.215256	7.93975	2.02585e-15	6.21276e-14
	Trim12c	2487.89	2.01149	0.253658	7.92991	2.19304e-15	6.70921e-14
	Slc43a2	6655.5	-1.90568	0.240813	-7.9135	2.50246e-15	7.63735e-14
	Nrcam	873.917	-4.74347	0.599547	-7.91176	2.53776e-15	7.70785e-14
	Cd74	486.254	4.96198	0.627155	7.91189	2.53505e-15	7.70785e-14
	Gm9845	981.981	3.34421	0.423591	7.89491	2.90528e-15	8.80294e-14
	Colec12	8934.3	-2.18583	0.277232	-7.88445	3.15911e-15	9.54914e-14
	Rab20	2498.54	1.95071	0.247665	7.87642	3.36896e-15	1.01592e-13
	Man1c1	4538.93	-2.22303	0.282474	-7.86988	3.54977e-15	1.06789e-13
	Nrp1	8457.81	-1.86245	0.236735	-7.86722	3.62609e-15	1.08826e-13
	Lrrc8c	995.033	3.61166	0.45946	7.86066	3.82105e-15	1.14405e-13
	Pwp1	6821.17	2.35623	0.299806	7.85918	3.86667e-15	1.15497e-13
	Rabgef1	2597.79	1.61601	0.205695	7.85638	3.9541e-15	1.1783e-13
	St6gal1	1423.61	-4.10358	0.522447	-7.85454	4.01256e-15	1.19291e-13
	Stk40	2142.85	1.81329	0.23122	7.84227	4.42458e-15	1.31231e-13
	Clmp	792.352	5.34359	0.681496	7.84097	4.47092e-15	1.32295e-13
	Gadd45b	4527.18	3.29304	0.420357	7.83391	4.72933e-15	1.39615e-13
	Rbpj-ps3	2388.49	2.73633	0.349575	7.82758	4.97351e-15	1.46481e-13
	Epb41l2	6737.93	-1.54867	0.197868	-7.82676	5.00587e-15	1.47091e-13
	Cst7	1599.83	3.13687	0.401083	7.82101	5.2402e-15	1.53619e-13
	Ank	1042.05	-3.44329	0.440484	-7.81706	5.40733e-15	1.58152e-13
	Gm5345	634.545	3.17258	0.406539	7.80386	6.00411e-15	1.75201e-13
	Atp2a3	874.54	-4.08941	0.524589	-7.79545	6.41778e-15	1.8684e-13
	Fyb	12706.4	1.66204	0.213226	7.79471	6.45582e-15	1.87516e-13
	Rnh1	10515	-2.04733	0.264133	-7.75113	9.10761e-15	2.63933e-13
	Tpm4	16775	1.93681	0.250112	7.74378	9.65049e-15	2.79025e-13
	Glrx	3373.54	2.94335	0.380517	7.73512	1.03302e-14	2.97996e-13
	Cnrip1	1136.96	-3.01904	0.391358	-7.71425	1.21693e-14	3.50248e-13
	Nfic	3333.3	-2.05449	0.266364	-7.71307	1.22824e-14	3.51901e-13
	Gm7019	311.904	4.02324	0.521603	7.71323	1.22668e-14	3.51901e-13
	Gsn	9103.55	-2.56128	0.332099	-7.71239	1.23485e-14	3.52994e-13
	Heatr9	363.768	11.0782	1.43889	7.69909	1.37036e-14	3.90846e-13
	Fads1	1461.56	-1.95649	0.254252	-7.69505	1.41438e-14	4.02494e-13
	Coro2a	4383.96	1.99697	0.259639	7.69132	1.4562e-14	4.13462e-13
	Dnajb14	1602.9	-2.14154	0.278528	-7.68879	1.48535e-14	4.20795e-13
	Stab1	32060.7	-2.31038	0.301395	-7.66562	1.77967e-14	5.03046e-13
	Galnt7	1751.39	-1.97266	0.257358	-7.66507	1.78739e-14	5.04101e-13
	Gsap	3809.62	2.56888	0.335379	7.65965	1.86447e-14	5.24667e-13
	Ccdc71l	1831.77	2.0203	0.264291	7.64423	2.10202e-14	5.902e-13
	Inpp5d	4866.3	-1.35925	0.178257	-7.62526	2.43551e-14	6.8232e-13
	Lair1	3054.68	-1.40683	0.184523	-7.62415	2.45648e-14	6.86674e-13
	Gm16685	119.781	10.4468	1.37136	7.61785	2.57939e-14	7.19439e-13
	Il2rg	827.082	2.13602	0.281186	7.59649	3.04277e-14	8.46816e-13
	Abcc1	7218.47	1.98432	0.261474	7.58898	3.22432e-14	8.9537e-13
	H2-M3	1667.7	1.74316	0.229889	7.58264	3.38601e-14	9.38207e-13
	Ebi3	1578.58	2.24302	0.296565	7.56334	3.92862e-14	1.08617e-12
	Gm2a	3878.97	-1.48147	0.196211	-7.55035	4.34077e-14	1.1975e-12
	Snx10	6980.8	1.71697	0.22748	7.54782	4.42616e-14	1.2184e-12
	Il15ra	2267.13	3.1089	0.412107	7.54393	4.56033e-14	1.2526e-12
	Tpra1	1436.83	-2.33682	0.309904	-7.54046	4.68305e-14	1.28352e-12
	Cfh	1501.03	-3.45945	0.458842	-7.53953	4.71684e-14	1.2872e-12
	Msrb1	2899.66	-1.83477	0.243349	-7.53968	4.71128e-14	1.2872e-12
	Ddx24	5512.4	1.31894	0.175074	7.5336	4.93595e-14	1.34409e-12
	Acp2	8546.54	1.49668	0.199147	7.51542	5.67276e-14	1.5414e-12
	Olr1	409.691	5.01091	0.668292	7.49807	6.47627e-14	1.75596e-12
	Oas1b	868.003	4.25682	0.568069	7.49349	6.70672e-14	1.81455e-12
	Rasa3	1805.54	-3.51216	0.469057	-7.4877	7.00892e-14	1.89226e-12
	Tbc1d2	594.466	-3.72658	0.49883	-7.47064	7.98046e-14	2.14996e-12
	Irf9	2820.99	2.1054	0.282152	7.46192	8.52693e-14	2.29229e-12
	Cct7	6434.51	1.15454	0.154811	7.45772	8.80351e-14	2.35662e-12
	Ldhb	916.94	-2.90268	0.389216	-7.45778	8.79925e-14	2.35662e-12
	Pik3ap1	12464	1.36606	0.183314	7.45201	9.19257e-14	2.45556e-12
	Zhx2	1636.47	2.25133	0.302229	7.44907	9.40028e-14	2.50575e-12
	Abhd12	11003.6	-1.54385	0.207267	-7.44857	9.43542e-14	2.50982e-12
	Gm13889	794.405	4.99724	0.670935	7.44817	9.46424e-14	2.5122e-12
	Rassf2	1342.13	-2.56213	0.344058	-7.4468	9.56286e-14	2.53306e-12
	Selenop	14311.3	-1.8663	0.250631	-7.44642	9.59072e-14	2.53512e-12
	Tpst1	1373.79	2.65583	0.356707	7.44542	9.664e-14	2.54916e-12
	Gm5844	1309.68	2.17324	0.292195	7.43763	1.02509e-13	2.69833e-12
	Gm15459	19148.1	1.44424	0.194433	7.42794	1.103e-13	2.89738e-12
	Gm16589	1787.81	1.96275	0.264559	7.41896	1.1804e-13	3.09428e-12
	Ckb	2836.59	-2.917	0.393552	-7.41199	1.24417e-13	3.25468e-12
	Smpdl3b	352.236	3.70172	0.500296	7.39904	1.37168e-13	3.58083e-12
	Plagl2	3776.92	1.79291	0.24266	7.38855	1.48434e-13	3.86694e-12
	Lgals8	4735.55	1.43842	0.194774	7.3851	1.5234e-13	3.96054e-12
	Pld3	27966.4	-1.6332	0.221384	-7.37725	1.61591e-13	4.19242e-12
	Adgre1	44401.1	1.68989	0.229112	7.37582	1.63343e-13	4.22917e-12
	Dram1	1078.27	1.79631	0.243659	7.37223	1.67792e-13	4.3355e-12
	Usb1	3605.58	1.83647	0.249217	7.36896	1.71965e-13	4.43424e-12
	Siah2	500.955	2.3646	0.321082	7.36449	1.77826e-13	4.57603e-12
	Tmem206	2642.62	-1.28284	0.174409	-7.35531	1.90485e-13	4.89181e-12
	Slc7a11	11686.5	4.9138	0.669119	7.34368	2.078e-13	5.32566e-12
	Ypel3	785.947	-2.80502	0.382647	-7.33057	2.29175e-13	5.86158e-12
	Atp1a3	4752.32	-2.39736	0.327239	-7.32601	2.37102e-13	6.05208e-12
	Psmd7	4518.56	1.42068	0.194367	7.30924	2.68664e-13	6.8439e-12
	Tap2	5343.61	1.93904	0.265514	7.30297	2.81493e-13	7.15626e-12
	1700047I17Rik1	277.202	2.88393	0.395046	7.30023	2.87269e-13	7.28843e-12
	Camk1	4426.23	-2.35445	0.322555	-7.29938	2.89098e-13	7.32014e-12
	Lgals3bp	24521.2	1.76395	0.241712	7.29774	2.92638e-13	7.39497e-12
	Slc31a1	5012.55	1.63311	0.223804	7.29705	2.94154e-13	7.41843e-12
	Ifi214	230.32	8.67019	1.18834	7.29604	2.96357e-13	7.45911e-12
	Mfsd12	10080.4	-1.7491	0.239853	-7.29242	3.04442e-13	7.64736e-12
	Tspan14	1687.56	-2.1297	0.292111	-7.29071	3.08317e-13	7.72934e-12
	Tnfsf15	3231.66	7.39213	1.01606	7.27529	3.45669e-13	8.64857e-12
	Pygl	1379.49	-1.89312	0.260833	-7.258	3.92862e-13	9.8099e-12
	Dck	1130.3	1.92017	0.264682	7.25462	4.02782e-13	1.00378e-11
	Fuca1	7431.98	-1.66414	0.229792	-7.24195	4.42285e-13	1.10005e-11
	Idnk	1092.47	2.12897	0.294014	7.24106	4.45198e-13	1.10512e-11
	Iqgap2	1588.75	-4.28298	0.59225	-7.23171	4.76965e-13	1.18166e-11
	Gnpda1	1808.63	-2.21091	0.305862	-7.22846	4.88512e-13	1.2079e-11
	Slit1	99.591	-10.4799	1.45272	-7.21399	5.43354e-13	1.34087e-11
	Parp10	2970.1	2.53764	0.35208	7.20757	5.69571e-13	1.40283e-11
	Crlf3	2621.85	1.43418	0.199166	7.20095	5.9793e-13	1.46982e-11
	Batf2	700.666	5.40024	0.750475	7.19576	6.21135e-13	1.52389e-11
	Aida	2148.83	1.89555	0.263853	7.18411	6.76475e-13	1.65645e-11
	Bhlhe40	1189.84	-2.78542	0.38843	-7.17097	7.44691e-13	1.81995e-11
	Psap	294338	-1.332	0.185803	-7.16887	7.56201e-13	1.84452e-11
	Tcp1	6339.86	1.21844	0.170205	7.15868	8.14557e-13	1.98303e-11
	Cited2	4519.85	1.24099	0.173407	7.1565	8.27637e-13	2.011e-11
	Pdxk	1900.38	-2.6934	0.376702	-7.14995	8.68123e-13	2.10532e-11
	Ly6e	9110.02	1.99808	0.279514	7.1484	8.77941e-13	2.12505e-11
	Gbp11	425.047	7.30437	1.02351	7.13661	9.56585e-13	2.31098e-11
	Fyn	1134.92	-1.99781	0.280028	-7.13433	9.72615e-13	2.34523e-11
	Csf3	2219.36	14.2594	2.00188	7.12301	1.05595e-12	2.54131e-11
	Nav2	1463.16	-4.76438	0.671384	-7.09635	1.28091e-12	3.07686e-11
	Btbd2	789.409	-2.35944	0.332524	-7.09554	1.28845e-12	3.08909e-11
	Fas	364.01	3.4757	0.490064	7.09235	1.31858e-12	3.14938e-11
	Bambi-ps1	249.325	3.78042	0.53301	7.09259	1.31628e-12	3.14938e-11
	Als2cl	979.835	-2.23511	0.315335	-7.08807	1.35996e-12	3.2421e-11
	Mbnl1	4851.61	-1.27789	0.180447	-7.0818	1.4229e-12	3.38575e-11
	Sgsh	1279.63	-3.2518	0.459642	-7.07464	1.49841e-12	3.55205e-11
	Gsr	4890.51	2.08069	0.294103	7.0747	1.49769e-12	3.55205e-11
	Rap1b	20388.8	1.71774	0.242924	7.07111	1.53698e-12	3.63665e-11
	Dusp3	4164.2	-1.82606	0.258317	-7.06905	1.55999e-12	3.6842e-11
	Psma2	4203.02	1.54883	0.219832	7.04551	1.84785e-12	4.35589e-11
	Gpd2	2971.87	2.6668	0.379251	7.03175	2.03953e-12	4.79879e-11
	Mtss1	2133.75	-2.41048	0.342882	-7.03006	2.06448e-12	4.84846e-11
	Dnajc2	2523.87	2.0788	0.295744	7.02906	2.07925e-12	4.8741e-11
	Hat1	1479.85	1.67051	0.237816	7.02438	2.15024e-12	5.03115e-11
	C77080	4152.86	-1.97363	0.281398	-7.01366	2.32171e-12	5.42234e-11
	Agrn	3509.87	2.57088	0.366736	7.01017	2.38028e-12	5.54886e-11
	Slc15a3	57095.3	1.84607	0.263356	7.00977	2.38712e-12	5.55457e-11
	Hpse	2634.46	-3.01273	0.429859	-7.00865	2.40628e-12	5.58885e-11
	Myo1f	11823.9	-1.77167	0.253071	-7.0007	2.54681e-12	5.9044e-11
	S100a1	2388.02	-1.97331	0.282058	-6.99612	2.63154e-12	6.08965e-11
	Slc2a6	5367.34	2.89666	0.414205	6.99329	2.68509e-12	6.20222e-11
	Stap1	1951.16	2.1944	0.314027	6.98795	2.78938e-12	6.43135e-11
	Inf2	1713.12	-1.89252	0.271361	-6.97418	3.0765e-12	7.08044e-11
	Orai2	1729.06	1.85756	0.26645	6.9715	3.13569e-12	7.20354e-11
	Kif21b	1743.36	-1.98026	0.284145	-6.96921	3.18736e-12	7.30895e-11
	C1qc	26801.5	-1.95485	0.280532	-6.96838	3.20608e-12	7.33856e-11
	Tsc22d3	607.933	-2.88313	0.413954	-6.96486	3.28724e-12	7.51072e-11
	Nop58	1339.09	1.61478	0.232289	6.9516	3.61178e-12	8.23733e-11
	Psmb10	5085.42	2.2429	0.323437	6.9346	4.07375e-12	9.27419e-11
	Adcy3	986.733	-4.88557	0.704801	-6.93185	4.1537e-12	9.4392e-11
	Foxp1	2008.18	2.32663	0.336748	6.9091	4.8774e-12	1.10639e-10
	Gm8995	22633	2.89609	0.419435	6.90474	5.02956e-12	1.13886e-10
	Rnaset2a	2974.35	2.95654	0.428286	6.90319	5.0847e-12	1.14929e-10
	Gm8394	2616.44	2.14908	0.311451	6.90022	5.19219e-12	1.17149e-10
	Fcgr2b	10374.5	1.02714	0.148925	6.89698	5.31196e-12	1.19638e-10
	Gm6652	750.739	-2.40243	0.348461	-6.8944	5.40928e-12	1.21613e-10
	Nampt	11721.9	1.99732	0.289731	6.89371	5.43539e-12	1.21983e-10
	Dag1	3578.02	-1.73717	0.252037	-6.89252	5.48115e-12	1.22791e-10
	Psmc5	3424.58	1.37769	0.200342	6.87671	6.12493e-12	1.36971e-10
	Snx5	9689.9	-1.30303	0.189694	-6.86914	6.45916e-12	1.4419e-10
	1700017B05Rik	2109.09	-1.76101	0.256603	-6.86278	6.75331e-12	1.5049e-10
	Phka2	973.599	-2.07158	0.302378	-6.85096	7.33545e-12	1.63175e-10
	Iigp1	5083.37	8.305	1.21241	6.85001	7.38426e-12	1.63972e-10
	Man2b2	8121.9	-1.66798	0.243894	-6.83894	7.97813e-12	1.76849e-10
	Spaca6	356.676	4.28006	0.626013	6.83702	8.08587e-12	1.78923e-10
	Tfeb	469.713	-3.62996	0.531007	-6.836	8.14372e-12	1.79888e-10
	Tank	3757.82	2.44814	0.358148	6.83555	8.16938e-12	1.8014e-10
	Atp10a	1179.43	2.55141	0.373308	6.83459	8.22415e-12	1.81031e-10
	Apoe	356062	-1.87016	0.273648	-6.83417	8.24788e-12	1.81238e-10
	Ttyh3	2568.53	-2.15274	0.315017	-6.83373	8.27329e-12	1.81481e-10
	Trim12a	1609.29	2.40881	0.35269	6.82983	8.50131e-12	1.8616e-10
	Ccdc25	2001.86	1.5313	0.224466	6.82199	8.97899e-12	1.9628e-10
	Gpr162	756.895	-3.52014	0.516551	-6.81471	9.44546e-12	2.0612e-10
	Ctsa	48735.2	-1.13254	0.166225	-6.81331	9.53808e-12	2.07782e-10
	Tlr3	2007.61	2.24912	0.330427	6.80673	9.98452e-12	2.17133e-10
	R3hdm1	2358.47	-1.59897	0.234993	-6.80431	1.01535e-11	2.20429e-10
	Sav1	2778.34	1.66795	0.245232	6.80155	1.03502e-11	2.24313e-10
	Abcc3	3760.69	-1.75938	0.258853	-6.79685	1.06928e-11	2.31342e-10
	Cd302	1360.26	2.02142	0.297553	6.79348	1.09461e-11	2.36416e-10
	Anp32a	6354.09	1.96471	0.289501	6.78654	1.14853e-11	2.4764e-10
	Dync1i2	7077.34	1.15333	0.170305	6.77217	1.26869e-11	2.73069e-10
	Tnfsf9	543.255	3.14	0.463679	6.77193	1.27079e-11	2.73069e-10
	Slc28a2	399.268	4.13041	0.610018	6.77097	1.27924e-11	2.74419e-10
	Cep83	1057.59	2.08741	0.308685	6.76227	1.35846e-11	2.90706e-10
	Tnn	381.811	9.27589	1.37174	6.76213	1.35977e-11	2.90706e-10
	Lcp1	51934.2	1.1751	0.174125	6.74859	1.49289e-11	3.18625e-10
	Mdm2	8994.77	1.1718	0.173667	6.74742	1.505e-11	3.2067e-10
	Ggct	380.885	3.0035	0.44573	6.73839	1.60156e-11	3.40669e-10
	Apobec3	2026.83	1.62959	0.24185	6.73803	1.60546e-11	3.40924e-10
	Sqstm1	124632	1.86419	0.277004	6.72982	1.69869e-11	3.60117e-10
	Nckap5l	1233.08	-2.01909	0.300052	-6.72913	1.70676e-11	3.61222e-10
	Gm7816	1305.78	1.64369	0.244575	6.72062	1.80957e-11	3.82339e-10
	Mvp	9214.26	1.24744	0.185985	6.70719	1.98412e-11	4.18521e-10
	Dpp7	3873.67	-1.29797	0.194008	-6.69027	2.22756e-11	4.69088e-10
	Amz1	1327.53	-2.03547	0.304417	-6.68645	2.28651e-11	4.807e-10
	Nt5c3	2476.06	3.11955	0.466824	6.68251	2.3489e-11	4.92996e-10
	Cyfip1	14982.9	1.07715	0.161342	6.67621	2.45204e-11	5.1379e-10
	Snw1	3742.62	1.15932	0.173895	6.66678	2.61478e-11	5.46983e-10
	Bmp1	208.588	4.65786	0.69882	6.66532	2.64092e-11	5.51537e-10
	Cln5	6328.66	1.42628	0.214099	6.66181	2.70479e-11	5.63944e-10
	Gm4070	892.497	3.1554	0.474431	6.65091	2.91279e-11	6.06312e-10
	Naa25	3576.06	2.04959	0.308181	6.65062	2.91861e-11	6.06523e-10
	L1cam	89.6522	-9.7262	1.46313	-6.64754	2.98028e-11	6.18323e-10
	Mef2c	1333.67	-2.41871	0.36408	-6.64334	3.06663e-11	6.34154e-10
	Tyrobp	19020.7	-1.81899	0.273798	-6.64353	3.06266e-11	6.34154e-10
	Plk2	17709.4	2.01352	0.303166	6.64162	3.10255e-11	6.40534e-10
	Tdrd7	3890.02	1.39518	0.210078	6.64128	3.10962e-11	6.40948e-10
	Gna12	4535.15	-2.05069	0.309072	-6.63499	3.24528e-11	6.67256e-10
	Arhgap24	1414.76	-2.54312	0.383296	-6.63487	3.24782e-11	6.67256e-10
	Adipor1	7371.27	-1.14267	0.172266	-6.63317	3.28552e-11	6.73905e-10
	Kalrn	289.559	5.34098	0.80612	6.62554	3.45985e-11	7.08513e-10
	Stx11	1437.76	3.32713	0.502514	6.62096	3.56871e-11	7.29621e-10
	Slamf9	1372.1	2.90144	0.438369	6.61873	3.62308e-11	7.39541e-10
	Tnfsf12	525.161	-3.09176	0.467923	-6.60741	3.91099e-11	7.97021e-10
	Ptma	2549.57	-1.50112	0.227291	-6.60439	3.99155e-11	8.12128e-10
	Smo	639.467	-3.11501	0.472095	-6.59827	4.15979e-11	8.44999e-10
	Mov10	3812.06	1.73596	0.263236	6.59469	4.26149e-11	8.63306e-10
	Tiparp	3495.96	2.73954	0.415421	6.59462	4.26358e-11	8.63306e-10
	Rac2	12508.9	1.65473	0.251112	6.58961	4.40976e-11	8.91477e-10
	Relb	2574.06	2.05118	0.311694	6.58074	4.68111e-11	9.44822e-10
	Ampd3	4982.57	2.36695	0.360245	6.5704	5.01793e-11	1.01119e-09
	Gbp5	32052.2	9.29486	1.41637	6.56243	5.29367e-11	1.06506e-09
	Vcam1	853.638	2.91924	0.444981	6.56037	5.36755e-11	1.0782e-09
	Ch25h	1995.88	4.34005	0.662894	6.54713	5.86534e-11	1.17633e-09
	Sptlc2	5076.72	1.1646	0.177945	6.5447	5.96143e-11	1.1937e-09
	Abl1	2092.99	-1.25778	0.192264	-6.54195	6.0721e-11	1.21394e-09
	Rragd	1305.28	-2.3098	0.353334	-6.53715	6.27038e-11	1.2516e-09
	Ext1	2565.96	1.55786	0.238406	6.53448	6.38326e-11	1.27212e-09
	Tnfrsf8	271.258	3.86321	0.592381	6.5215	6.96077e-11	1.38503e-09
	Plekhm1	5428.04	-1.52355	0.233732	-6.51834	7.10883e-11	1.41227e-09
	Plxdc1	666.317	-4.28237	0.658039	-6.50777	7.62754e-11	1.51294e-09
	Gnb1	14651.3	0.886694	0.13627	6.50687	7.6734e-11	1.51965e-09
	Prkcb	2318.9	1.49143	0.229233	6.50615	7.7102e-11	1.52454e-09
	Spic	118.292	8.52872	1.31183	6.50136	7.95954e-11	1.57139e-09
	Cers6	7775.24	1.79523	0.276281	6.49784	8.14801e-11	1.60609e-09
	Serpinb2	4455.96	13.0074	2.00237	6.49601	8.24767e-11	1.6232e-09
	Irak2	6118.94	1.33888	0.206126	6.49543	8.27954e-11	1.62694e-09
	Angptl2	234.083	-3.71838	0.572562	-6.49429	8.34258e-11	1.63678e-09
	Rnaset2b	2409.04	3.54655	0.546325	6.49165	8.48997e-11	1.66311e-09
	Arap2	1061.32	-1.61402	0.248847	-6.486	8.81445e-11	1.724e-09
	Mid1ip1	1084.01	-2.0555	0.317388	-6.47631	9.39923e-11	1.83554e-09
	Hgsnat	4137.99	1.50116	0.231888	6.47365	9.56654e-11	1.86533e-09
	Cct6a	4180.95	1.13995	0.176225	6.46874	9.88225e-11	1.92392e-09
	Arl4c	2634.21	-1.95816	0.302731	-6.46831	9.9106e-11	1.92647e-09
	Ifrd1	3935.71	2.16337	0.334569	6.46615	1.00534e-10	1.95122e-09
	Clstn1	2887.97	-1.66026	0.256866	-6.46351	1.02304e-10	1.98254e-09
	Riok3	8545.53	1.48392	0.230447	6.43931	1.20014e-10	2.32217e-09
	Hexb	49466.2	-1.6332	0.25372	-6.43701	1.21846e-10	2.35401e-09
	B2m	51701.4	1.38424	0.21506	6.43651	1.22251e-10	2.35824e-09
	Mpp6	1494.7	1.69316	0.263166	6.43383	1.24426e-10	2.39653e-09
	Dhrs3	4891.19	-2.52353	0.392515	-6.42913	1.28337e-10	2.4681e-09
	Stip1	4433.13	1.61665	0.25164	6.42447	1.32333e-10	2.54108e-09
	Ptms	8633.14	-1.74217	0.27126	-6.4225	1.34055e-10	2.57024e-09
	Hsp90ab1	44660.9	1.14077	0.177745	6.41799	1.38089e-10	2.64356e-09
	Ctsb	557701	-0.914575	0.142524	-6.41699	1.38995e-10	2.65481e-09
	Gm10275	7646.86	-1.17873	0.183692	-6.41688	1.39096e-10	2.65481e-09
	Tspan3	3362.32	1.8197	0.283677	6.4147	1.411e-10	2.68899e-09
	Creg1	25156.2	-1.1785	0.184143	-6.39991	1.55471e-10	2.95841e-09
	Rgs1	11726.1	2.40987	0.376708	6.39718	1.58276e-10	3.00725e-09
	Arl1	3658.38	1.35893	0.21246	6.39619	1.59305e-10	3.02224e-09
	Gm17046	2339.92	2.125	0.332366	6.39354	1.62086e-10	3.07041e-09
	Dkk2	125.972	-10.9974	1.7206	-6.3916	1.64158e-10	3.105e-09
	Tfec	1127.92	1.97393	0.30888	6.39059	1.65244e-10	3.12086e-09
	Nod1	2378.11	2.096	0.328231	6.38575	1.7056e-10	3.21645e-09
	Fgl2	817.19	2.09543	0.328435	6.38004	1.77036e-10	3.33361e-09
	F830016B08Rik	127.469	8.8581	1.38935	6.37571	1.82122e-10	3.42427e-09
	Calcoco1	943.66	-2.23384	0.350465	-6.37394	1.84239e-10	3.45379e-09
	Tceal9	2196.95	-2.51888	0.395176	-6.37406	1.84091e-10	3.45379e-09
	Pccb	1265.34	-2.84181	0.445958	-6.37238	1.86113e-10	3.48376e-09
	Gpr183	214.246	-7.82794	1.22989	-6.36475	1.95602e-10	3.65597e-09
	Slc7a2	19979.4	5.4186	0.852611	6.3553	2.08019e-10	3.88231e-09
	Lyn	10232.6	1.45182	0.228551	6.35228	2.12147e-10	3.95351e-09
	Mgat5	4533.69	-1.56532	0.246792	-6.34267	2.25815e-10	4.20202e-09
	Ctnnal1	130.75	-8.83857	1.39549	-6.33369	2.39365e-10	4.44761e-09
	AW011738	299.774	3.98688	0.629731	6.33108	2.43449e-10	4.51685e-09
	Zswim4	1069.18	1.79271	0.283682	6.31943	2.62524e-10	4.86363e-09
	Aoah	3898.12	3.26062	0.516827	6.30892	2.80981e-10	5.19795e-09
	Rogdi	154.948	-4.76105	0.755064	-6.30548	2.87299e-10	5.30705e-09
	Gm15753	585.782	2.35343	0.373285	6.30464	2.88863e-10	5.32815e-09
	Cacybp	2842.71	1.76581	0.280098	6.30426	2.89566e-10	5.33332e-09
	Entpd1	1674.53	-1.97885	0.314015	-6.30178	2.94251e-10	5.41173e-09
	Idh1	2191.72	-1.72038	0.273348	-6.29374	3.099e-10	5.69126e-09
	Map2k1	6348.57	1.08876	0.173029	6.29235	3.12698e-10	5.71771e-09
	Prdx1	49649.5	1.67193	0.265705	6.29243	3.12536e-10	5.71771e-09
	Tpcn1	1816.68	-2.27786	0.361989	-6.29263	3.12136e-10	5.71771e-09
	Gusb	25817.1	-1.28494	0.20425	-6.29103	3.15376e-10	5.75835e-09
	Smim14	1760.74	-2.39495	0.380813	-6.28904	3.19443e-10	5.82296e-09
	Gm4617	1376.56	-1.66715	0.265096	-6.28885	3.19836e-10	5.82296e-09
	Armc2	152.049	-10.0172	1.59395	-6.28451	3.28892e-10	5.97921e-09
	Cux1	4288.74	-1.22669	0.195396	-6.27796	3.43051e-10	6.22765e-09
	Ncapg2	576.242	-3.74735	0.598976	-6.25626	3.94326e-10	7.13873e-09
	Rasgrp3	2042.67	-7.78096	1.24371	-6.25624	3.94367e-10	7.13873e-09
	Fgd2	476.068	-3.1646	0.506225	-6.25136	4.06889e-10	7.35486e-09
	Tor1aip2	11224.8	1.32264	0.211694	6.2479	4.16011e-10	7.509e-09
	Nlrc3	709.028	-3.0307	0.48542	-6.24346	4.28001e-10	7.7144e-09
	Ifit1bl1	2457.44	8.56636	1.37366	6.23616	4.48448e-10	8.07143e-09
	Polr3g	124.912	-7.26807	1.16621	-6.23224	4.59821e-10	8.26435e-09
	Setdb2	1373.48	2.37146	0.381011	6.22412	4.84279e-10	8.69156e-09
	Slc11a2	6603.79	1.03211	0.16584	6.22356	4.85985e-10	8.70981e-09
	Ankrd13b	528.327	-2.7429	0.440856	-6.22176	4.91598e-10	8.79792e-09
	Fhl3	2076.74	1.9416	0.312437	6.21436	5.15331e-10	9.20963e-09
	Parvg	1532.74	-1.57556	0.253841	-6.20687	5.40501e-10	9.6458e-09
	Ubald1	903.389	-2.36726	0.381988	-6.1972	5.74755e-10	1.02426e-08
	Fam198b	151.913	-11.0524	1.78659	-6.18632	6.15845e-10	1.09594e-08
	Vps13c	2261.55	-2.50332	0.404683	-6.18588	6.17559e-10	1.09745e-08
	Capn15	667.005	-2.1753	0.351671	-6.18562	6.18606e-10	1.09776e-08
	Stard5	1798.06	1.78505	0.289094	6.17465	6.63101e-10	1.17507e-08
	Reps2	1390.6	-3.54154	0.573585	-6.1744	6.64138e-10	1.17526e-08
	Stim2	1960.12	2.05871	0.333494	6.17316	6.69387e-10	1.1829e-08
	Mmp9	415.124	4.96554	0.805311	6.16599	7.0042e-10	1.23601e-08
	Susd3	404.178	-2.83507	0.460261	-6.1597	7.28848e-10	1.28438e-08
	Mbd6	1774.27	-1.5313	0.248638	-6.15874	7.33278e-10	1.29038e-08
	Lgmn	40478.6	-1.52148	0.247055	-6.15844	7.34653e-10	1.29101e-08
	Timm17a	1351.2	1.33843	0.217428	6.15576	7.47193e-10	1.31122e-08
	Cd44	16662.1	1.42984	0.232557	6.14834	7.83002e-10	1.37215e-08
	Sp140	3127.45	2.1811	0.355115	6.14194	8.15183e-10	1.42657e-08
	Psmd12	2839.93	1.21244	0.197515	6.13848	8.33122e-10	1.45595e-08
	Grn	83283.6	-0.836748	0.136337	-6.13735	8.39111e-10	1.46439e-08
	Pml	3294.78	1.87922	0.306219	6.13684	8.41795e-10	1.46705e-08
	Npepps	3837	1.11016	0.180956	6.13496	8.5183e-10	1.48249e-08
	AC149090,1	5519.36	-1.45319	0.236966	-6.13248	8.65211e-10	1.50371e-08
	Atraid	795.844	-1.72338	0.281276	-6.12699	8.95599e-10	1.55438e-08
	Pik3r5	10819.1	1.19214	0.194878	6.11737	9.513e-10	1.64653e-08
	Il33	35.8604	20.2949	3.31749	6.11757	9.50148e-10	1.64653e-08
	Gm10053	1058.95	1.80048	0.294485	6.11401	9.71586e-10	1.67934e-08
	Gm6377	1198.2	3.32177	0.543401	6.11292	9.78231e-10	1.68852e-08
	Pydc3	2134.46	7.90967	1.29496	6.10803	1.00867e-09	1.73868e-08
	Aatk	660.303	-4.82815	0.791943	-6.0966	1.08351e-09	1.86514e-08
	Dnase2a	2717.1	-1.31154	0.215239	-6.0934	1.10538e-09	1.9e-08
	Gm7204	13350.2	1.65988	0.272415	6.0932	1.10677e-09	1.9e-08
	Dbp	108.07	-10.74	1.76396	-6.08857	1.13927e-09	1.95314e-08
	Tmem229b	1768.53	2.00056	0.328694	6.08638	1.15491e-09	1.97728e-08
	Kank2	373.899	-2.22147	0.365642	-6.07553	1.23577e-09	2.11284e-08
	Aph1c	683.998	-2.71174	0.446801	-6.06924	1.28518e-09	2.19436e-08
	Eif5	5342.87	1.35741	0.223757	6.06643	1.30784e-09	2.23003e-08
	Gpx1	4649.33	-1.91807	0.317058	-6.04959	1.45211e-09	2.47269e-08
	Fabp5	14012.5	-1.64172	0.271514	-6.04653	1.48e-09	2.5168e-08
	Mpst	801.577	-1.94179	0.321302	-6.04351	1.50801e-09	2.55982e-08
	Ctdsp2	588.555	-1.81303	0.300004	-6.04336	1.50935e-09	2.55982e-08
	Atp6v0d2	5597.81	-2.26032	0.37415	-6.04122	1.52955e-09	2.5906e-08
	Cd93	2441.89	-2.29053	0.379509	-6.03551	1.58462e-09	2.68028e-08
	Tmem132e	238.934	9.19473	1.52421	6.03246	1.61486e-09	2.72777e-08
	Slx4ip	691.509	2.10608	0.349577	6.02466	1.6947e-09	2.85882e-08
	Parp8	534.156	2.06289	0.342763	6.01843	1.76118e-09	2.967e-08
	Rnf24	593.802	2.25685	0.375414	6.01164	1.83656e-09	3.08988e-08
	Vdac3-ps1	2489.2	1.72208	0.286605	6.00854	1.87201e-09	3.14533e-08
	Sass6	466.292	3.0342	0.50637	5.99205	2.07206e-09	3.47682e-08
	Lamtor4	797.687	-2.24927	0.375432	-5.99116	2.08347e-09	3.49133e-08
	Nudt14	189.789	-4.08106	0.681283	-5.99025	2.09518e-09	3.50631e-08
	Myo9b	7839.56	-1.16349	0.194259	-5.98935	2.10682e-09	3.52111e-08
	Tgfbr2	5606.95	-1.57946	0.264071	-5.98119	2.21512e-09	3.69724e-08
	Fmnl1	2760.87	-1.1654	0.195266	-5.96826	2.39801e-09	3.99722e-08
	Tmsb4x	80914.4	1.48904	0.250029	5.95546	2.59343e-09	4.31726e-08
	Agap1	1513.65	-1.70594	0.28651	-5.95421	2.61334e-09	4.34468e-08
	Slfn9	1478.1	2.40062	0.403277	5.95278	2.63623e-09	4.37697e-08
	Micall2	481.993	2.58943	0.435031	5.95229	2.64418e-09	4.38442e-08
	Rnf144b	451.13	-3.23152	0.543172	-5.94935	2.69212e-09	4.45806e-08
	Pomgnt2	75.782	-9.29768	1.56292	-5.94891	2.69926e-09	4.46403e-08
	Ube2f	2630.19	1.18238	0.198835	5.94655	2.73859e-09	4.52314e-08
	Utp11	2331.74	1.60506	0.270066	5.9432	2.79515e-09	4.61054e-08
	Crybg1	1579.69	2.24672	0.378051	5.9429	2.80018e-09	4.61281e-08
	Ttc39b	1833.86	1.36058	0.229153	5.93742	2.89536e-09	4.76339e-08
	Dut	85.9846	-9.35297	1.57575	-5.93558	2.92814e-09	4.81106e-08
	Rnf128	5867.93	-1.49185	0.251359	-5.93514	2.93597e-09	4.81767e-08
	Lpcat2	3274.62	1.92178	0.324062	5.93028	3.02427e-09	4.95611e-08
	Mef2d	2022.01	-1.27774	0.215869	-5.91905	3.23807e-09	5.29961e-08
	Zc3hav1	12270.9	1.37496	0.232431	5.91557	3.30736e-09	5.40602e-08
	Sulf2	730.101	-2.25678	0.381553	-5.91471	3.32465e-09	5.42726e-08
	Man2b1	19769.3	-1.72243	0.291459	-5.90969	3.42756e-09	5.58802e-08
	Txnrd1	27031.4	2.01716	0.341709	5.90314	3.56648e-09	5.80702e-08
	E2f2	74.2111	-10.293	1.74436	-5.90074	3.61878e-09	5.88397e-08
	Atp1a1	12106.7	-1.0899	0.184711	-5.90054	3.62306e-09	5.88397e-08
	Isyna1	1066.29	-1.98414	0.336333	-5.89933	3.64991e-09	5.91998e-08
	Serp1	13924.2	1.91475	0.324945	5.89253	3.80324e-09	6.16076e-08
	Sord	751.888	-2.29563	0.389613	-5.89207	3.81383e-09	6.17e-08
	Mettl7a1	970.948	-2.29462	0.389519	-5.8909	3.84092e-09	6.20588e-08
	Arhgdib	12069.5	1.57831	0.268029	5.88856	3.89583e-09	6.28657e-08
	Lztfl1	998.013	2.20335	0.374407	5.8849	3.98306e-09	6.41913e-08
	Ngly1	981.469	1.72564	0.293296	5.88361	4.0141e-09	6.46092e-08
	Ptgs2os2	150.585	10.0989	1.71678	5.88248	4.04162e-09	6.49693e-08
	Bscl2	1721.49	-1.66921	0.283893	-5.8797	4.11012e-09	6.59864e-08
	Fabp4	2200.55	-2.68901	0.457652	-5.87566	4.21161e-09	6.753e-08
	Il1bos	93.4594	9.25423	1.57529	5.87461	4.23834e-09	6.78725e-08
	Slc2a8	415.03	-2.76138	0.470105	-5.87395	4.25519e-09	6.80562e-08
	Zfp658	406.003	2.52425	0.429834	5.87262	4.28969e-09	6.85212e-08
	Slc6a4	129.175	8.94387	1.52325	5.87157	4.31688e-09	6.88684e-08
	Mfsd6	591.197	-3.65834	0.623323	-5.86909	4.38206e-09	6.982e-08
	Chmp4b	13161.4	1.01227	0.173376	5.83859	5.26436e-09	8.37723e-08
	mt-Nd4	9857	-1.13185	0.193925	-5.83656	5.32901e-09	8.46944e-08
	Psmc2	4331.34	1.3576	0.232691	5.83435	5.4e-09	8.57149e-08
	Pik3r6	1031.86	1.9365	0.331935	5.83398	5.41202e-09	8.57978e-08
	Zfp618	76.7676	-9.3861	1.60983	-5.83048	5.52672e-09	8.75065e-08
	Ptprj	10432	1.25542	0.215448	5.82702	5.64273e-09	8.92315e-08
	Marcks	7917.47	1.81926	0.312558	5.82056	5.86491e-09	9.26289e-08
	Gm15542	2717.99	1.64966	0.283708	5.81465	6.07603e-09	9.58434e-08
	Rpsa-ps10	5054.57	-1.19536	0.205602	-5.81397	6.10076e-09	9.61136e-08
	Snx24	595.748	-2.14927	0.369757	-5.81266	6.14877e-09	9.67494e-08
	Glb1	6235.87	-1.26113	0.216973	-5.81239	6.15876e-09	9.6786e-08
	Gpr157	1736.06	-2.80913	0.483812	-5.80624	6.38907e-09	1.00281e-07
	Tcn2	4757.97	-1.47832	0.254704	-5.80405	6.47303e-09	1.01472e-07
	Ift22	1072.47	1.35088	0.232773	5.80343	6.49735e-09	1.01727e-07
	Tm9sf4	5657.19	1.12	0.193055	5.80147	6.5738e-09	1.02797e-07
	Amdhd2	2348.83	-1.39984	0.241338	-5.80034	6.61822e-09	1.03364e-07
	Kdm4a	5804.21	1.4024	0.241853	5.79857	6.68819e-09	1.04327e-07
	Plod1	5622.08	-1.08663	0.187428	-5.79757	6.72818e-09	1.04822e-07
	Vegfb	900.562	-2.17244	0.374809	-5.79613	6.78618e-09	1.05595e-07
	Gm21399	34960.6	1.68418	0.290707	5.79341	6.89734e-09	1.07193e-07
	Eef1e1	1104.33	1.99314	0.344192	5.79078	7.0061e-09	1.08749e-07
	Rgl2	2636.82	-2.38232	0.411471	-5.78977	7.04821e-09	1.09269e-07
	Erp29	6693.06	-1.7805	0.307572	-5.7889	7.08483e-09	1.09702e-07
	Psma4	2118.4	1.30739	0.226196	5.77989	7.47509e-09	1.15603e-07
	Cd300e	228.609	9.25992	1.6027	5.77771	7.57246e-09	1.16966e-07
	Psmd14	3168.02	1.38947	0.240631	5.77426	7.72898e-09	1.19238e-07
	Mxi1	694.037	-3.12892	0.541997	-5.77294	7.78991e-09	1.20031e-07
	Arhgap45	4574.86	-1.90674	0.330369	-5.77156	7.85412e-09	1.20873e-07
	Tapbpl	1415.82	1.9664	0.341217	5.7629	8.26788e-09	1.27086e-07
	Cept1	4056.99	1.64156	0.285041	5.75905	8.45865e-09	1.2986e-07
	Gdpd5	1120.03	-2.54515	0.442068	-5.75737	8.54368e-09	1.31007e-07
	Rbbp8	1319.69	1.54724	0.269199	5.74757	9.05362e-09	1.38658e-07
	Txn1	5844.85	1.21944	0.21223	5.74584	9.14659e-09	1.39912e-07
	Eya4	263.409	-4.354	0.758272	-5.742	9.35659e-09	1.42951e-07
	Tmcc3	3948.92	1.30594	0.227605	5.73775	9.5945e-09	1.46409e-07
	Map2k6	66.88	-9.34664	1.63005	-5.73396	9.81118e-09	1.49535e-07
	Klf13	1481.67	-1.10905	0.193482	-5.73203	9.92348e-09	1.51064e-07
	Usp25	6610.78	1.83393	0.319978	5.73142	9.95943e-09	1.51429e-07
	Txndc9	1430.44	1.19551	0.20869	5.72865	1.01232e-08	1.53734e-07
	Kars	2822.92	1.19445	0.208783	5.72104	1.05877e-08	1.60595e-07
	Scimp	217.508	8.20568	1.43512	5.71778	1.07926e-08	1.63507e-07
	Rps16-ps2	7072.2	-1.11635	0.195381	-5.7137	1.10549e-08	1.67279e-07
	Btg1	2602	1.98767	0.34797	5.7122	1.11524e-08	1.68554e-07
	Soat1	8475	-1.19226	0.208751	-5.71138	1.12063e-08	1.69166e-07
	Apol9a	128.171	10.7098	1.87635	5.70781	1.14439e-08	1.72547e-07
	Fam114a1	651.519	1.87931	0.329293	5.70709	1.14927e-08	1.73075e-07
	Gm13461	3267.55	1.24433	0.21815	5.70401	1.17019e-08	1.76016e-07
	Psmc1	4634.3	1.20546	0.21177	5.69231	1.25333e-08	1.88297e-07
	Clec12a	5686.17	1.47418	0.259696	5.67655	1.37437e-08	2.06237e-07
	Rps26-ps1	2528.33	-1.25717	0.221602	-5.67309	1.40243e-08	2.10198e-07
	BC023105	92.3687	9.67877	1.70819	5.66609	1.46092e-08	2.18705e-07
	Wdr43	2276.65	1.34219	0.236979	5.66376	1.48089e-08	2.21432e-07
	Ly9	3762.78	2.04315	0.360872	5.6617	1.49879e-08	2.23845e-07
	G530011O06Rik	2038.63	2.1168	0.37401	5.65974	1.51607e-08	2.26157e-07
	Apool	698.385	1.51459	0.267854	5.65452	1.56286e-08	2.32862e-07
	Rps19-ps6	3127.41	-0.903078	0.159771	-5.65232	1.58297e-08	2.35581e-07
	Ptgfrn	1362.48	-2.552	0.451585	-5.65122	1.59316e-08	2.36819e-07
	Zeb1	353.526	2.88694	0.511054	5.64898	1.61401e-08	2.39635e-07
	4930430E12Rik	2278.58	1.77109	0.313584	5.64789	1.62428e-08	2.40878e-07
	Lilrb4a	22044.3	1.01892	0.180555	5.6433	1.66824e-08	2.47108e-07
	Plxdc2	903.075	-2.73771	0.485193	-5.64252	1.6758e-08	2.47936e-07
	Snx20	2438.73	1.54051	0.27337	5.63528	1.74775e-08	2.58278e-07
	Gtpbp4	2393.29	1.64302	0.29165	5.63352	1.76572e-08	2.60629e-07
	Slc20a1	1825.83	1.37855	0.244945	5.62802	1.82295e-08	2.68762e-07
	Clcn7	15636.7	1.00576	0.17884	5.62378	1.86821e-08	2.75115e-07
	Brd2	15584.9	0.800055	0.14244	5.6168	1.94527e-08	2.86129e-07
	Atf5	3380.61	-1.51576	0.269885	-5.61634	1.95049e-08	2.86563e-07
	Acpp	193.82	7.55942	1.34671	5.61326	1.98549e-08	2.91366e-07
	Pianp	147.903	-10.0222	1.78622	-5.61085	2.01333e-08	2.9511e-07
	Tor1aip1	10052.9	1.10404	0.196783	5.61043	2.01825e-08	2.95145e-07
	Cspg4	552.9	-3.96683	0.70702	-5.61063	2.01592e-08	2.95145e-07
	Tnfaip8	3742.49	1.20991	0.215697	5.60927	2.03182e-08	2.96786e-07
	Tmem256	646.784	-1.86227	0.332077	-5.60793	2.04766e-08	2.98756e-07
	Fam20b	2191.31	1.0207	0.182302	5.59898	2.15616e-08	3.14222e-07
	Myd88	3582.45	1.64634	0.294072	5.59843	2.16298e-08	3.14854e-07
	Cxcl14	1875.47	-1.72041	0.307434	-5.59602	2.19331e-08	3.18901e-07
	Dgkd	3546.36	-1.28705	0.230228	-5.59031	2.26665e-08	3.29185e-07
	Gab3	92.14	-8.655	1.54899	-5.58753	2.30324e-08	3.34115e-07
	Rab31	4306.96	-1.73039	0.309839	-5.5848	2.33964e-08	3.39007e-07
	Adi1	728.751	-1.54799	0.277257	-5.58323	2.36094e-08	3.41701e-07
	M6pr	13037.3	0.88341	0.158616	5.56949	2.55492e-08	3.69353e-07
	Gm9531	3162.31	1.35357	0.24313	5.56728	2.58745e-08	3.73628e-07
	Ist1	3109.61	1.10032	0.197808	5.56254	2.65871e-08	3.8348e-07
	Gyg	3523.22	-2.08488	0.374842	-5.56201	2.66681e-08	3.84209e-07
	Aplp2	21521.3	-1.17445	0.211223	-5.56025	2.69393e-08	3.87675e-07
	Tmem191c	226.219	-5.27937	0.950485	-5.55439	2.78578e-08	4.00437e-07
	Vgll4	439.7	-2.26338	0.407587	-5.55313	2.80594e-08	4.02875e-07
	Rnf157	727.8	-1.99188	0.358983	-5.54867	2.87851e-08	4.12825e-07
	Met	229.274	8.0331	1.45028	5.53899	3.04227e-08	4.35818e-07
	Lsp1	1385.97	-3.70222	0.668734	-5.53617	3.09159e-08	4.41881e-07
	Bcar3	721.682	-3.73192	0.674092	-5.53622	3.09074e-08	4.41881e-07
	Gm5431	1532.83	2.26282	0.409007	5.53249	3.1572e-08	4.50749e-07
	Trp53inp2	3323.99	-1.1503	0.208082	-5.52809	3.23735e-08	4.6167e-07
	Gpr137b-ps	4065.43	-1.28321	0.232218	-5.52587	3.27854e-08	4.67016e-07
	Hspa8	2723.06	1.42466	0.257856	5.52504	3.29405e-08	4.68697e-07
	Gpr18	167.707	7.40863	1.34174	5.52168	3.35779e-08	4.77229e-07
	Snx8	3562.04	-1.2438	0.225392	-5.5184	3.42103e-08	4.85671e-07
	Ephx1	800.97	-2.59693	0.470617	-5.51814	3.42608e-08	4.85843e-07
	Arhgef3	3486.11	1.71952	0.311765	5.51542	3.47941e-08	4.92723e-07
	Sidt2	3106.36	-1.14223	0.207111	-5.51508	3.4863e-08	4.92723e-07
	AU020206	2620.16	-2.48414	0.450421	-5.51514	3.48494e-08	4.92723e-07
	Serpinb6a	8152.39	-0.90398	0.163949	-5.51377	3.51227e-08	4.95838e-07
	Akna	2898.24	1.66874	0.303056	5.50638	3.66292e-08	5.16529e-07
	Cct5	5450.15	0.860002	0.156325	5.50137	3.76855e-08	5.30241e-07
	Tmem104	4293.85	-1.77205	0.322103	-5.50152	3.76539e-08	5.30241e-07
	Il4ra	3933.72	1.06872	0.194608	5.49169	3.98114e-08	5.59529e-07
	Rbm43	1300.89	1.55328	0.283019	5.48824	4.05952e-08	5.69912e-07
	March1	2098.82	1.69943	0.309854	5.48464	4.14321e-08	5.81015e-07
	Zfp719	406.461	2.11561	0.386195	5.47809	4.29941e-08	6.02252e-07
	Cd84	12893.6	-1.05089	0.191901	-5.4762	4.3456e-08	6.07375e-07
	Ttc1	1681.38	1.39494	0.254725	5.47625	4.34427e-08	6.07375e-07
	Prkcd	11131.6	1.23424	0.225655	5.46961	4.51029e-08	6.29696e-07
	Csnk1e	1249.35	-1.47104	0.269193	-5.46462	4.639e-08	6.46951e-07
	Dtx3	986.777	-1.95383	0.357619	-5.46343	4.67009e-08	6.50569e-07
	Map3k8	886.445	1.72466	0.315954	5.45858	4.7995e-08	6.67125e-07
	Nt5dc2	519.017	-2.23007	0.408531	-5.45877	4.79455e-08	6.67125e-07
	Antxr2	1794.97	-1.77736	0.325817	-5.45507	4.8953e-08	6.79693e-07
	Gm13835	2742.36	1.36773	0.250779	5.45391	4.92742e-08	6.83402e-07
	Uap1l1	5304.19	-0.941196	0.172969	-5.44142	5.28583e-08	7.32308e-07
	Apobec1	5606.17	-1.11016	0.204047	-5.4407	5.30728e-08	7.34474e-07
	Plxnb2	11272.7	-1.29479	0.237994	-5.4404	5.31599e-08	7.34874e-07
	Gnas	23263.6	-0.88094	0.161962	-5.43917	5.35308e-08	7.39193e-07
	Gm26714	95.8893	-10.3552	1.90505	-5.43565	5.45958e-08	7.53077e-07
	Mdh1	3788.57	-1.15369	0.212287	-5.43459	5.49225e-08	7.56756e-07
	Pex11g	51.7709	-8.21381	1.51172	-5.43341	5.52866e-08	7.60944e-07
	Ccnd1	3989.33	-3.11049	0.572955	-5.42886	5.67166e-08	7.79776e-07
	Rap2c	3335.49	1.21066	0.223029	5.42826	5.69056e-08	7.81524e-07
	Spp1	393563	-1.56298	0.28814	-5.42438	5.81572e-08	7.97846e-07
	Susd2	252.022	6.78251	1.25051	5.42378	5.83517e-08	7.99646e-07
	Spryd7	3711.49	1.40936	0.260127	5.41796	6.0284e-08	8.25231e-07
	Mrc1	5829.78	-1.92976	0.356518	-5.4128	6.20481e-08	8.48461e-07
	Wfdc17	4151.93	1.45742	0.269292	5.41204	6.23096e-08	8.51116e-07
	Rhob	7826.89	-1.38367	0.255863	-5.40786	6.37833e-08	8.70304e-07
	Cryz	404.514	-2.11309	0.390956	-5.40492	6.48391e-08	8.83756e-07
	Il10ra	3594.57	1.34705	0.249385	5.4015	6.60848e-08	8.99765e-07
	Ppp2r2a	2953.89	1.40974	0.261221	5.39675	6.786e-08	9.2294e-07
	Megf8	2385.48	-2.08928	0.387164	-5.39636	6.8007e-08	9.23944e-07
	Psmb7	3931.55	1.27904	0.237236	5.39142	6.99046e-08	9.48705e-07
	Cd22	692.318	-1.85765	0.344602	-5.39069	7.01876e-08	9.51523e-07
	Sh3pxd2a	1033.96	-1.6684	0.309642	-5.38816	7.11816e-08	9.63965e-07
	Itgb3	2485.46	-2.7474	0.510268	-5.38424	7.27529e-08	9.83137e-07
	Pycard	917.441	-1.58525	0.294422	-5.38427	7.2741e-08	9.83137e-07
	Eaf1	9040.31	1.10175	0.204726	5.3816	7.38285e-08	9.96031e-07
	Vat1	24875.3	-1.08545	0.201701	-5.38151	7.38647e-08	9.96031e-07
	2810474O19Rik	4470.97	1.65441	0.307538	5.37953	7.46794e-08	1.00594e-06
	Crat	1621.21	-1.34636	0.250357	-5.37775	7.54225e-08	1.01487e-06
	Etnk1	7850.97	1.4552	0.270868	5.37237	7.77085e-08	1.04452e-06
	Ethe1	300.389	-2.69297	0.501487	-5.36998	7.87475e-08	1.05736e-06
	Rere	1777.13	-1.41526	0.264113	-5.35856	8.38881e-08	1.12519e-06
	Ttc7	1422.56	-1.93899	0.36209	-5.35499	8.556e-08	1.1464e-06
	Ube2z	4705.55	0.98369	0.183718	5.35435	8.58654e-08	1.14927e-06
	Cops5	2562.42	1.04787	0.195743	5.35328	8.63736e-08	1.15485e-06
	Psma5	431.928	2.30152	0.43036	5.3479	8.89801e-08	1.18844e-06
	Hectd3	1252.21	-1.81125	0.338762	-5.34668	8.95828e-08	1.19523e-06
	Atg7	1803.07	-1.43099	0.26766	-5.3463	8.97709e-08	1.19647e-06
	Cdv3	5295.04	1.03956	0.194717	5.33884	9.35429e-08	1.24543e-06
	Bfar	2532.2	1.13486	0.212773	5.33365	9.62569e-08	1.28022e-06
	Cct8	6546.95	1.17257	0.219928	5.33162	9.73398e-08	1.29326e-06
	Vwf	4064.38	-2.49952	0.469192	-5.32729	9.96878e-08	1.32306e-06
	Gm11223	371.966	-2.34799	0.440845	-5.32611	1.0034e-07	1.33032e-06
	Ppp4r2	1784.76	1.46101	0.274451	5.32339	1.01849e-07	1.34891e-06
	Dock2	6398.95	-1.22354	0.229953	-5.32081	1.03306e-07	1.36678e-06
	Wdr81	4053.8	-1.03669	0.194845	-5.32058	1.03437e-07	1.36707e-06
	1600014C10Rik	1774.87	1.37989	0.259396	5.31964	1.03974e-07	1.37274e-06
	Colgalt1	6387.33	-0.837683	0.157669	-5.31292	1.07884e-07	1.42287e-06
	Pomp	4716.77	1.244	0.234274	5.31001	1.09621e-07	1.44427e-06
	Siglece	1026.39	6.71275	1.26452	5.30853	1.10514e-07	1.45452e-06
	Gm5456	1052.69	1.95062	0.367557	5.30699	1.11451e-07	1.46533e-06
	Fnip2	7586.95	-1.49309	0.281376	-5.30638	1.11821e-07	1.46867e-06
	Sla	2565.28	2.33686	0.440547	5.30445	1.13012e-07	1.48278e-06
	Clec2d	1195.9	1.79369	0.33838	5.30082	1.15281e-07	1.50941e-06
	Cxcl11	351.43	5.961	1.12452	5.30093	1.15216e-07	1.50941e-06
	Tox2	153.786	-5.27378	0.995186	-5.29929	1.16256e-07	1.5206e-06
	1700096K18Rik	36.0486	-8.64938	1.63483	-5.2907	1.21847e-07	1.59208e-06
	Socs6	1563.95	-1.77522	0.33575	-5.28733	1.24115e-07	1.62004e-06
	Tmem154	788.459	-4.10591	0.777259	-5.28255	1.27398e-07	1.66117e-06
	Wipf1	3159.23	-1.14682	0.217109	-5.28223	1.27623e-07	1.66239e-06
	Clec4n	3567.95	1.62981	0.30905	5.27361	1.33763e-07	1.74058e-06
	Cst3	17868.1	-1.05139	0.199403	-5.27269	1.34436e-07	1.74752e-06
	Scn3b	77.1998	-9.10892	1.72893	-5.26852	1.37527e-07	1.78587e-06
	Gm10443	853.097	-1.49636	0.284335	-5.26267	1.41975e-07	1.84174e-06
	Kif3a	2891.59	-1.81857	0.346217	-5.25269	1.49892e-07	1.94046e-06
	Traf2	1246.91	1.34074	0.255243	5.25278	1.49817e-07	1.94046e-06
	Mgst3	585.864	-4.43564	0.844911	-5.24983	1.52239e-07	1.96883e-06
	Gm11808	5683.18	-1.33697	0.254877	-5.24556	1.5581e-07	2.01295e-06
	Slc9a9	660.886	-3.62981	0.692019	-5.24524	1.56078e-07	2.01434e-06
	Nfxl1	2030.29	1.43252	0.273323	5.24111	1.59617e-07	2.05792e-06
	Arhgap39	568.976	-2.39053	0.456232	-5.23972	1.60816e-07	2.07127e-06
	Ip6k1	1762.89	-0.986913	0.188378	-5.239	1.61448e-07	2.07729e-06
	Tspan31	2994.31	1.08375	0.20698	5.23603	1.6407e-07	2.10673e-06
	Ano6	3530.8	-0.98906	0.18889	-5.23617	1.63939e-07	2.10673e-06
	Pqlc3	1276.92	-1.42216	0.271622	-5.2358	1.64276e-07	2.10723e-06
	Gpd1l	746.711	-2.0825	0.397973	-5.23276	1.66998e-07	2.13997e-06
	Gmpr	412.414	-2.69134	0.514419	-5.23181	1.67858e-07	2.14883e-06
	Pcna	3773.29	-1.12188	0.214459	-5.23123	1.68385e-07	2.15338e-06
	Gm8615	545.514	-2.00592	0.383598	-5.22922	1.70225e-07	2.17471e-06
	Mknk2	2985.49	-2.20795	0.422929	-5.22061	1.78331e-07	2.27598e-06
	Il18bp	350.246	2.53498	0.485635	5.21994	1.78985e-07	2.28201e-06
	Rhoj	84.6582	-10.0513	1.92659	-5.21715	1.817e-07	2.3143e-06
	Asap1	4388.48	-1.12431	0.215562	-5.2157	1.83124e-07	2.33009e-06
	Ttyh2	5508.75	-1.28744	0.246971	-5.21292	1.85894e-07	2.36165e-06
	Lyz2	318274	-1.37792	0.264332	-5.21283	1.85979e-07	2.36165e-06
	Trnt1	1239.57	1.40769	0.270122	5.21133	1.87488e-07	2.37842e-06
	Wdr91	3466.68	-1.2579	0.241403	-5.21081	1.88019e-07	2.38277e-06
	Ptges3-ps	2264.86	1.55217	0.298012	5.20841	1.90466e-07	2.41136e-06
	Rasgrp1	161.785	8.84033	1.69847	5.20486	1.9414e-07	2.45541e-06
	Rnf44	2616.03	-1.50406	0.289157	-5.20152	1.97664e-07	2.49748e-06
	Tagap	1523.07	1.87677	0.36111	5.19724	2.02273e-07	2.55316e-06
	Rftn1	4894.8	-1.1468	0.220728	-5.19555	2.04111e-07	2.5738e-06
	2010110E17Rik	37.734	8.81573	1.697	5.19488	2.04847e-07	2.5805e-06
	Ism1	49.6176	9.75267	1.87771	5.19393	2.05905e-07	2.59124e-06
	Pkd1	1924.32	-1.60717	0.30962	-5.19078	2.09416e-07	2.63281e-06
	Rpl38-ps2	814.654	-1.43777	0.27729	-5.18508	2.15926e-07	2.71196e-06
	Pcyt2	1141.36	-1.14439	0.220726	-5.18469	2.16377e-07	2.71492e-06
	Gnptab	3237.6	-1.3977	0.269647	-5.18343	2.1784e-07	2.73056e-06
	Tlr6	850.986	1.91829	0.370383	5.17921	2.22829e-07	2.78756e-06
	Serpina3f	223.478	8.94309	1.72669	5.17933	2.22681e-07	2.78756e-06
	Tmed5	4583.24	1.15711	0.223932	5.16725	2.37564e-07	2.96896e-06
	Cd86	3470.83	1.97048	0.381577	5.16404	2.41671e-07	3.01432e-06
	Zranb3	467.31	-4.08276	0.790608	-5.16408	2.41628e-07	3.01432e-06
	Gm5970	254.381	8.49481	1.64613	5.16046	2.46345e-07	3.0696e-06
	Ywhae	11094.5	0.877672	0.170394	5.15084	2.59319e-07	3.22808e-06
	Inpp5j	100.395	-10.6857	2.07478	-5.15028	2.60103e-07	3.23465e-06
	Zfp945	551.631	2.17828	0.423098	5.14841	2.6271e-07	3.26385e-06
	Pgs1	3324.82	1.0707	0.208065	5.14598	2.66123e-07	3.30301e-06
	Tbk1	3585.64	1.17291	0.228032	5.14363	2.69486e-07	3.34147e-06
	Ftsj3	2056.27	1.10911	0.215736	5.14105	2.73212e-07	3.38103e-06
	Npc1	11410.7	-1.13644	0.221048	-5.14115	2.73064e-07	3.38103e-06
	Cul1	5503.54	1.62248	0.315641	5.14029	2.74316e-07	3.39137e-06
	Hnrnpab	8328.67	1.01022	0.196665	5.13679	2.79478e-07	3.45181e-06
	Vdac3	1099.95	1.57113	0.306213	5.13082	2.88481e-07	3.55953e-06
	Selenow	1260.32	1.87178	0.365011	5.128	2.92831e-07	3.60968e-06
	Txlnb	277.828	3.61062	0.704127	5.12779	2.93161e-07	3.61022e-06
	H2-Aa	88.3937	10.5616	2.06334	5.11869	3.07658e-07	3.78506e-06
	Vps18	3068.68	-1.19429	0.233469	-5.1154	3.13073e-07	3.84793e-06
	Rps27rt	1986.63	-1.21598	0.237987	-5.10944	3.23119e-07	3.96755e-06
	Gcnt1	780.43	-2.86461	0.560877	-5.10738	3.26664e-07	4.00719e-06
	Nusap1	57.3383	-8.53239	1.67202	-5.10306	3.34212e-07	4.0958e-06
	Fth1	473850	0.995165	0.195112	5.10048	3.3879e-07	4.14788e-06
	Hsd17b12	5495.07	1.11329	0.218386	5.09782	3.4358e-07	4.20245e-06
	Ube2m	3577.58	1.09165	0.214318	5.09362	3.51298e-07	4.2927e-06
	Kat2b	940.049	1.48313	0.291336	5.0908	3.56555e-07	4.35272e-06
	Rab3il1	996.186	-3.88815	0.764167	-5.08809	3.61695e-07	4.41121e-06
	Mfsd13a	620.244	-1.83105	0.359927	-5.08728	3.63244e-07	4.42584e-06
	Anxa3	11499.9	-0.731413	0.143895	-5.08296	3.71591e-07	4.52318e-06
	Pttg1	1023.16	1.57504	0.309927	5.08196	3.7356e-07	4.54276e-06
	Dgkz	6545.33	-1.7326	0.340983	-5.0812	3.75066e-07	4.5567e-06
	Mbp	686.057	-2.36165	0.465196	-5.07668	3.84087e-07	4.66181e-06
	Plscr4	82.8715	-10.0407	1.9789	-5.07388	3.89795e-07	4.72655e-06
	Erap1	2851.41	1.49991	0.295631	5.07358	3.90409e-07	4.72945e-06
	Mlec	5077.63	-1.27456	0.251666	-5.06449	4.09504e-07	4.95602e-06
	Psma7	4094.91	1.01389	0.200309	5.06166	4.15625e-07	5.02528e-06
	2210406H18Rik	167.167	3.05854	0.604418	5.0603	4.18587e-07	5.05626e-06
	Rpl10a-ps1	6229.29	-1.19154	0.235802	-5.05315	4.34592e-07	5.24457e-06
	Cd4	391.372	-2.95128	0.584382	-5.05027	4.41191e-07	5.31913e-06
	Ier5l	62.2853	-9.8641	1.95392	-5.04837	4.45587e-07	5.367e-06
	Mfsd1	9889.4	1.02548	0.203394	5.04183	4.61105e-07	5.54863e-06
	Cic	5127.19	-1.46495	0.291043	-5.03344	4.81758e-07	5.79164e-06
	Gm24270	347.51	5.26665	1.04729	5.02882	4.93496e-07	5.92712e-06
	Myo1e	3886.63	-1.86988	0.372135	-5.02473	5.04134e-07	6.04913e-06
	Plpp1	676.771	4.23158	0.842855	5.02053	5.15294e-07	6.17131e-06
	B4galt6	2779.76	-1.13866	0.2268	-5.02055	5.15231e-07	6.17131e-06
	Fxyd5	4377.24	-1.1545	0.230064	-5.0182	5.21586e-07	6.24075e-06
	Fbxw17	1879.7	1.69852	0.338687	5.015	5.30338e-07	6.33948e-06
	Steap3	679.354	-3.19561	0.637541	-5.0124	5.37543e-07	6.41953e-06
	Ap2a1	3329.94	-1.13932	0.227406	-5.01005	5.44157e-07	6.49237e-06
	Grap	1185.73	2.8326	0.56558	5.00831	5.49087e-07	6.54502e-06
	Rpl37rt	2390.1	-1.14193	0.228051	-5.00737	5.51788e-07	6.57101e-06
	Sema6c	64.743	-7.50635	1.49973	-5.00512	5.58266e-07	6.64189e-06
	Reps1	1020.48	1.35076	0.269992	5.00296	5.64571e-07	6.71059e-06
	Rnf141	1453.74	1.04681	0.209459	4.99771	5.80139e-07	6.88915e-06
	Clic4	50138.1	1.5176	0.303704	4.99698	5.82352e-07	6.90893e-06
	Gm12764	88.2029	4.76333	0.953431	4.99599	5.8535e-07	6.93799e-06
	Rps21	1172.35	-1.7073	0.341758	-4.99563	5.86428e-07	6.94425e-06
	Dnmt3a	5496.99	-1.32049	0.264341	-4.9954	5.87135e-07	6.94612e-06
	Vwa8	1592.71	-1.30346	0.261052	-4.99309	5.94202e-07	7.02315e-06
	Arrb1	1897.08	-1.68651	0.337939	-4.99059	6.01958e-07	7.10817e-06
	Adhfe1	458.755	2.41989	0.484984	4.98964	6.04925e-07	7.13654e-06
	Tspan33	323.314	-5.29159	1.06108	-4.98701	6.13203e-07	7.22464e-06
	Kdelc2	347.472	-1.88013	0.377013	-4.98691	6.13537e-07	7.22464e-06
	Chd3	1986.07	-1.64717	0.330375	-4.98577	6.17161e-07	7.26055e-06
	Smim3	1141.61	1.45222	0.291287	4.98555	6.17873e-07	7.26217e-06
	Cyp4f18	139.327	-2.85039	0.572293	-4.98065	6.33708e-07	7.43445e-06
	Gvin1	784.536	2.91714	0.585688	4.98071	6.33525e-07	7.43445e-06
	Atf4	8625.6	0.865045	0.173761	4.97836	6.41237e-07	7.5158e-06
	Pnkp	1034.68	-1.59108	0.319627	-4.97793	6.4267e-07	7.52561e-06
	Manba	1691.78	-1.68526	0.338642	-4.97653	6.47337e-07	7.57324e-06
	Ppp1r11	1682.81	1.16071	0.233276	4.9757	6.50117e-07	7.59873e-06
	Cacna1d	375.901	-3.39725	0.683209	-4.97249	6.60994e-07	7.71872e-06
	Eif1ax	1717.46	1.23022	0.247464	4.9713	6.65057e-07	7.759e-06
	Fam234a	3658.34	-0.989832	0.199164	-4.96994	6.69726e-07	7.80626e-06
	Ppfia4	210.555	-5.06605	1.01939	-4.9697	6.7058e-07	7.80901e-06
	Polr2g	2795.54	1.04852	0.211031	4.96855	6.74547e-07	7.84798e-06
	Lrrc39	66.4652	-9.8848	1.99024	-4.96663	6.81258e-07	7.91876e-06
	Lpar5	117.33	-8.17823	1.64695	-4.96568	6.84601e-07	7.9503e-06
	Pnpt1	1899.59	1.65009	0.332328	4.96525	6.86123e-07	7.96066e-06
	Anapc15	606.512	-1.40997	0.284066	-4.96353	6.92228e-07	8.02413e-06
	Pck2	1304.05	-2.22632	0.448611	-4.96271	6.95175e-07	8.0509e-06
	Prkch	1139.83	-2.19386	0.442098	-4.9624	6.96289e-07	8.05642e-06
	Vmp1	3477.21	1.05142	0.212002	4.95948	7.06815e-07	8.17073e-06
	Rrbp1	29547.8	0.87124	0.175704	4.95858	7.10116e-07	8.19782e-06
	Pgap1	1738.77	-1.66426	0.335639	-4.95848	7.10456e-07	8.19782e-06
	Epn1	3699.16	-1.51435	0.305769	-4.95259	7.32328e-07	8.44248e-06
	Trim14	1439.99	1.59345	0.32183	4.95122	7.375e-07	8.49437e-06
	Large1	2087.11	-1.49542	0.302366	-4.94573	7.58591e-07	8.72932e-06
	Nf2	2634.63	-0.777172	0.157277	-4.94141	7.75595e-07	8.91688e-06
	Mettl6	1181.3	1.10303	0.223237	4.94108	7.76923e-07	8.92402e-06
	Gtf2i	2138.62	-1.27899	0.258877	-4.94052	7.79152e-07	8.94149e-06
	Alox5	62.8601	-9.76968	1.97795	-4.9393	7.8404e-07	8.98942e-06
	Dnajb6	1512.64	1.31404	0.26611	4.93795	7.89489e-07	9.04369e-06
	Casp7	2037.24	1.66864	0.338253	4.93311	8.09298e-07	9.26222e-06
	Arl11	1608.06	-1.82525	0.370073	-4.93214	8.13348e-07	9.30013e-06
	Sat1	9287.1	-1.34369	0.272466	-4.93158	8.15675e-07	9.3099e-06
	Cotl1	13435.8	-1.37569	0.27895	-4.93168	8.15245e-07	9.3099e-06
	Ppp1r15a	3829.86	1.88703	0.382765	4.93	8.22292e-07	9.37695e-06
	Mthfr	4468.27	1.49959	0.304269	4.9285	8.28625e-07	9.44064e-06
	Got2	1582.91	-1.08337	0.219829	-4.92824	8.29756e-07	9.44501e-06
	Eef2	51035.9	-0.850336	0.172637	-4.92558	8.41115e-07	9.56569e-06
	Set	2435.47	1.25793	0.255514	4.92314	8.51647e-07	9.67676e-06
	Akt1	9256.98	-1.13492	0.230564	-4.92239	8.54945e-07	9.70551e-06
	Surf4	9795.77	0.734054	0.149261	4.91792	8.7469e-07	9.92075e-06
	Mgat4a	2864.62	1.06235	0.216056	4.91701	8.78771e-07	9.95809e-06
	Mir22hg	1564.48	1.59888	0.325242	4.91596	8.8349e-07	1.00026e-05
	Rpl17-ps10	3071.25	-0.924492	0.188175	-4.91293	8.97268e-07	1.01495e-05
	Ppa1	1047.93	1.70347	0.34704	4.90857	9.17407e-07	1.0368e-05
	Agmo	58.2775	-9.5907	1.95396	-4.90833	9.18533e-07	1.03715e-05
	Tirap	588.848	1.37487	0.280163	4.90738	9.23008e-07	1.04127e-05
	Spata13	900.344	1.43173	0.291868	4.90542	9.3229e-07	1.0508e-05
	Gm14005	328.593	2.13959	0.43631	4.90382	9.39892e-07	1.05843e-05
	Adck1	465.807	-2.54754	0.519547	-4.90339	9.41963e-07	1.05981e-05
	Sqle	1094.94	-1.91524	0.390622	-4.90304	9.43635e-07	1.06054e-05
	Cntrl	1973.34	1.4759	0.301026	4.90291	9.44288e-07	1.06054e-05
	Carhsp1	1464.47	1.84403	0.376238	4.90124	9.52333e-07	1.06863e-05
	Npl	872.119	-2.66957	0.545172	-4.89675	9.74369e-07	1.09238e-05
	Hsph1	1409.69	1.42872	0.292051	4.89201	9.98106e-07	1.118e-05
	Upp1	484.971	9.43432	1.92894	4.89093	1.00362e-06	1.12318e-05
	Papd7	2735.14	1.32017	0.270082	4.88805	1.0184e-06	1.13871e-05
	Zfp493	38.7991	-7.79818	1.59706	-4.88284	1.04568e-06	1.16818e-05
	Crcp	1065.17	1.14486	0.234488	4.8824	1.04804e-06	1.16978e-05
	Zbtb4	1861.81	-1.48588	0.30442	-4.881	1.05547e-06	1.17705e-05
	Eif1	3142.51	1.0022	0.205542	4.8759	1.08316e-06	1.20685e-05
	Parvb	2332.86	-1.42347	0.292062	-4.87387	1.09435e-06	1.21825e-05
	Rrs1	1693.52	1.3037	0.267646	4.87098	1.11044e-06	1.23507e-05
	Ptpn12	2847.08	1.24708	0.256095	4.86957	1.1184e-06	1.24283e-05
	Csde1	17324.7	1.37668	0.283133	4.8623	1.16031e-06	1.28827e-05
	Snx6	3293.24	1.28877	0.265103	4.86139	1.16564e-06	1.29305e-05
	Plxna2	1665.16	-1.50243	0.30931	-4.85736	1.18964e-06	1.31852e-05
	Slc39a11	1325.48	-1.19891	0.246868	-4.85647	1.19496e-06	1.32325e-05
	Xrcc1	928.076	-1.81694	0.374197	-4.85558	1.20036e-06	1.32807e-05
	A630001G21Rik	1226.46	1.91519	0.394536	4.85428	1.20823e-06	1.33561e-05
	Tbxas1	3290.03	-1.94175	0.400186	-4.85212	1.22148e-06	1.34907e-05
	Uso1	3468.7	0.962153	0.198303	4.85194	1.22257e-06	1.3491e-05
	Arid5a	1982.02	1.85187	0.381862	4.84957	1.23729e-06	1.36415e-05
	Abhd17c	3003	1.21354	0.250298	4.84839	1.24467e-06	1.37109e-05
	Psmc6	2498.71	1.42718	0.294432	4.84724	1.25191e-06	1.37786e-05
	Ptges3	1902.79	1.57242	0.324452	4.84638	1.25732e-06	1.38262e-05
	Mroh1	6516.4	-1.16929	0.241611	-4.83955	1.30134e-06	1.42977e-05
	Abcc5	4662.25	1.55606	0.321626	4.83811	1.31077e-06	1.43889e-05
	Gbe1	1401.68	1.45492	0.30087	4.83569	1.32683e-06	1.45499e-05
	Mapkbp1	1544.7	1.9858	0.410666	4.83556	1.32774e-06	1.45499e-05
	Tlk2	2342.51	1.33422	0.275991	4.8343	1.33616e-06	1.46294e-05
	P3h3	324.836	-2.27539	0.471202	-4.8289	1.3729e-06	1.50187e-05
	Tkfc	225.545	-2.66707	0.552374	-4.82837	1.37653e-06	1.50453e-05
	Nos2	4636.21	8.01928	1.66119	4.82744	1.38301e-06	1.51032e-05
	Rps10-ps2	5549.14	-0.854981	0.177357	-4.82067	1.43077e-06	1.56112e-05
	Gm7536	6920.15	-0.930062	0.193027	-4.81831	1.44781e-06	1.57835e-05
	Gm6977	4135.07	1.03535	0.215093	4.81351	1.48305e-06	1.61538e-05
	Abtb1	1107.53	-1.98723	0.413067	-4.81092	1.50237e-06	1.6341e-05
	Mvb12b	1660.72	-1.48885	0.309478	-4.81086	1.50282e-06	1.6341e-05
	Gm43814	135.919	5.03628	1.0475	4.80789	1.52533e-06	1.65714e-05
	Echs1	1970.33	-1.06139	0.220803	-4.80694	1.53257e-06	1.66357e-05
	Snx32	350.779	-1.8741	0.390008	-4.80529	1.54528e-06	1.67593e-05
	Gbp10	101.182	6.6098	1.37589	4.80402	1.55508e-06	1.68511e-05
	Slc16a10	2995.2	1.01796	0.211936	4.80316	1.56185e-06	1.691e-05
	Rbpms	513.1	2.01449	0.420015	4.79624	1.61673e-06	1.74892e-05
	Cwc15	2501.61	0.844393	0.176084	4.79539	1.62358e-06	1.75483e-05
	Hfe	750.668	-1.95112	0.407235	-4.79115	1.65831e-06	1.79083e-05
	Abhd8	383.546	-2.65521	0.554416	-4.78921	1.6744e-06	1.80667e-05
	Zwint	3990.61	1.48029	0.309405	4.78431	1.71579e-06	1.84974e-05
	Suco	1293.25	1.82649	0.381997	4.78143	1.74048e-06	1.87477e-05
	Tmem231	87.5552	-9.62439	2.01406	-4.77861	1.76513e-06	1.8997e-05
	Cd52	4797.11	1.51198	0.316607	4.77557	1.79199e-06	1.92697e-05
	Kntc1	63.836	-8.76343	1.83597	-4.7732	1.81324e-06	1.94816e-05
	Tgm2	3901.3	1.2926	0.270959	4.77048	1.83785e-06	1.97292e-05
	Tspan4	1835.16	-1.25401	0.263226	-4.76399	1.89804e-06	2.0358e-05
	Adamts10	609.215	-2.67323	0.561268	-4.76283	1.90893e-06	2.04574e-05
	Gm9800	2940.17	-1.11163	0.233452	-4.7617	1.91967e-06	2.05551e-05
	Acaa2	682.935	-2.11311	0.443826	-4.76114	1.92505e-06	2.05952e-05
	Gm45837	182.845	2.86575	0.602081	4.75975	1.93837e-06	2.07202e-05
	Gm6776	401.189	2.41077	0.506609	4.75863	1.94907e-06	2.0817e-05
	Junb	9905.13	1.88697	0.39701	4.75295	2.00467e-06	2.13927e-05
	Psmd11	3383.67	1.64327	0.345906	4.75063	2.02785e-06	2.16218e-05
	Sema4a	226.53	3.70557	0.780244	4.74924	2.04181e-06	2.17523e-05
	Fcrls	13712.3	-1.76032	0.370712	-4.74849	2.0494e-06	2.18148e-05
	Psd4	1987.09	1.39495	0.293862	4.74696	2.06492e-06	2.19615e-05
	Abhd15	78.5848	-6.06561	1.27863	-4.74384	2.097e-06	2.22839e-05
	Zfp652	692.667	-1.79427	0.378292	-4.74308	2.10493e-06	2.23494e-05
	Kifc2	53.6188	-9.7234	2.05042	-4.74215	2.11458e-06	2.2433e-05
	Tpm3-rs7	10375.8	0.672379	0.141857	4.73984	2.13882e-06	2.26677e-05
	Ifit1bl2	103.148	6.51987	1.37559	4.73971	2.14029e-06	2.26677e-05
	Lrrc8d	3616.34	1.28782	0.271804	4.73803	2.15802e-06	2.28364e-05
	Olfml3	1682.02	-2.76567	0.583849	-4.73696	2.16943e-06	2.29379e-05
	E2f5	464.32	2.46641	0.52096	4.73436	2.19751e-06	2.32153e-05
	Wdr7	1670.35	-2.16009	0.456528	-4.73156	2.22805e-06	2.35183e-05
	Mrpl32	505.059	1.50196	0.317475	4.73094	2.23487e-06	2.35706e-05
	Gm996	45.5505	-9.5805	2.02536	-4.73027	2.24217e-06	2.36279e-05
	Dnm1l	2863.14	1.31886	0.278861	4.72944	2.25137e-06	2.3705e-05
	Atp6v0b	14639	0.764467	0.161675	4.72842	2.26276e-06	2.38051e-05
	Nsfl1c	1891.46	1.02069	0.216046	4.72442	2.3077e-06	2.42577e-05
	Mr1	621.308	-3.12351	0.661552	-4.72149	2.34127e-06	2.45901e-05
	Mxd1	1479.62	2.25452	0.477809	4.71846	2.3764e-06	2.49177e-05
	Eif6	5504.41	1.44507	0.306255	4.71851	2.37574e-06	2.49177e-05
	Foxp4	2054.28	1.53646	0.325838	4.7154	2.41234e-06	2.52693e-05
	Trim26	4599.33	1.16856	0.247826	4.71527	2.41393e-06	2.52693e-05
	Nploc4	3712.03	0.950849	0.201662	4.71506	2.41636e-06	2.52738e-05
	Psen1	3609.1	0.86368	0.183186	4.71476	2.41996e-06	2.52905e-05
	Slc4a7	1020	1.61925	0.343611	4.71245	2.44757e-06	2.55579e-05
	Slc1a2	146.742	5.94941	1.26376	4.70769	2.50541e-06	2.61402e-05
	Pilrb1	303.489	6.12045	1.30098	4.7045	2.54485e-06	2.65299e-05
	Psmb6	10541.3	0.849512	0.180775	4.69929	2.61071e-06	2.7194e-05
	Dip2b	1099.9	-1.06346	0.226503	-4.69514	2.66418e-06	2.77281e-05
	Ufm1	3033.85	1.07725	0.229884	4.68606	2.78514e-06	2.89394e-05
	Ski	2390.75	-1.54503	0.329695	-4.68623	2.78287e-06	2.89394e-05
	Tecr	2193.98	-1.41329	0.301717	-4.68415	2.8112e-06	2.91861e-05
	Zc3h15	2366.89	1.25194	0.267293	4.68378	2.81636e-06	2.92157e-05
	Rxra	3194.9	-1.86655	0.398986	-4.67823	2.89357e-06	2.9992e-05
	Oxct1	4037.97	-1.45354	0.31085	-4.67603	2.92484e-06	3.02913e-05
	Atp6v1e1	10463.7	0.792401	0.169493	4.67513	2.93763e-06	3.03988e-05
	Gm18852	55.6588	8.29625	1.77488	4.67425	2.95028e-06	3.05047e-05
	Gm1821	7165.23	1.05332	0.225419	4.67271	2.97248e-06	3.07092e-05
	Xkr8	952.343	2.30502	0.493488	4.67088	2.99911e-06	3.0959e-05
	Yme1l1	4438.66	1.29507	0.277295	4.67036	3.00673e-06	3.10123e-05
	Fbxl5	1109.49	1.23698	0.265028	4.66736	3.05101e-06	3.14434e-05
	Zmynd15	422.812	2.17197	0.465676	4.66412	3.09943e-06	3.19163e-05
	Scarb2	6512	-1.27801	0.274464	-4.65638	3.2182e-06	3.31124e-05
	Anp32-ps	608.54	1.746	0.375078	4.65504	3.23917e-06	3.3301e-05
	Ncf1	15826.8	1.00749	0.216515	4.6532	3.26822e-06	3.35723e-05
	Enho	50.9963	-9.38439	2.01699	-4.65268	3.27652e-06	3.36302e-05
	Cenpa	165.89	-5.60427	1.20488	-4.65132	3.29825e-06	3.38258e-05
	Chn2	462.813	-1.83884	0.395421	-4.65033	3.31397e-06	3.39595e-05
	Arhgap25	3561.38	-1.67698	0.360958	-4.64592	3.38572e-06	3.46493e-05
	Olfml2b	50.162	-9.33649	2.00964	-4.64585	3.38677e-06	3.46493e-05
	Ccnb2	81.4068	-9.18908	1.97889	-4.64356	3.42452e-06	3.50071e-05
	Gm16464	238.605	2.4497	0.527694	4.64228	3.44587e-06	3.51969e-05
	Rap2a	6039.71	-1.57319	0.338964	-4.64116	3.46451e-06	3.53587e-05
	Stard8	2387.66	-1.09751	0.236486	-4.64091	3.46872e-06	3.53731e-05
	Xpr1	1916.37	-0.865154	0.186443	-4.64031	3.47882e-06	3.54475e-05
	Trpm4	1216.23	1.1448	0.246832	4.63798	3.51832e-06	3.58211e-05
	Arhgef40	329.252	-1.93801	0.41849	-4.63097	3.63954e-06	3.70255e-05
	Nmd3	1078.34	1.65114	0.356558	4.63078	3.64284e-06	3.70292e-05
	Kpna4	9041.62	1.55814	0.337404	4.61802	3.87411e-06	3.93484e-05
	Srpr	3881.78	0.855531	0.185315	4.61662	3.90038e-06	3.95833e-05
	Mkl1	1452.63	-1.53278	0.33205	-4.6161	3.91011e-06	3.96502e-05
	Ctdsp1	1324.54	-1.50957	0.327071	-4.61541	3.92316e-06	3.97507e-05
	Lipa	26012	-1.28178	0.277826	-4.61362	3.95706e-06	4.00621e-05
	Bnip2	4561.42	0.910712	0.197492	4.6114	3.99971e-06	4.04615e-05
	Agtrap	2640.41	1.11557	0.241932	4.61107	4.00606e-06	4.04933e-05
	Mzt2	199.549	-2.99829	0.650326	-4.61044	4.01826e-06	4.05841e-05
	H2-D1	53310.4	1.03798	0.225163	4.60992	4.02831e-06	4.06532e-05
	Gm6548	2036.71	1.13047	0.245239	4.60969	4.03275e-06	4.06654e-05
	Pgbd5	108.168	-7.46936	1.62152	-4.60641	4.09685e-06	4.12789e-05
	St7	436.59	2.95958	0.642655	4.60524	4.11996e-06	4.14786e-05
	Cacna1a	789.014	-2.05044	0.445275	-4.60488	4.12714e-06	4.15178e-05
	Stard3	3257.02	0.955778	0.20775	4.60063	4.21221e-06	4.23259e-05
	Hsd17b4	2194.62	-1.32931	0.288947	-4.60053	4.21416e-06	4.23259e-05
	Pparg	189.702	-3.57588	0.777529	-4.59903	4.24461e-06	4.25979e-05
	Sh3bp4	477.312	1.80264	0.39209	4.59753	4.27535e-06	4.28723e-05
	Rpsa-ps2	113.37	-3.02826	0.659121	-4.59439	4.34019e-06	4.34879e-05
	Abca9	361.462	-2.51297	0.547117	-4.59311	4.36699e-06	4.37218e-05
	Fasn	1095.58	-1.98021	0.431147	-4.59288	4.37162e-06	4.37335e-05
	Gm9385	4155.7	0.945467	0.205866	4.59263	4.37694e-06	4.37521e-05
	Samsn1	1446.46	2.58499	0.562969	4.59172	4.39609e-06	4.39087e-05
	Coa5	6496.29	1.05246	0.229553	4.5848	4.54417e-06	4.53413e-05
	Sft2d2	1972.64	-1.27858	0.27888	-4.58469	4.54669e-06	4.53413e-05
	Tbc1d16	1343.6	-3.10745	0.677949	-4.5836	4.57035e-06	4.55413e-05
	Arl8b	5610.68	-0.98617	0.215484	-4.57652	4.72767e-06	4.70718e-05
	Gm23935	4400.08	6.68557	1.4611	4.5757	4.74626e-06	4.72196e-05
	Hadh	890.167	-1.53612	0.335736	-4.57537	4.75379e-06	4.72573e-05
	Asb10	37.9813	-9.32717	2.04111	-4.56967	4.88496e-06	4.85232e-05
	Nuak1	586.436	-2.27202	0.497223	-4.56942	4.89076e-06	4.85426e-05
	Phf11c	360.532	3.05675	0.669083	4.56857	4.91073e-06	4.87026e-05
	Elp5	2160.44	0.999925	0.21894	4.56711	4.94486e-06	4.90026e-05
	Enpp1	499.438	-2.90802	0.636896	-4.56593	4.97293e-06	4.92421e-05
	Lbh	476.856	-2.22857	0.488131	-4.56551	4.98284e-06	4.93016e-05
	Myl12b	2774.33	-0.914273	0.200269	-4.56522	4.98961e-06	4.933e-05
	Gpbp1	2533.68	1.1679	0.255897	4.56396	5.01978e-06	4.95895e-05
	Plin3	3950.48	-1.39121	0.30487	-4.5633	5.0356e-06	4.97069e-05
	Pgam1-ps2	5816.38	-1.14925	0.251924	-4.56189	5.06943e-06	5.00018e-05
	Sgsm2	408.555	-2.88904	0.633435	-4.56092	5.09299e-06	5.0195e-05
	Ctns	612.159	-1.46683	0.321762	-4.55873	5.14634e-06	5.06812e-05
	Pskh1	962.759	-1.59728	0.350394	-4.55851	5.15177e-06	5.06952e-05
	Hmga2	501.768	-1.68799	0.37034	-4.55796	5.16534e-06	5.07891e-05
	Gm6166	12005	-1.27262	0.279249	-4.55728	5.18202e-06	5.09136e-05
	Aftph	4072.04	1.19559	0.262473	4.55511	5.23592e-06	5.14031e-05
	Sv2a	81.0702	-10.3035	2.26245	-4.55412	5.26058e-06	5.16051e-05
	Srpk3	57.7389	-9.89167	2.17232	-4.5535	5.27614e-06	5.17176e-05
	Gm8203	2743.65	-1.53864	0.338063	-4.55134	5.33045e-06	5.22095e-05
	Gm10110	1467.56	-1.08465	0.238495	-4.54789	5.41868e-06	5.30326e-05
	Slamf1	181.943	5.43943	1.19672	4.54529	5.48595e-06	5.36493e-05
	Slc29a1	1533.81	-1.20832	0.265889	-4.54444	5.50807e-06	5.38241e-05
	Zdhhc5	4020.57	1.22441	0.269557	4.54229	5.56463e-06	5.43347e-05
	Tmem64	537.568	-1.9437	0.42825	-4.53872	5.65981e-06	5.52213e-05
	Ndel1	2396.58	0.943086	0.207874	4.53682	5.71099e-06	5.56778e-05
	Trp53inp1	684.394	-2.11473	0.466192	-4.53618	5.72827e-06	5.58031e-05
	Tppp3	44.7902	-7.17877	1.58267	-4.53587	5.73655e-06	5.58408e-05
	Pde1c	314.527	-5.30275	1.16946	-4.53437	5.77764e-06	5.61975e-05
	Klhl42	323.931	-1.75234	0.386661	-4.53198	5.84338e-06	5.67932e-05
	Cracr2b	530.173	-2.7529	0.60785	-4.52892	5.9287e-06	5.75781e-05
	Gm9892	6822.38	1.59049	0.351381	4.52639	5.99999e-06	5.82257e-05
	Ddx10	1500.61	1.59896	0.353759	4.51991	6.1867e-06	5.99915e-05
	Cish	331.336	4.24702	0.940403	4.51617	6.29678e-06	6.10121e-05
	Tmc3	79.2666	7.50319	1.66155	4.51577	6.3087e-06	6.10808e-05
	Kifc3	378.324	-2.6704	0.591452	-4.515	6.33173e-06	6.12568e-05
	Ldlrap1	2326.57	-1.58717	0.351581	-4.51438	6.35019e-06	6.13884e-05
	Gm14048	979.84	2.02509	0.448705	4.51318	6.38617e-06	6.16891e-05
	Kpnb1	7410.95	0.687955	0.152445	4.51281	6.39743e-06	6.17501e-05
	Tagln2	12981	0.925201	0.205024	4.51265	6.40227e-06	6.17501e-05
	Sumo1	1212.32	1.13376	0.251294	4.51169	6.43146e-06	6.19817e-05
	Pi4k2b	1046.01	1.72927	0.3833	4.51153	6.43609e-06	6.19817e-05
	Gm1848	1161.57	1.25351	0.277986	4.50924	6.50613e-06	6.26085e-05
	Jazf1	296.486	2.33643	0.51823	4.50848	6.52923e-06	6.27829e-05
	Tmem67	1184.82	1.85827	0.412403	4.50596	6.60733e-06	6.34856e-05
	Mib2	1509.41	-1.42763	0.316884	-4.5052	6.63102e-06	6.36649e-05
	Ppp4r3a	1929.29	1.25172	0.277872	4.50465	6.64819e-06	6.37812e-05
	Actr1b	4228.73	-0.975007	0.216465	-4.50423	6.66147e-06	6.38602e-05
	Pvr	1507.26	1.03731	0.2304	4.50223	6.7245e-06	6.44155e-05
	Gdf15	3013.73	1.73189	0.384773	4.50106	6.76153e-06	6.47212e-05
	Parp11	1388.13	2.37856	0.528699	4.49889	6.8309e-06	6.53357e-05
	Snrnp35	682.148	1.26372	0.280967	4.49776	6.8673e-06	6.56341e-05
	Nrp2	27656.1	0.955114	0.212397	4.49684	6.8971e-06	6.58691e-05
	Sf3a3	1608.54	1.06634	0.237188	4.49577	6.93201e-06	6.61525e-05
	H2-Eb1	75.1206	8.08594	1.79879	4.49521	6.95029e-06	6.62769e-05
	Mgmt	387.064	-1.9613	0.436382	-4.49446	6.9747e-06	6.64596e-05
	Nanos1	229.917	-5.20069	1.15723	-4.49407	6.98742e-06	6.65305e-05
	Ifngr2	5068.4	0.616754	0.137259	4.49335	7.01099e-06	6.67047e-05
	Lgals1	15377.1	-1.35752	0.302147	-4.49292	7.02536e-06	6.67911e-05
	Qdpr	1741.84	-1.02752	0.228852	-4.48988	7.12627e-06	6.76995e-05
	Rnf14	3886.97	1.19163	0.265417	4.48965	7.1339e-06	6.77211e-05
	Ddi2	1664.79	-1.58596	0.353275	-4.4893	7.14579e-06	6.77831e-05
	Usp14	2438.41	0.928218	0.206925	4.48577	7.265e-06	6.88622e-05
	Iffo1	735.883	-1.14058	0.254376	-4.48385	7.33084e-06	6.94342e-05
	Slc39a8	572.501	-2.83259	0.63206	-4.48152	7.4113e-06	7.01437e-05
	Dync1li1	3053.66	1.16721	0.260659	4.47792	7.53742e-06	7.12839e-05
	Alox5ap	2665.82	-1.23889	0.276744	-4.47668	7.58131e-06	7.16454e-05
	Cadm1	3047.44	-1.82407	0.40752	-4.47603	7.6045e-06	7.18108e-05
	Cklf	398.84	1.38926	0.310496	4.47432	7.66551e-06	7.23329e-05
	Gm20655	34.4076	8.25377	1.84549	4.4724	7.73455e-06	7.28858e-05
	C920009B18Rik	932.62	1.83875	0.411136	4.47237	7.73564e-06	7.28858e-05
	Btg2	437.554	2.22854	0.498517	4.47035	7.80921e-06	7.35242e-05
	Zfp963	41.2847	-7.72038	1.72735	-4.46949	7.8407e-06	7.37656e-05
	Psmd4	4166.24	0.793579	0.177651	4.46705	7.93039e-06	7.45539e-05
	Gm4149	876.92	-1.28563	0.288138	-4.46187	8.12467e-06	7.63236e-05
	Eif2s1	3535.54	1.3799	0.309302	4.46135	8.14459e-06	7.64539e-05
	Plxnc1	7477.85	-1.96342	0.440177	-4.46052	8.17605e-06	7.66922e-05
	Htr2b	682.731	-2.44332	0.548192	-4.45705	8.30935e-06	7.78848e-05
	Idh2	1437.71	-1.90271	0.427	-4.45601	8.35e-06	7.82077e-05
	Mapk3	6104.86	-1.04952	0.235557	-4.45548	8.37061e-06	7.83427e-05
	Eif2b3	520.129	1.51657	0.340532	4.45353	8.44685e-06	7.89977e-05
	Prkacb	2980.74	-0.731293	0.164254	-4.4522	8.49952e-06	7.94315e-05
	Anxa1	16717.2	1.38507	0.311219	4.45048	8.56796e-06	8.00119e-05
	Fam193b	612.034	-1.46794	0.330084	-4.44717	8.70097e-06	8.11941e-05
	Fes	3359.46	-0.900874	0.202644	-4.4456	8.76462e-06	8.17277e-05
	Bhlhe41	2043.2	-1.69263	0.380842	-4.44443	8.81254e-06	8.21139e-05
	Ncoa7	1673.17	2.16714	0.488306	4.43807	9.07707e-06	8.45165e-05
	Ttc39c	1323.08	2.22906	0.502326	4.43748	9.10178e-06	8.46841e-05
	Capza2	10604.3	1.07891	0.24321	4.43614	9.15874e-06	8.51513e-05
	Flrt3	138.364	5.84367	1.31758	4.43515	9.20068e-06	8.54784e-05
	Pgm2l1	634.564	-1.7574	0.396317	-4.43435	9.23525e-06	8.57365e-05
	B4galnt1	1691.05	-1.2668	0.285702	-4.434	9.25003e-06	8.58107e-05
	Romo1	514.539	-1.5261	0.344214	-4.43357	9.26841e-06	8.59181e-05
	Peli2	281.359	-3.46855	0.782437	-4.43301	9.29279e-06	8.60809e-05
	Tmem128	1135.16	1.78127	0.401978	4.43127	9.36807e-06	8.67147e-05
	Card14	43.2167	-9.50068	2.14478	-4.42967	9.43771e-06	8.70405e-05
	Tmem132a	368.597	-3.65598	0.825261	-4.43009	9.41953e-06	8.70405e-05
	Rbm17	2375.85	0.977156	0.220587	4.4298	9.43204e-06	8.70405e-05
	Gm10073	3544.8	-1.26431	0.285378	-4.4303	9.4104e-06	8.70405e-05
	Mocs1	1398.72	1.43147	0.323134	4.42995	9.42547e-06	8.70405e-05
	Prkrip1	787.794	1.30181	0.293903	4.42939	9.44983e-06	8.70887e-05
	C130026I21Rik	220.934	3.75575	0.848057	4.42865	9.48256e-06	8.73267e-05
	Fbxw9	517.988	-2.09632	0.473382	-4.42838	9.49442e-06	8.73721e-05
	Hpf1	1134.03	1.21572	0.274577	4.4276	9.52861e-06	8.76229e-05
	Nav1	1495.12	-2.01373	0.455237	-4.42347	9.71303e-06	8.92539e-05
	Manf	2506.12	1.01968	0.230583	4.42217	9.77128e-06	8.9724e-05
	Gspt1	4608.93	1.45418	0.328897	4.42138	9.80708e-06	8.99873e-05
	Nfatc2	496.572	-1.73787	0.393145	-4.42044	9.84995e-06	9.0315e-05
	Gm14303	1585.11	-1.54622	0.349805	-4.42024	9.85894e-06	9.03319e-05
	Fgd4	702.419	-1.47705	0.334197	-4.41972	9.88301e-06	9.04869e-05
	Pcyt1a	2055.21	-1.10355	0.249757	-4.41851	9.93831e-06	9.09273e-05
	Abhd4	2471.58	-1.17222	0.265406	-4.41669	1.00222e-05	9.16287e-05
	Erlin1	903.786	1.24356	0.281587	4.41626	1.00424e-05	9.17463e-05
	Mcfd2	4753.25	-0.6648	0.150543	-4.41601	1.0054e-05	9.17867e-05
	Eif1a	4759.19	1.05662	0.239334	4.41482	1.01092e-05	9.22236e-05
	Rell1	615.431	-2.29617	0.520224	-4.41382	1.01563e-05	9.25867e-05
	Rad51	61.0768	-8.9965	2.03941	-4.41131	1.02746e-05	9.35971e-05
	B4gat1	477.063	-2.0112	0.45595	-4.411	1.02896e-05	9.36663e-05
	Tbc1d22a	2438.63	-1.842	0.417668	-4.41019	1.03279e-05	9.39474e-05
	1700037H04Rik	701.562	-1.42415	0.323113	-4.40759	1.0453e-05	9.50166e-05
	Arsa	796.896	-1.7807	0.404087	-4.40673	1.04941e-05	9.5322e-05
	Gm7327	713.02	1.46744	0.333126	4.40505	1.05759e-05	9.5996e-05
	Tacc1	2623.99	-0.866121	0.196701	-4.40324	1.06645e-05	9.67308e-05
	Arg2	70.3943	3.67042	0.835149	4.39492	1.10812e-05	0.000100439
	Tmem170b	1055.33	1.14486	0.26054	4.39416	1.11204e-05	0.000100721
	Celf2	2167.65	-1.46172	0.33269	-4.39363	1.11473e-05	0.000100821
	Emp3	3360.66	-1.46356	0.333103	-4.3937	1.11439e-05	0.000100821
	Srxn1	13746.4	1.59193	0.362527	4.3912	1.12725e-05	0.00010188
	Calm1	25569.3	0.690499	0.157344	4.38846	1.14154e-05	0.000103098
	P2ry1	73.634	-9.43927	2.15103	-4.38826	1.14263e-05	0.000103122
	Cd28	123.182	-5.84996	1.33366	-4.3864	1.15241e-05	0.000103931
	Trip13	200.246	2.30818	0.526334	4.38539	1.15779e-05	0.000104267
	Ngdn	1136.29	1.04061	0.237286	4.38547	1.15733e-05	0.000104267
	Hmg20b	1588.36	-1.18661	0.270619	-4.38481	1.16089e-05	0.000104471
	Snta1	286.879	-2.68514	0.612732	-4.38224	1.17467e-05	0.000105637
	Ahsa1	3103.65	0.862662	0.196941	4.3803	1.18516e-05	0.000106505
	Dpep2	841.283	-1.38183	0.315812	-4.37549	1.21162e-05	0.000108804
	Pdgfc	337.389	-3.67179	0.840033	-4.37101	1.23673e-05	0.00011098
	Kmt5c	503.352	-2.39172	0.547402	-4.36922	1.24691e-05	0.000111815
	Kpna3	10118.7	1.47541	0.337919	4.36616	1.2645e-05	0.000113312
	Dalrd3	704.039	-1.62668	0.372838	-4.36297	1.28311e-05	0.000114898
	Pno1	1715.94	1.00896	0.231275	4.36259	1.28531e-05	0.000115014
	Wls	2419.1	-0.967871	0.221884	-4.36207	1.2884e-05	0.000115127
	Adgrg6	171.136	5.0973	1.16855	4.36209	1.28827e-05	0.000115127
	Notch2	7882.18	1.38657	0.317955	4.3609	1.29527e-05	0.000115659
	Triobp	3218.86	1.13321	0.260001	4.35848	1.30968e-05	0.000116863
	Map1s	1765.61	-1.57867	0.363036	-4.34854	1.37049e-05	0.000122117
	Sde2	1337.37	1.68565	0.387626	4.34864	1.36984e-05	0.000122117
	Eed	952.115	1.36512	0.313976	4.34784	1.37486e-05	0.000122419
	Zfp219	751.762	-2.07717	0.477863	-4.3468	1.38137e-05	0.000122913
	Gm13453	2766.5	-0.978331	0.225116	-4.34589	1.38713e-05	0.000123339
	Nap1l4	3053.47	0.841576	0.193924	4.33973	1.42659e-05	0.000126758
	Akr7a5	415.835	-2.16833	0.499865	-4.33782	1.43901e-05	0.000127772
	Cldnd1	1714.54	1.74337	0.402044	4.33627	1.44919e-05	0.000128585
	Dusp1	1060.83	1.95816	0.451595	4.3361	1.45032e-05	0.000128595
	Actr2	20241.6	0.974795	0.225087	4.33075	1.48601e-05	0.000131668
	Mex3d	259.61	-2.35297	0.543665	-4.32798	1.50485e-05	0.000133243
	Rab32	5122.65	1.3329	0.308144	4.32556	1.52144e-05	0.000134618
	Hgf	264.007	-2.80432	0.648567	-4.32386	1.53319e-05	0.00013551
	C2cd2l	688.465	-2.38012	0.550469	-4.3238	1.53367e-05	0.00013551
	Gtf2f1	3435.7	1.15562	0.267385	4.32193	1.54673e-05	0.000136568
	Ssbp4	1940.78	-1.8086	0.418771	-4.31882	1.56869e-05	0.000138411
	Zdhhc15	57.286	-7.08871	1.64214	-4.31676	1.58337e-05	0.000139608
	Ccdc88b	3901.58	1.2181	0.2823	4.3149	1.59675e-05	0.000140596
	Gm16332	26.7513	-7.82894	1.8144	-4.31489	1.59679e-05	0.000140596
	Igfbp5	546.019	-4.27971	0.992135	-4.31364	1.60589e-05	0.000141298
	Hars	1860.54	1.09544	0.254072	4.31153	1.62127e-05	0.000142552
	Ptpn18	380.393	-3.55542	0.824986	-4.30967	1.63496e-05	0.000143656
	Nck2	723.216	-1.26502	0.293563	-4.30918	1.6386e-05	0.000143876
	Psat1	2493.71	-0.869812	0.201962	-4.30681	1.65625e-05	0.000145324
	Aars	10837.9	0.937199	0.217626	4.30646	1.65885e-05	0.000145452
	Gpr34	281.669	-4.51738	1.04904	-4.3062	1.66081e-05	0.000145522
	Smarca2	854.815	-1.6127	0.375221	-4.29799	1.72357e-05	0.000150917
	5031439G07Rik	6181.38	-1.49756	0.348714	-4.29452	1.75074e-05	0.00015319
	Aplp1	200.273	-3.27641	0.763526	-4.29115	1.77747e-05	0.000155421
	Sipa1l2	1891.81	-1.45707	0.339791	-4.28813	1.80182e-05	0.000157441
	Rgs10	1590.16	-1.73989	0.405863	-4.28689	1.81189e-05	0.000158212
	Ctbp1	4049.12	-0.910734	0.212455	-4.28671	1.81336e-05	0.000158231
	Dlg4	212.107	-2.29442	0.535432	-4.28518	1.82594e-05	0.000159218
	Cd68	50344.9	-0.842043	0.196528	-4.28459	1.83079e-05	0.000159531
	Ndrg1	397.623	-2.31026	0.539242	-4.28428	1.83336e-05	0.000159645
	Gm9025	4446.32	0.837336	0.195459	4.28395	1.83604e-05	0.000159768
	Naga	2119.84	-1.11241	0.259684	-4.2837	1.83813e-05	0.00015984
	Kdm2b	564.184	-1.50162	0.350638	-4.28254	1.84775e-05	0.000160566
	Hif1a	3974.76	1.05344	0.24609	4.28071	1.86296e-05	0.000161665
	Kif13b	2301.4	-1.98	0.462536	-4.28075	1.86267e-05	0.000161665
	2900026A02Rik	678.022	-2.81617	0.657899	-4.28056	1.86426e-05	0.000161667
	Morf4l2	5504.73	0.801433	0.187241	4.28023	1.86704e-05	0.000161751
	Dusp7	1225.28	-1.36475	0.318857	-4.28014	1.86778e-05	0.000161751
	Lims1	6262.3	1.47803	0.345436	4.27875	1.87946e-05	0.00016265
	Nptn	6999.69	-0.890438	0.208137	-4.27812	1.88476e-05	0.000162997
	Txnl1	3210.16	1.43202	0.334919	4.27573	1.90513e-05	0.000164646
	Lamp1	65036.7	-0.631359	0.147686	-4.27502	1.91123e-05	0.000165061
	Cd81	3277.32	-1.05903	0.247752	-4.27458	1.915e-05	0.000165273
	4921529L05Rik	80.68	5.31451	1.24428	4.27113	1.94481e-05	0.000167732
	Bambi	933.374	-1.83914	0.430652	-4.2706	1.94945e-05	0.000167916
	Dnaja1	588.541	1.56907	0.367414	4.27059	1.9496e-05	0.000167916
	Hnrnpd	2427.24	0.989178	0.231714	4.26897	1.96378e-05	0.000169022
	Pcgf5	905.757	2.01554	0.472169	4.26869	1.96625e-05	0.000169119
	Hebp2	30.4492	-7.62548	1.7877	-4.26552	1.99435e-05	0.000171419
	Acsf2	98.3823	-4.21367	0.988269	-4.26369	2.01082e-05	0.000172717
	Bach1	2585.65	-1.10291	0.258714	-4.26304	2.01663e-05	0.000173099
	Zbtb38	584.426	-1.25133	0.293586	-4.26222	2.02405e-05	0.000173618
	Pyroxd2	526.918	-3.20752	0.752608	-4.26187	2.02722e-05	0.000173771
	H2-Ab1	143.914	5.18676	1.2171	4.26158	2.02984e-05	0.000173878
	Dhx29	774.961	1.31759	0.309553	4.25644	2.0771e-05	0.000177806
	Gm29397	109.503	-2.59813	0.610859	-4.25325	2.1069e-05	0.000180235
	Cxxc5	157.253	-2.78037	0.65384	-4.25237	2.11523e-05	0.000180825
	Tpr	11866.1	1.33967	0.315204	4.25017	2.13611e-05	0.000182486
	H3f3a	2155.88	1.23826	0.291771	4.24395	2.19615e-05	0.000187489
	Rab10	6607.49	1.16338	0.274259	4.24188	2.21653e-05	0.000189101
	Eef2k	698.504	-2.4079	0.56798	-4.23942	2.24103e-05	0.000191062
	Rars	5230.74	1.0215	0.241115	4.23657	2.26961e-05	0.000193368
	Cbx8	102.82	-5.18081	1.22328	-4.23516	2.28389e-05	0.000194454
	Pam	1564.54	-1.14385	0.270137	-4.23436	2.29208e-05	0.00019502
	Tubb4b	3173.3	1.63902	0.387153	4.23352	2.30064e-05	0.000195617
	Wdr89	6155.48	-1.03042	0.243563	-4.23059	2.33084e-05	0.000198051
	Atp1b3	9849.57	1.14996	0.2719	4.22934	2.3438e-05	0.000199018
	Nup153	2008.08	0.86814	0.205399	4.22661	2.37243e-05	0.000201314
	A430093F15Rik	94.3192	7.37492	1.74581	4.22435	2.39631e-05	0.000203204
	Ppig	5031.75	1.44842	0.343242	4.21983	2.44485e-05	0.000207181
	Lars	2434.24	0.926003	0.219547	4.21778	2.46715e-05	0.000208931
	Nus1	4884.12	0.844346	0.200334	4.21468	2.5013e-05	0.000211681
	Aif1	1553.26	2.3757	0.563755	4.21405	2.50827e-05	0.000211987
	Nfe2l1	15165.3	0.899974	0.213564	4.21408	2.508e-05	0.000211987
	Igf2bp2	1207.58	3.08327	0.731808	4.21322	2.51755e-05	0.000212628
	Khk	191.134	-2.91063	0.690908	-4.21276	2.52269e-05	0.00021292
	Fzd7	1474.14	-1.37382	0.326266	-4.21073	2.54549e-05	0.000214702
	Prnp	892.885	-2.1777	0.517498	-4.20814	2.57486e-05	0.000217033
	Rhbdf2	6438.47	1.00267	0.238311	4.20742	2.58302e-05	0.000217577
	2700099C18Rik	33.7405	-7.68758	1.82834	-4.20468	2.61448e-05	0.00022008
	Gars	3808.77	0.97215	0.231333	4.20239	2.64117e-05	0.000222178
	Rdm1	132.098	-5.0629	1.2061	-4.19773	2.69605e-05	0.000226644
	Lta	31.2595	8.28616	1.97532	4.19484	2.73062e-05	0.000229398
	Itm2c	8410.68	-1.10852	0.264394	-4.1927	2.75659e-05	0.000231425
	Eif4e	2140.4	1.07071	0.25546	4.19132	2.77332e-05	0.000232675
	Nxpe3	70.7094	3.48551	0.831769	4.19048	2.78362e-05	0.000233385
	Strap	3568.51	0.727535	0.173647	4.18974	2.79269e-05	0.000233989
	Atpif1	2066.02	-1.03414	0.246863	-4.18911	2.80057e-05	0.000234494
	Macrod1	159.97	-4.49105	1.07264	-4.18692	2.82763e-05	0.000236604
	Ulk1	879.063	-1.68199	0.40196	-4.18447	2.85838e-05	0.000239018
	Pilrb2	180.294	4.87536	1.16548	4.18313	2.87525e-05	0.000240269
	Glmp	9306.96	-0.743602	0.177802	-4.18218	2.88723e-05	0.000241111
	Mis12	936.706	1.15496	0.276193	4.18171	2.8932e-05	0.00024145
	Vti1a	1926.95	0.993457	0.237628	4.18073	2.90581e-05	0.000242342
	Hspa5	35187.2	0.953169	0.228023	4.18015	2.91318e-05	0.000242797
	Ccdc50	4445.6	1.19622	0.286237	4.1791	2.92661e-05	0.000243755
	Glrp1	245.193	1.9246	0.460578	4.17865	2.93242e-05	0.000244079
	P2ry10b	490.658	1.54876	0.37073	4.17761	2.94592e-05	0.000245041
	Prdm1	1022.13	1.62792	0.389694	4.17744	2.94808e-05	0.000245059
	Zcchc6	4674.25	1.02355	0.245148	4.17523	2.97686e-05	0.000247289
	Tnfrsf23	428.797	-2.12954	0.510502	-4.17146	3.02656e-05	0.000251252
	Tnni2	146.653	-3.12284	0.748662	-4.17122	3.02967e-05	0.000251345
	Tmem260	763.058	-1.92335	0.461141	-4.17084	3.03478e-05	0.000251604
	Gm14414	55.9797	-8.71893	2.09183	-4.16809	3.07159e-05	0.000254489
	Fam241a	825.916	1.22693	0.294459	4.16673	3.08998e-05	0.000255845
	Lsg1	1227.24	1.09068	0.261847	4.16535	3.10869e-05	0.000257057
	C1qa	29857.1	-1.14162	0.274068	-4.16546	3.10724e-05	0.000257057
	Arhgap18	719.466	-2.29937	0.552053	-4.16513	3.11173e-05	0.00025714
	Ascc3	2430.99	1.78276	0.428094	4.16442	3.1215e-05	0.000257778
	Dcp2	4573.43	1.41573	0.340057	4.16321	3.13811e-05	0.000258981
	Nop56	1183.83	1.07544	0.258556	4.15941	3.19078e-05	0.000263156
	Sh3bp5	6572.91	0.960042	0.230853	4.15868	3.20099e-05	0.000263826
	Scfd1	1220.96	0.952559	0.229151	4.1569	3.22589e-05	0.000265705
	Fam160a2	462.489	-1.32591	0.31899	-4.15659	3.23035e-05	0.000265899
	Lpar6	453.075	-1.74631	0.420594	-4.15201	3.2957e-05	0.000271101
	Nacc2	1591.91	-1.40657	0.338825	-4.15132	3.30568e-05	0.000271746
	Rab11fip5	2362.37	-1.23233	0.296867	-4.15113	3.3084e-05	0.000271792
	Os9	10927	-0.59562	0.143514	-4.15027	3.32089e-05	0.000272641
	Plaa	2302.14	1.09186	0.263187	4.14859	3.34527e-05	0.000274343
	Clec4d	13409.7	1.11322	0.26834	4.14854	3.34597e-05	0.000274343
	Aldh9a1	1336.74	-1.60617	0.3874	-4.14602	3.383e-05	0.0002772
	Rassf8	1153.48	-1.51088	0.364537	-4.14466	3.40315e-05	0.00027867
	Psmd5	1996.32	1.65278	0.398912	4.14321	3.42471e-05	0.000280254
	Abi1	6070.18	0.883495	0.213305	4.14193	3.44393e-05	0.000281644
	Unc5a	39.5551	-8.86282	2.14152	-4.13857	3.49481e-05	0.000285621
	Cd164	6097.47	1.14079	0.27578	4.13658	3.52514e-05	0.000287913
	Clec4a1	957.807	6.17366	1.49252	4.13639	3.52805e-05	0.000287965
	Amfr	6231.27	0.576435	0.139543	4.13089	3.61362e-05	0.000294759
	Ppp1r3c	32.6388	-9.09795	2.20424	-4.12748	3.66759e-05	0.000298968
	Tmco3	3356.17	0.823996	0.19969	4.12638	3.6852e-05	0.000300209
	Sptssa	1183.63	-1.01283	0.245564	-4.12449	3.71554e-05	0.000302486
	Mnt	1228.43	-2.51047	0.60873	-4.12412	3.72163e-05	0.000302787
	Gm10093	1883.96	1.28159	0.310895	4.12224	3.752e-05	0.000305061
	Ran	3026.17	0.65299	0.158638	4.11622	3.85137e-05	0.000312939
	Pdk1	1082.01	-2.08273	0.506346	-4.11325	3.90124e-05	0.000316713
	Arhgef11	1443.89	-0.96354	0.234258	-4.11316	3.90283e-05	0.000316713
	Zdhhc2	309.789	2.25454	0.548315	4.11176	3.92649e-05	0.000318429
	Cltb	1217.81	-1.24764	0.303556	-4.11007	3.95531e-05	0.000320528
	Gm15726	260.203	3.87578	0.943024	4.10995	3.95745e-05	0.000320528
	Csrnp1	2537.67	1.97357	0.480312	4.10893	3.97494e-05	0.000321739
	Micu2	2207.06	0.878795	0.213934	4.10779	3.99463e-05	0.000323125
	Med10	1053.09	1.05777	0.257562	4.10685	4.01084e-05	0.000324229
	Tmem171	263.013	2.9924	0.7291	4.10424	4.05646e-05	0.000327707
	Uspl1	680.949	1.41607	0.345122	4.1031	4.07653e-05	0.000329118
	Gm43197	620.503	3.0794	0.750827	4.10135	4.10753e-05	0.000331409
	Arhgef1	4416.3	-1.17262	0.285931	-4.10108	4.11228e-05	0.000331581
	Cln6	1175.18	-1.21236	0.296033	-4.09534	4.21545e-05	0.000339683
	Dvl2	590.488	-1.67312	0.40864	-4.09437	4.23319e-05	0.000340894
	Pcmtd1	1258.44	-1.32802	0.324413	-4.09362	4.24694e-05	0.000341784
	Chst11	2037.27	-1.25933	0.307678	-4.09302	4.25794e-05	0.000342451
	Dcun1d5	1594.44	1.63869	0.400615	4.09044	4.30557e-05	0.000346062
	Myo5a	14611.4	-1.57765	0.385911	-4.08811	4.34896e-05	0.000349327
	Rcn1	938.153	1.57227	0.384781	4.08615	4.38591e-05	0.000352071
	Aldh16a1	1035.88	-1.35241	0.331033	-4.08543	4.39948e-05	0.000352936
	Epm2a	165.913	-3.22047	0.788944	-4.082	4.46489e-05	0.000357956
	Msmo1	2043.94	-1.49959	0.367432	-4.08129	4.47871e-05	0.000358836
	Txndc17	2738.43	0.845815	0.207258	4.08098	4.48454e-05	0.000359075
	Dusp2	143.392	4.19081	1.02715	4.08005	4.50256e-05	0.000360291
	Tmem178	101.446	3.2288	0.791633	4.07866	4.52957e-05	0.000362222
	Pnpla2	2201.5	-1.32567	0.32532	-4.07499	4.60171e-05	0.000367758
	Aim2	3082.35	0.927964	0.227769	4.07415	4.61821e-05	0.000368844
	Pirb	3029.18	0.869763	0.213561	4.07268	4.64762e-05	0.000370958
	Cand2	54.6695	-9.71044	2.38485	-4.07171	4.66683e-05	0.000372256
	Srsf7	1774.82	1.26882	0.311639	4.07145	4.67217e-05	0.000372447
	Whrn	94.528	-2.88427	0.708563	-4.07059	4.68949e-05	0.000373592
	Adprh	2570.07	1.00884	0.247846	4.07041	4.69295e-05	0.000373632
	Nub1	6393.6	0.635547	0.156207	4.06862	4.72929e-05	0.000376288
	Unk	681.163	-1.24981	0.30732	-4.06682	4.76596e-05	0.000378967
	Uba6	1225.51	1.27516	0.313564	4.06666	4.76912e-05	0.00037898
	Plekhh2	230.31	-5.66488	1.39329	-4.06583	4.78624e-05	0.000380101
	Larp1	11422.2	0.811059	0.19956	4.06423	4.81915e-05	0.000382474
	Ttc19	374.247	2.38916	0.587923	4.06374	4.82933e-05	0.000383042
	Rnf187	3110.59	-0.930703	0.229116	-4.06215	4.86234e-05	0.000385419
	Rictor	1588.09	1.58589	0.390923	4.05679	4.9751e-05	0.000394109
	Ddx21	3964.91	0.972022	0.239867	4.05234	5.07086e-05	0.000401443
	Sipa1l1	620.058	-1.30581	0.322248	-4.05218	5.07425e-05	0.00040146
	1810013L24Rik	1631.36	0.78846	0.194792	4.04771	5.17215e-05	0.000408949
	Susd6	6117.79	0.775255	0.191596	4.04631	5.2031e-05	0.00041114
	Tubb2a	3284.77	1.26104	0.311855	4.04367	5.26211e-05	0.000415542
	Gm1720	36.7522	8.35363	2.066	4.04339	5.26831e-05	0.000415772
	Mindy2	1792.7	-1.06771	0.264131	-4.04235	5.29192e-05	0.000417375
	Galnt4	348.585	-1.4692	0.363812	-4.03835	5.38289e-05	0.000424284
	Mthfd2	4106.14	1.20627	0.298851	4.03634	5.42906e-05	0.000427467
	Cct4	5215.65	0.931086	0.230678	4.0363	5.43003e-05	0.000427467
	Pdia4	2468.81	0.633038	0.157004	4.03198	5.53093e-05	0.000435139
	Trip4	1107.27	1.06685	0.26481	4.02872	5.60803e-05	0.00044093
	Slc25a33	247.339	1.79478	0.445697	4.0269	5.65165e-05	0.000443574
	Ftl1	51320.1	-1.25656	0.312034	-4.02701	5.64904e-05	0.000443574
	Rps12-ps3	3927.39	-1.15891	0.287793	-4.02688	5.65219e-05	0.000443574
	Nrros	2294.54	-2.04772	0.508562	-4.02649	5.66145e-05	0.000444025
	Arpc2	19615.1	0.684225	0.169948	4.02608	5.6714e-05	0.000444529
	Fabp3-ps1	2886.94	1.55332	0.386156	4.02251	5.75808e-05	0.000451044
	Cfap126	29.6143	-7.95288	1.97755	-4.02158	5.7808e-05	0.000452543
	Gm14636	104.161	4.12487	1.02626	4.01932	5.83657e-05	0.000456626
	Wdr59	1810.61	1.55364	0.386741	4.01726	5.88786e-05	0.000460353
	Csnk1g2	2250.44	-1.68839	0.420547	-4.01474	5.95114e-05	0.000465014
	Cbwd1	428.902	1.70142	0.423824	4.01445	5.95851e-05	0.000465301
	Trf	274.892	-2.89382	0.720978	-4.01375	5.97615e-05	0.000466391
	Hacd4	2817.63	-1.1248	0.280538	-4.00945	6.08595e-05	0.000474667
	Acbd5	1482.1	-1.34629	0.33591	-4.00789	6.12647e-05	0.000477378
	Tbc1d14	1275.36	-1.41063	0.351969	-4.00782	6.12827e-05	0.000477378
	Mccc2	197.412	-2.21043	0.551722	-4.00642	6.16461e-05	0.000479908
	Gm6206	1626.3	1.19845	0.299143	4.00628	6.16834e-05	0.000479908
	Rtn4rl1	658.692	-5.64976	1.41066	-4.00505	6.20044e-05	0.000481877
	Atg16l2	252.775	-1.85393	0.462901	-4.00502	6.20128e-05	0.000481877
	Gng2	1646.56	-1.02978	0.257184	-4.00405	6.22662e-05	0.000483548
	Ggta1	2607.99	0.943861	0.235742	4.00379	6.23363e-05	0.000483795
	Cd53	20780.4	1.04547	0.261172	4.003	6.25455e-05	0.000485121
	Gla	7842.22	-0.905047	0.226186	-4.00134	6.29844e-05	0.000488226
	Ktn1	3707.7	1.45463	0.363604	4.00059	6.31854e-05	0.000489483
	Mt2	387.79	-2.10427	0.526256	-3.99857	6.37268e-05	0.000493375
	Atg3	1855.55	1.19329	0.298564	3.99676	6.42151e-05	0.000496851
	Nat9	840.29	-1.02796	0.257221	-3.99642	6.43083e-05	0.000497267
	Fam49b	2705.12	1.04349	0.261127	3.9961	6.43958e-05	0.00049764
	Ndrg3	604.881	-1.20445	0.301538	-3.99434	6.4875e-05	0.000501036
	Gtf2a1	2395.07	1.12061	0.280776	3.99113	6.57597e-05	0.000507559
	Lrrfip2	3896.26	1.25224	0.314123	3.98646	6.7067e-05	0.000517018
	Ptafr	5065.09	1.74041	0.436576	3.98649	6.7058e-05	0.000517018
	Tmem8	790.828	-2.32333	0.582906	-3.98577	6.72625e-05	0.000518209
	Tk1	45.4249	-8.46196	2.12486	-3.98235	6.82364e-05	0.000525391
	Tspan7	883.889	-2.94865	0.74062	-3.98132	6.85323e-05	0.000527348
	Stim1	1218.46	-1.04191	0.261846	-3.97911	6.91732e-05	0.000531956
	Bcl10	1810.24	0.930682	0.234002	3.97724	6.97186e-05	0.000535824
	Zc3h7a	4564.26	1.21812	0.306408	3.97549	7.02335e-05	0.000539453
	Syngap1	34.0977	-7.30458	1.83817	-3.97383	7.07271e-05	0.000542915
	Zmiz1	5759.77	-1.25449	0.315921	-3.97091	7.15994e-05	0.000549276
	Rbm7	3143.3	1.20797	0.30452	3.96679	7.2847e-05	0.000558508
	Ccl8	206.097	4.18707	1.0556	3.96654	7.29221e-05	0.000558745
	Gm14292	513.194	1.57753	0.397771	3.96594	7.31074e-05	0.000559826
	Lgals3	35768.3	-1.94588	0.490695	-3.96556	7.32237e-05	0.000560376
	Acsl4	2669.79	1.39502	0.351964	3.96354	7.38467e-05	0.000564802
	Atp2b1	9434.7	-0.894629	0.225877	-3.9607	7.47314e-05	0.000571223
	Mamdc2	578.412	-5.7188	1.44494	-3.9578	7.56421e-05	0.000577835
	Psma1	4104.29	0.955958	0.24169	3.9553	7.64392e-05	0.000583571
	Ctsl	100726	-1.18403	0.29949	-3.9535	7.70154e-05	0.000587614
	Smcr8	4116.72	0.718443	0.181823	3.95133	7.77173e-05	0.000592612
	Gm5510	617.811	-1.38636	0.351073	-3.94893	7.85006e-05	0.000598224
	Gm5424	3652.96	1.81777	0.460404	3.94822	7.8735e-05	0.000599648
	Nfat5	1505.78	1.38758	0.351537	3.94718	7.90768e-05	0.000601889
	Lmod3	40.9088	-8.76002	2.21988	-3.94617	7.94128e-05	0.000604082
	Zfp263	1607.94	1.4109	0.357973	3.94135	8.10247e-05	0.000615973
	Pink1	1214.66	-1.64274	0.417027	-3.93918	8.176e-05	0.00062119
	Gspt2	37.3496	-5.8303	1.48027	-3.93866	8.19374e-05	0.000622163
	Med12l	41.5233	-9.37816	2.38179	-3.93744	8.23558e-05	0.000624964
	Nek6	2934.19	-1.23698	0.314312	-3.93552	8.30168e-05	0.000629602
	Lrp6	2290.25	-1.4073	0.357691	-3.9344	8.34041e-05	0.000631781
	Baz1a	1285.54	1.38197	0.351243	3.93452	8.33628e-05	0.000631781
	Mdfic	9887.18	0.841539	0.213929	3.93372	8.36408e-05	0.000632815
	Mrps12	466.078	-1.6549	0.420687	-3.9338	8.36134e-05	0.000632815
	Spns1	1753.75	-0.973841	0.247577	-3.93349	8.37201e-05	0.000633036
	Pafah1b2	2543	0.87326	0.222189	3.93026	8.48553e-05	0.000640864
	Fgd3	2293	0.936494	0.238278	3.93025	8.48567e-05	0.000640864
	Actn1	7278.9	-0.865371	0.220223	-3.92952	8.5114e-05	0.000642423
	Atp6ap1	13082.6	-0.574758	0.146373	-3.92667	8.61287e-05	0.000649693
	Tnfrsf14	295.587	2.20228	0.560939	3.92606	8.63504e-05	0.000650977
	Psmc4	3637.91	0.962728	0.245258	3.92537	8.65953e-05	0.000652244
	Ophn1	835.625	-1.12404	0.286358	-3.9253	8.66217e-05	0.000652244
	Rgs11	120.735	-6.25243	1.5948	-3.92051	8.83613e-05	0.000664947
	Opa3	1831.32	0.891628	0.227685	3.91605	9.00107e-05	0.000676955
	Megf9	304.781	-2.35187	0.602203	-3.90544	9.40539e-05	0.000706943
	Rtn2	116.407	3.80844	0.975345	3.90471	9.43367e-05	0.000708647
	Tex10	668.161	1.09134	0.279652	3.9025	9.52045e-05	0.000714326
	Tlr8	821.684	-1.94255	0.497772	-3.9025	9.52058e-05	0.000714326
	Glul	2803.66	-1.63371	0.41886	-3.90039	9.60389e-05	0.000720149
	Rps15	3532.36	-1.08059	0.277066	-3.90011	9.61494e-05	0.00072055
	Fcer1g	13744.8	0.857398	0.219948	3.89818	9.69195e-05	0.000725891
	Sorbs3	135.434	-2.70201	0.693397	-3.89678	9.74819e-05	0.00072967
	Fam131a	28.5075	-8.53991	2.19453	-3.89145	9.96488e-05	0.000745448
	Tmem106b	1881.86	-1.14022	0.293287	-3.88772	0.00010119	0.00075653
	Fubp1	2892.6	1.37138	0.352969	3.88528	0.000102214	0.000763733
	Dst	12199.6	1.35957	0.350043	3.88401	0.000102746	0.000767255
	Gnl2	1363.79	0.826983	0.212948	3.8835	0.000102966	0.000768441
	Psma3	925.25	1.20113	0.30938	3.88236	0.000103448	0.000771582
	Ifnar1	5873.82	0.618889	0.159439	3.88166	0.000103746	0.000773353
	Inhba	740.727	7.10642	1.83142	3.88029	0.000104334	0.000777277
	Ddx1	2886.17	0.718632	0.185278	3.87866	0.000105032	0.000782011
	Man2c1	2108.63	-1.1001	0.283686	-3.8779	0.000105363	0.000783945
	Immt	4333.67	0.807053	0.208123	3.87778	0.000105415	0.000783945
	Zmym3	459.272	-1.8665	0.481433	-3.87697	0.000105764	0.000786072
	Lrrc59	9079.46	0.812097	0.209555	3.87533	0.000106479	0.000790926
	Mtch1	3873.91	-1.22065	0.315081	-3.8741	0.00010702	0.000794453
	Tmed3	2097.98	-0.944957	0.243925	-3.87396	0.00010708	0.000794453
	Nab1	3174.13	1.29731	0.335205	3.8702	0.000108746	0.000806344
	Dock8	4004.45	-1.04335	0.269622	-3.86965	0.00010899	0.00080768
	Gigyf1	1427.18	-1.20463	0.311578	-3.86622	0.000110534	0.000818637
	Mfng	128.166	-2.77933	0.719244	-3.86424	0.000111436	0.000824353
	Eva1b	273.389	3.55369	0.919611	3.86435	0.000111388	0.000824353
	Gltp	4169.04	-1.25283	0.324513	-3.86066	0.00011308	0.000836024
	Nck1	1428.11	1.12098	0.290466	3.85924	0.000113741	0.000840417
	Mapre2	4402.71	0.935198	0.242474	3.85689	0.000114836	0.000848018
	Eri1	841.481	0.846759	0.219642	3.85517	0.000115648	0.00085351
	Pa2g4	2169.96	0.789982	0.205005	3.85347	0.000116455	0.000858965
	Rnf121	935.641	1.19762	0.310883	3.85231	0.000117008	0.000862541
	Il13ra1	1479.98	1.50643	0.391514	3.84771	0.000119225	0.000878369
	Cep290	481.246	1.6266	0.422802	3.84719	0.000119479	0.000879729
	Mb21d1	747.833	1.50649	0.391901	3.84406	0.000121017	0.000890537
	Got2-ps1	1454.45	-1.16278	0.302512	-3.84375	0.000121167	0.000891118
	Acot9	1712.74	1.35875	0.353547	3.84318	0.000121448	0.000892668
	Gngt2	728.821	-1.1342	0.295158	-3.8427	0.00012169	0.000893928
	Clk3	1694.16	0.685005	0.178419	3.8393	0.000123387	0.000905863
	Plekhn1	1788.76	1.16095	0.302485	3.83805	0.000124017	0.000909962
	Adm	116.8	4.16629	1.0858	3.83708	0.000124508	0.000913032
	Tpbgl	283.05	-3.58354	0.935316	-3.83137	0.000127434	0.000933946
	Atp13a2	7758.27	-1.31414	0.343056	-3.83068	0.000127792	0.000936027
	Pdgfb	4007.86	-1.09049	0.284765	-3.82943	0.00012844	0.00094014
	Smg5	1727.78	0.937193	0.244742	3.82931	0.000128502	0.00094014
	Nucb1	8127.03	-0.83746	0.218767	-3.82809	0.000129143	0.000944287
	Fam13b	1250.82	1.09336	0.28588	3.82454	0.000131014	0.00095741
	Gm24187	231.899	4.43509	1.16002	3.82328	0.000131688	0.000961781
	Ergic2	1777.42	1.03199	0.269966	3.82268	0.00013201	0.000963015
	Zdhhc18	2904.98	0.67368	0.176232	3.82268	0.000132007	0.000963015
	Cul9	902.531	-1.19821	0.313495	-3.82209	0.000132323	0.000964742
	Homer1	738.885	1.4096	0.368929	3.8208	0.000133021	0.000969275
	Gm43430	37.406	6.77685	1.77403	3.82002	0.000133439	0.000971762
	Elmo2	1462.85	-1.28034	0.335212	-3.81949	0.000133726	0.000973291
	Dhx15	3841.55	1.19609	0.313204	3.81889	0.000134051	0.000974532
	Klhl13	55.4521	-8.31542	2.17741	-3.81894	0.000134025	0.000974532
	Dpf2	2900.88	0.870735	0.228021	3.81867	0.000134174	0.000974867
	Trim56	2298.52	1.15892	0.30365	3.81663	0.000135286	0.00098238
	Ldb1	1578.76	-1.09505	0.286974	-3.81583	0.000135723	0.000984989
	Dapk1	1813.6	-1.76975	0.464081	-3.81345	0.000137039	0.000993962
	Gas2l3	2138.5	-1.41383	0.370786	-3.81307	0.000137253	0.000994943
	Nsrp1	1867.87	1.13512	0.297772	3.81204	0.000137824	0.000998511
	Il15	3670.71	1.28476	0.337128	3.8109	0.000138461	0.00100255
	Aes	4735.8	-1.4462	0.379642	-3.80939	0.000139309	0.00100812
	Notch1	2529.45	1.49559	0.392653	3.80893	0.00013957	0.00100943
	Cyp51	1207.23	-1.5896	0.417373	-3.80858	0.00013977	0.00100992
	Esf1	1396.19	1.36294	0.357866	3.80852	0.000139799	0.00100992
	Zc3h10	545.941	-1.48853	0.390916	-3.8078	0.000140209	0.00101231
	Trappc6a	845.174	-1.86027	0.488696	-3.8066	0.000140888	0.00101663
	Btbd6	173.072	-2.01632	0.529785	-3.80592	0.000141275	0.00101884
	Gatsl2	631.917	-2.4248	0.637875	-3.80137	0.000143901	0.00103719
	Gfra4	75.773	-4.78791	1.26124	-3.79619	0.000146939	0.00105848
	Gm2237	89.8896	-5.66956	1.4936	-3.79589	0.000147112	0.00105913
	Syne1	961.155	-1.71486	0.451878	-3.79497	0.000147663	0.00106248
	Atp6v1h	5085.72	0.926334	0.244162	3.79394	0.000148277	0.00106629
	Sgk1	4366.6	-1.35224	0.356469	-3.79344	0.000148575	0.00106783
	Pde10a	249.412	2.1567	0.568569	3.7932	0.000148716	0.00106823
	Ndst1	2109.98	-1.30897	0.34512	-3.7928	0.00014896	0.00106938
	Srebf2	3844.64	-1.03894	0.274004	-3.79169	0.000149628	0.00107357
	Cuedc2	2174.19	-1.0923	0.288157	-3.79064	0.000150257	0.00107747
	Mtf2	1054.33	1.13129	0.298513	3.78976	0.00015079	0.00108068
	Maz	1646.78	-1.16005	0.306291	-3.7874	0.000152232	0.00109039
	Numbl	166.591	-1.80173	0.475775	-3.78694	0.000152516	0.0010918
	Pmepa1	1840.16	-1.31214	0.34653	-3.78652	0.000152775	0.00109304
	Ubl3	3436.37	-0.782886	0.20682	-3.78535	0.000153492	0.00109701
	Rrp7a	3833.69	0.884596	0.23369	3.78533	0.000153503	0.00109701
	Tbc1d17	792.962	-1.48433	0.392225	-3.78438	0.000154094	0.00110061
	Tmem109	1719.07	-1.55197	0.410323	-3.7823	0.000155383	0.00110919
	Lyl1	728.201	-2.38403	0.63037	-3.78195	0.000155604	0.00111014
	Rsl1d1	2468.93	1.07371	0.283995	3.78074	0.000156364	0.00111493
	Mzf1	24.7783	-8.4107	2.22703	-3.77664	0.000158956	0.00113277
	Rragc	6856.69	-0.838434	0.222042	-3.77601	0.000159361	0.00113502
	Dguok	423.222	-1.40605	0.372451	-3.77513	0.000159925	0.00113839
	Slc3a2	18339.7	0.634172	0.168119	3.77217	0.000161834	0.00115069
	Sap30	1649.67	1.26005	0.33403	3.77227	0.000161771	0.00115069
	Adcy7	6382.38	-0.754126	0.199953	-3.77152	0.000162258	0.00115306
	Prelid3b	1531.59	0.765274	0.203051	3.76887	0.000163985	0.00116467
	Ap1s2	1152.98	-1.26392	0.335417	-3.76819	0.000164434	0.00116721
	Adssl1	1307.08	-4.70381	1.24845	-3.7677	0.000164755	0.00116883
	Itm2b	43731.5	-0.720857	0.191366	-3.7669	0.000165288	0.00117195
	Actr3	11339.8	0.522252	0.138688	3.76566	0.000166107	0.0011771
	Smox	1782.14	0.97311	0.258468	3.76492	0.000166602	0.00117928
	Frmd4b	1489.63	-1.61566	0.429127	-3.76499	0.000166553	0.00117928
	Dtl	28.6431	-8.89091	2.36243	-3.76346	0.00016758	0.00118554
	Prelid3a	27.3628	-8.86186	2.35546	-3.76226	0.000168387	0.00119058
	Snx18	2858.27	1.20567	0.32064	3.76019	0.000169786	0.0011998
	Acot13	412.162	-2.12977	0.566563	-3.7591	0.000170522	0.00120433
	Cpeb1	990.643	-2.28047	0.60675	-3.7585	0.000170938	0.00120659
	Slc39a14	1184.44	1.16935	0.311164	3.75799	0.000171285	0.00120837
	Fbxo21	529.871	-2.36008	0.628052	-3.75778	0.000171427	0.00120869
	Cpt1a	3595.44	-0.657772	0.175069	-3.75722	0.000171814	0.00120966
	Acot7	1054.61	2.02904	0.540031	3.75726	0.000171785	0.00120966
	Ghitm	19564.1	1.20322	0.320246	3.75716	0.000171851	0.00120966
	Ang	253.982	-2.11303	0.562501	-3.7565	0.000172306	0.00121219
	Tet2	1910.19	1.70151	0.45297	3.75633	0.000172421	0.00121232
	Ostm1	2776.78	-0.937388	0.249656	-3.75472	0.000173534	0.00121947
	Coch	113.94	5.19073	1.3833	3.75241	0.00017514	0.00123007
	P2rx7	1100.47	-1.46514	0.390572	-3.75126	0.000175948	0.00123482
	Mllt11	741.063	2.1506	0.573314	3.75117	0.000176011	0.00123482
	Tpm3	12653.7	0.469304	0.125129	3.75057	0.000176431	0.00123707
	Asns	3303.6	1.33472	0.356226	3.74682	0.000179088	0.00125501
	Psmd13	3253.01	0.770822	0.205794	3.74561	0.000179956	0.00126039
	Bmi1	1472.95	1.24024	0.331205	3.74462	0.000180667	0.00126467
	Urm1	988.566	1.11819	0.298705	3.74345	0.000181512	0.00126988
	Melk	39.7432	-8.07727	2.15803	-3.7429	0.000181909	0.00127195
	Msn	51134.3	0.939034	0.251048	3.74045	0.000183693	0.00128372
	Uqcrc2	2783.11	0.719261	0.192333	3.73966	0.000184268	0.00128703
	Sdf2l1	2128.72	-1.40102	0.374745	-3.73859	0.000185054	0.0012918
	Foxo3	1216.15	-1.52502	0.408215	-3.73583	0.000187095	0.00130533
	Ddhd1	5297.6	1.31658	0.352452	3.73548	0.000187358	0.00130644
	Idh3g	1312.63	-0.95423	0.255508	-3.73464	0.000187981	0.00131006
	Ube2n-ps1	1147.86	0.866523	0.23204	3.73437	0.000188189	0.00131079
	Bnip3l-ps	1310.18	-1.20102	0.321706	-3.7333	0.000188987	0.00131562
	Scand1	713.054	2.72677	0.730649	3.73199	0.000189973	0.00132176
	Rbck1	1939.42	-1.27237	0.341272	-3.72832	0.000192759	0.0013404
	Rab40c	900.371	-1.93531	0.519379	-3.7262	0.000194389	0.00135025
	Fancg	238.801	-1.93662	0.519721	-3.72626	0.000194339	0.00135025
	Hnrnph3	619.898	1.3345	0.358331	3.72421	0.00019593	0.00136021
	Ccnb1-ps	33.5459	-8.34578	2.24245	-3.72173	0.000197864	0.00137288
	Slc30a6	552.114	1.08196	0.290732	3.72153	0.000198022	0.00137322
	D16Ertd472e	131.019	3.02321	0.812422	3.72123	0.000198256	0.00137409
	Pbk	30.4055	-8.25511	2.21899	-3.72021	0.000199057	0.00137888
	Smad2	1341.54	0.93093	0.250252	3.71998	0.000199241	0.0013794
	Bbs9	162.753	-2.04904	0.551068	-3.71831	0.000200559	0.00138777
	Gm9833	328.783	1.73557	0.46701	3.71635	0.000202122	0.00139781
	Acox1	2427.38	-0.739079	0.199243	-3.70944	0.000207718	0.00143573
	Ehmt2	4810.78	-0.733879	0.197862	-3.70905	0.000208035	0.00143714
	Tef	945.005	-1.65703	0.446888	-3.70792	0.000208968	0.00144201
	Cant1	2363.49	-0.739926	0.19955	-3.70797	0.000208925	0.00144201
	Fam3a	775.203	-1.07525	0.290039	-3.70727	0.000209503	0.00144491
	Mdp1	473.659	-1.14911	0.309973	-3.70712	0.000209628	0.00144498
	Csprs	58.3267	6.57704	1.77501	3.70536	0.000211091	0.00145427
	Leng1	771.708	1.52524	0.411843	3.70344	0.000212693	0.00146451
	Fuca2	4963.28	-0.70842	0.191295	-3.70328	0.00021283	0.00146465
	Cdh6	41.454	6.88477	1.85932	3.70285	0.000213189	0.00146633
	Tgfbi	933.369	1.91247	0.516507	3.7027	0.000213316	0.00146641
	Ppp3cc	487.311	1.65073	0.446188	3.69962	0.00021592	0.00148349
	Mcoln1	2426.43	-0.716735	0.193777	-3.69876	0.000216655	0.00148735
	Rgs18	43.6134	-9.30019	2.51446	-3.69869	0.000216716	0.00148735
	Pou2f2	1894.55	1.16677	0.315886	3.69365	0.000221056	0.00151631
	Csnk1g3	914.337	1.15079	0.311726	3.69166	0.000222793	0.0015274
	Vav1	7105.11	0.814876	0.220908	3.68876	0.000225352	0.0015441
	Abca8b	32.1245	-8.23856	2.23351	-3.68862	0.000225475	0.0015441
	Tnfaip8l2	1330.82	-1.0184	0.276163	-3.68768	0.000226311	0.00154899
	Ap3d1	5783.75	-0.722407	0.195925	-3.68716	0.000226772	0.00155131
	Lrrc75a	639.091	1.56049	0.423307	3.68643	0.000227418	0.00155488
	Tbcel	1394.67	1.24118	0.336726	3.68601	0.000227794	0.00155661
	Cnnm2	133.855	-2.12084	0.575554	-3.68487	0.000228817	0.00156276
	March6	1804.59	-0.792981	0.215265	-3.68374	0.000229836	0.00156887
	Ergic3	4403.75	-0.828633	0.224966	-3.68337	0.000230166	0.00156959
	Coq10b	735.203	1.37395	0.373017	3.68335	0.000230191	0.00156959
	Nrd1	5051.88	0.634419	0.172415	3.67961	0.000233593	0.00159193
	Col1a1	48.0812	-8.60726	2.34042	-3.67766	0.00023538	0.00160325
	Coro2b	37.0837	-7.13031	1.94039	-3.67468	0.000238148	0.00162123
	Ugcg	1419.84	1.31601	0.358167	3.67429	0.000238507	0.0016228
	Chp2	42.8757	-8.50312	2.3152	-3.67274	0.000239959	0.0016318
	Rgl1	2533.72	1.80589	0.491819	3.67186	0.000240788	0.00163656
	Rpl3-ps1	6856.22	-0.846047	0.230567	-3.66942	0.000243099	0.00165138
	Tmem250-ps	1147.48	-1.52362	0.415257	-3.66911	0.000243398	0.00165252
	Syce2	70.4214	-4.34349	1.18385	-3.66896	0.000243535	0.00165256
	Thsd1	75.8791	-5.98622	1.63168	-3.66876	0.000243734	0.00165302
	Ddit3	3047.74	1.15467	0.31487	3.66714	0.000245282	0.00166262
	Eml3	956.131	-1.03202	0.281684	-3.66376	0.000248536	0.00168378
	Hist1h1c	2899.07	-2.26654	0.61883	-3.66262	0.000249648	0.00169041
	Hcfc1r1	775.911	-1.68805	0.461002	-3.6617	0.000250543	0.00169556
	Epas1	1524.4	-4.98305	1.36214	-3.65826	0.000253938	0.00171762
	Il23a	437.653	9.21482	2.51917	3.65787	0.000254317	0.00171926
	Metrn	182.793	-4.76065	1.30214	-3.65602	0.000256162	0.00172988
	Gtf3c1	1823.74	-1.07618	0.294357	-3.65605	0.000256136	0.00172988
	Cib2	85.072	-2.79571	0.766211	-3.64875	0.000263517	0.0017786
	Chtop	2717.68	0.702624	0.192575	3.64858	0.000263699	0.00177888
	Lrp5	1793.88	-1.51101	0.414191	-3.64812	0.000264171	0.00178111
	Glns-ps1	178.737	-2.59317	0.711049	-3.64696	0.000265364	0.0017882
	Ibtk	1249.7	1.05093	0.288352	3.64461	0.000267793	0.00180361
	Lztr1	1313.09	-0.999939	0.274375	-3.64442	0.000267993	0.00180399
	Nup54	1054.3	1.39842	0.383884	3.64282	0.000269669	0.00181334
	Osm	908.58	1.26964	0.348527	3.64287	0.000269618	0.00181334
	Asb4	25.3543	-8.21091	2.25435	-3.64225	0.00027026	0.00181635
	Esyt1	8948.51	-0.768111	0.210898	-3.64209	0.000270434	0.00181655
	Zcchc24	423.43	-2.97548	0.817361	-3.64035	0.000272263	0.00182787
	Ube2d3	8530.84	0.9168	0.251989	3.63825	0.000274493	0.00184186
	Eif2ak4	973.629	-1.11125	0.305642	-3.6358	0.000277123	0.00185852
	Mrgpre	486.772	-2.91535	0.801884	-3.63562	0.000277313	0.00185881
	Irf8	9257.27	-1.37532	0.378446	-3.63412	0.000278932	0.00186867
	Snx29	385.43	-2.90488	0.799393	-3.63386	0.000279216	0.00186958
	Rbm34	657.974	1.12719	0.310331	3.63221	0.000280999	0.00188052
	Dlst	3357.48	0.682092	0.187845	3.63115	0.00028216	0.00188729
	Ncf2	5281.92	0.649079	0.178763	3.63094	0.000282391	0.00188783
	Ube2k	2573.44	0.912857	0.25148	3.62994	0.000283489	0.00189417
	Adap1	2451.49	-0.6699	0.184583	-3.62927	0.000284224	0.00189808
	Vps54	3059.83	1.13178	0.311911	3.62854	0.000285032	0.00190247
	Tnrc6b	692.62	-1.38174	0.381211	-3.62461	0.000289399	0.0019306
	Gm19684	37.8615	6.26902	1.72997	3.62377	0.000290336	0.00193583
	Ifi207	10558.2	1.25867	0.347427	3.62283	0.000291393	0.00194185
	Taf15	3371.81	0.690441	0.190706	3.62045	0.000294094	0.00195882
	Lima1	1831.57	-1.01086	0.279315	-3.61907	0.000295665	0.00196825
	F13a1	36.018	-8.02913	2.21895	-3.61843	0.000296392	0.00197205
	Nfatc1	810.688	-1.73296	0.479092	-3.61718	0.000297834	0.0019806
	2610507B11Rik	9262.67	-0.735942	0.203473	-3.6169	0.000298149	0.00198165
	Lyar	602.473	1.31908	0.364772	3.61617	0.000298992	0.00198621
	Gm15772	6283.72	-0.593506	0.164149	-3.61565	0.00029959	0.00198913
	Racgap1	188.629	-2.64957	0.732975	-3.61481	0.000300567	0.00199353
	Fbxo10	99.3373	-3.49131	0.965821	-3.61486	0.000300511	0.00199353
	Tmem9	500.735	-2.01795	0.558845	-3.61093	0.000305104	0.00202256
	Pfkfb3	3405.85	-1.02864	0.284885	-3.61072	0.000305351	0.00202313
	Chpt1	531.86	-1.13732	0.31501	-3.61043	0.000305686	0.00202429
	Rpl36a-ps2	1823.38	-1.04659	0.289893	-3.61026	0.000305891	0.00202458
	Tbc1d4	511.425	-2.70598	0.74958	-3.60999	0.000306204	0.00202559
	Tfrc	2825.03	-0.87843	0.243391	-3.60913	0.000307231	0.00203133
	Tbc1d10a	568.84	-1.31448	0.364301	-3.60823	0.000308292	0.00203727
	Cdk18	3589.12	-1.22797	0.340451	-3.60689	0.000309888	0.00204675
	Vps37c	2323.44	0.964118	0.267317	3.60665	0.000310173	0.00204756
	Pcdh7	145.536	3.21576	0.891686	3.60638	0.000310501	0.00204866
	Rcl1	466.261	1.60816	0.446105	3.6049	0.000312268	0.00205924
	Slc13a3	798.029	6.57059	1.82282	3.60464	0.000312588	0.00206028
	Vcp-rs	13255.4	0.753505	0.209409	3.59824	0.000320381	0.00211054
	Rab21	2217.1	0.905811	0.251783	3.59759	0.000321178	0.00211469
	Asap2	29.3094	-8.89279	2.47393	-3.5946	0.000324889	0.00213801
	Psmd3	3435.35	1.10147	0.306439	3.59442	0.00032511	0.00213835
	Mrfap1	3583.47	0.906178	0.252188	3.59326	0.000326566	0.00214681
	Fam78a	195.621	-3.01556	0.839776	-3.59091	0.000329528	0.00216515
	Dbr1	425.699	1.25398	0.349682	3.58606	0.000335705	0.00220459
	Hdac1	667.705	1.24179	0.346322	3.58565	0.000336241	0.00220696
	Dgkh	386.856	2.51612	0.701964	3.5844	0.00033785	0.00221637
	Smu1	2299.64	0.754499	0.210512	3.58411	0.000338229	0.00221771
	Rnpepl1	2659.86	-1.10469	0.308318	-3.58296	0.000339717	0.00222631
	Zfp281	1393.48	0.987105	0.275542	3.58242	0.00034043	0.00222867
	Chst3	72.6758	-4.58813	1.2807	-3.58253	0.000340284	0.00222867
	Coro1c	8511.17	-0.893242	0.249408	-3.58145	0.000341688	0.00223575
	Kcnf1	25.201	8.77498	2.45031	3.58118	0.00034205	0.00223696
	Dpy19l4	1588.4	-0.995865	0.278255	-3.57896	0.00034496	0.00225482
	Cyth4	5948.5	-0.87664	0.244956	-3.57877	0.000345217	0.00225534
	Appl1	1654.09	1.23746	0.346024	3.57623	0.000348581	0.00227614
	Slc7a4	37.6736	-8.24153	2.30465	-3.57605	0.000348827	0.00227657
	Tsr1	1131.71	1.15822	0.323984	3.57493	0.000350324	0.00228515
	Bbc3	671.057	-1.63412	0.457254	-3.57378	0.000351871	0.00229406
	Alpk2	42.6782	8.30314	2.32374	3.57319	0.000352663	0.00229607
	Bphl	393.344	-1.84581	0.516596	-3.57303	0.000352877	0.00229607
	Fam102a	921.9	-1.29587	0.362682	-3.57301	0.000352907	0.00229607
	Rpl7l1	2629.51	0.774097	0.21663	3.57336	0.000352429	0.00229607
	Pigs	3020.54	-1.05294	0.294847	-3.57114	0.000355425	0.00231127
	Pebp1	2650.11	-0.837644	0.234581	-3.57081	0.000355883	0.00231306
	Tmc6	718.195	-1.6889	0.47309	-3.56993	0.000357074	0.00231841
	Mfsd14b	2126.03	0.946238	0.265054	3.56998	0.000357003	0.00231841
	Siglec5	22.3961	-8.34742	2.33906	-3.5687	0.000358752	0.00232572
	Bex3	415.921	-3.63749	1.01926	-3.56875	0.000358684	0.00232572
	Shroom4	145.224	4.1159	1.15328	3.56886	0.000358536	0.00232572
	Acbd3	3625.78	1.04872	0.294037	3.56664	0.000361587	0.0023429
	Cd200	416.662	2.4071	0.675288	3.56454	0.000364488	0.00236048
	M6pr-ps	1423.65	1.19403	0.335073	3.56351	0.000365933	0.00236863
	Gm26778	75.8334	5.089	1.42818	3.56327	0.000366263	0.00236955
	Atox1	2046.07	-1.17858	0.330776	-3.56307	0.000366547	0.00236977
	Gm10642	20.303	-8.41636	2.36217	-3.56298	0.000366673	0.00236977
	BE692007	170.552	4.88952	1.37314	3.56084	0.000369669	0.00238792
	Accs	182.911	-3.67083	1.03144	-3.55894	0.000372358	0.00240406
	Tjp1	1242.4	1.36724	0.38432	3.55757	0.000374303	0.00241538
	Gm9824	861.665	-1.20543	0.338944	-3.55643	0.000375931	0.00242465
	Frmd4a	3615.39	1.02949	0.28959	3.55499	0.000377986	0.00243666
	Stx8	1371.22	0.809931	0.227913	3.55368	0.000379876	0.0024476
	Tmem2	1791.27	1.5418	0.43388	3.55352	0.000380118	0.00244789
	Tmem268	1174.86	-0.86405	0.243163	-3.55338	0.000380309	0.00244789
	Hip1	2543.26	-3.02536	0.851501	-3.55297	0.000380901	0.00245045
	Mrnip	25.6423	-8.72056	2.45453	-3.55284	0.000381098	0.00245047
	Gm14023	121.789	4.45197	1.25321	3.55246	0.000381644	0.00245274
	Scrn3	312.841	-2.13481	0.601477	-3.54928	0.000386293	0.00248135
	Nhs	46.7944	6.49906	1.83143	3.54863	0.000387242	0.00248618
	Gm13331	1088.38	1.04694	0.295056	3.54827	0.000387774	0.00248833
	Tec	1222.02	-1.72422	0.486021	-3.54763	0.000388709	0.00249307
	Apmap	1531.86	0.96019	0.270734	3.54662	0.000390204	0.00250139
	Gramd1a	5336.78	1.02482	0.28899	3.54622	0.000390805	0.00250397
	Lhx2	369.889	2.85593	0.80547	3.54567	0.000391623	0.00250794
	Snx30	1280.18	-1.32097	0.372834	-3.54306	0.000395506	0.00253152
	Tmem205	545.036	-2.5065	0.707473	-3.54289	0.000395763	0.00253188
	Wsb1	3437.07	0.983295	0.277706	3.54078	0.000398949	0.00255098
	Tspo	7268.94	1.30929	0.369822	3.54033	0.000399627	0.00255401
	Mfap3l	356.372	2.13306	0.602809	3.53853	0.000402362	0.00257019
	Gm13571	45.87	7.72554	2.18464	3.5363	0.000405769	0.00259065
	Slc25a37	3571.16	1.40434	0.397152	3.53603	0.000406189	0.00259202
	Tmlhe	367.26	-1.18868	0.336228	-3.53534	0.000407246	0.00259745
	Fam173a	1071.31	-1.14577	0.324208	-3.53406	0.000409222	0.00260874
	Gm16278	56.744	-6.3657	1.80173	-3.53311	0.000410708	0.00261689
	Tm2d1	543.364	1.33758	0.37872	3.53184	0.000412686	0.00262684
	Bckdha	872.191	-1.5619	0.442225	-3.53191	0.000412567	0.00262684
	Klhl26	473.023	-1.13032	0.320244	-3.52954	0.000416284	0.00264841
	Ift172	782.626	-2.04607	0.579745	-3.52926	0.000416722	0.00264987
	Fam53b	1088.59	-1.43718	0.407365	-3.528	0.000418714	0.00265985
	Bclaf1	4161.97	1.09591	0.310621	3.52812	0.000418517	0.00265985
	D17Wsu92e	7638.55	0.51718	0.146819	3.52257	0.000427376	0.00271352
	Gm10819	636.231	-1.31199	0.372726	-3.51998	0.000431586	0.00273887
	Ninj1	6845.77	1.06574	0.302814	3.51945	0.000432435	0.00274288
	Hk2	8384.68	0.850334	0.241704	3.51808	0.000434677	0.00275572
	Dll1	120.457	-6.28056	1.78541	-3.51772	0.000435272	0.00275759
	Dcaf1	539.063	1.61471	0.459034	3.51764	0.000435408	0.00275759
	Knop1	2876.81	-1.1742	0.333884	-3.51678	0.000436815	0.00276511
	Itpa	397.493	1.29397	0.36801	3.51613	0.000437886	0.0027705
	Top1	4985.69	1.12791	0.320915	3.51466	0.000440313	0.00278446
[truncated: 10,819 more rows]
