# Supplementary material for: Species-specific metabolic reprogramming in human and mouse microglia during inflammatory pathway induction
Source: Nat Commun. 2023 Oct 13;14:6454. doi: 10.1038/s41467-023-42096-7 (PMC10575978; doi:10.1038/s41467-023-42096-7)
Supplement: Supplementary file 7 — Supplementary dataset 3 [file 41467_2023_42096_MOESM7_ESM.xlsx]

## Sheet: Sheet1
Supplementary Dataset 3. Differentially expressed genes in LPS-treated murine microglia
	Only padj<0,05			padj<0,05 and log2FC>±1.5
Count	3569	3742		1844	1983
	4hr	24hr		4hr	24hr
	Mtmr14	Il1a		Mtmr14	Sod2
	Il1a	Sod2		Il1a	Ccl5
	Cd69	Ccl5		Cd69	H2-M2
	Gbp3	H2-M2		Gbp3	Gbp3
	Irf1	Gbp3		Irf1	Ddx58
	Ddx58	Ddx58		Ddx58	Oasl1
	Igtp	Oasl1		Igtp	Ifitm3
	Oasl2	Ifitm3		Oasl2	Zbp1
	Ccl5	Zbp1		Ccl5	Cd69
	Sod2	Cd69		Sod2	Oasl2
	Maff	Oasl2		Maff	Gbp2
	Nfkbia	Gbp2		Nfkbia	Vnn3
	Irgm2	Vnn3		Irgm2	Oas3
	Lcp2	Oas3		Lcp2	Isg15
	Tlr2	Isg15		Tlr2	Ccl3
	Oasl1	Ccl3		Oasl1	Socs3
	Irgm1	Socs3		Irgm1	Rassf4
	Rassf4	Rassf4		Rassf4	Lcp2
	Zbp1	Lcp2		Zbp1	Ifi209
	Gbp2	Ifi209		Gbp2	Igtp
	Nlrp3	Igtp		Nlrp3	Nlrp3
	Ifih1	Nlrp3		Ifih1	H2-Q7
	Nfkbie	H2-Q7		Nfkbie	Denr
	Icam1	Denr		Icam1	Itga5
	Ccl4	Itga5		Ccl4	Nfkbia
	Isg15	Nfkbia		Isg15	Ier3
	Ccl3	Ier3		Ccl3	Tlr1
	Ifi209	Tlr1		Ifi209	Slamf7
	Tnf	Slamf7		Tnf	Phf11b
	Pim1	Phf11b		Pim1	Pla2g15
	Socs3	Pla2g15		Socs3	Tnf
	Marcksl1	Tnf		Marcksl1	Birc3
	Slfn2	Birc3		Slfn2	Tnfrsf1b
	Tor3a	Tnfrsf1b		Tor3a	Irf7
	H2-M2	Irf7		H2-M2	Ccl2
	Ccl2	Ccl2		Ccl2	Ube2l6
	Inpp5d	Ube2l6		Inpp5d	Gbp6
	Ripk2	Gbp6		Ripk2	Adora2a
	Ifitm3	Adora2a		Ifitm3	Maff
	Phf11b	Maff		Phf11b	Tnip1
	Peli1	Tnip1		Peli1	Pim1
	Gbp6	Pim1		Gbp6	Pald1
	Cmpk2	Pald1		Cmpk2	Ccl4
	Mx2	Ccl4		Mx2	Marcksl1
	Cd274	Marcksl1		Cd274	Irgm2
	Ifit3	Irgm2		Ifit3	Oas2
	Rsad2	Oas2		Rsad2	Kctd12
	Gm12250	Kctd12		Gm12250	Ifit3
	Brd2	Ifit3		Brd2	H2-T24
	Cited2	H2-T24		Cited2	Gch1
	Oas3	Gch1		Oas3	Pde4b
	Mnda	Pde4b		Mnda	Acod1
	Ifi35	Acod1		Ifi35	Ptgs2
	Tnfaip2	Ptgs2		Tnfaip2	Il1rn
	Fblim1	Il1rn		Fblim1	Mnda
	Mapkapk2	Mnda		Mapkapk2	Igsf6
	Daxx	Igsf6		Daxx	Ppfibp2
	Trim21	Ppfibp2		Trim21	Bcl2a1d
	Adar	Bcl2a1d		Adar	Slfn2
	Oas2	Slfn2		Oas2	Xaf1
	Slamf7	Xaf1		Slamf7	Icam1
	Sdc4	Icam1		Sdc4	Clec4e
	Tnfrsf1b	Clec4e		Tnfrsf1b	Nfkbie
	Nmi	Nfkbie		Nmi	Ifi213
	Rtp4	Ifi213		Rtp4	Irgm1
	Gch1	Irgm1		Gch1	Hcar2
	Ifit1	Hcar2		Ifit1	Hcls1
	Pde4b	Hcls1		Pde4b	Rtp4
	Acod1	Rtp4		Acod1	Tlr2
	Jdp2	Tlr2		Jdp2	Cxcl3
	Parp14	Cxcl3		Parp14	Slc31a2
	Xaf1	Slc31a2		Xaf1	Mlkl
	Helz2	Mlkl		Helz2	Lacc1
	Ifit2	Lacc1		Ifit2	Ifit3b
	Ifit3b	Ifit3b		Ifit3b	Car13
	Bcl2a1d	Car13		Bcl2a1d	Ntng2
	Itga5	Ntng2		Itga5	Ptges
	Irf7	Ptges		Irf7	Traf1
	Usp18	Traf1		Usp18	Tor3a
	Flnb	Tor3a		Flnb	H2-Q4
	Birc3	H2-Q4		Birc3	Procr
	Adora2a	Procr		Adora2a	Ms4a6d
	Trafd1	Ms4a6d		Trafd1	Rapgef2
	Cebpa	Rapgef2		Cebpa	Mx2
	Denr	Mx2		Denr	Ifih1
	N4bp1	Ifih1		N4bp1	St3gal1
	AW112010	St3gal1		AW112010	Ifi35
	Jak2	Ifi35		Jak2	Usp18
	Il27	Usp18		Il27	Igf1
	Enpp4	Igf1		Enpp4	Cd274
	Mx1	Cd274		Mx1	Syk
	Nfkbiz	Syk		Nfkbiz	Trim30c
	Ube2l6	Trim30c		Ube2l6	Itgb5
	Nupr1	Itgb5		Nupr1	Rsad2
	Il15	Rsad2		Il15	Nmi
	Rapgef2	Nmi		Rapgef2	Kcnk13
	Trim30c	Kcnk13		Trim30c	C3
	Nfkb2	C3		Nfkb2	Epsti1
	Ccrl2	Epsti1		Ccrl2	Cebpa
	Src	Cebpa		Src	H2-T22
	Rnf114	H2-T22		Rnf114	Cd47
	Rnd1	Cd47		Rnd1	Mapkapk2
	Parp9	Mapkapk2		Parp9	Mtmr14
	Lhfpl2	Mtmr14		Lhfpl2	Nod2
	Trim30d	Nod2		Trim30d	AW112010
	Ifi213	AW112010		Ifi213	Gm12250
	Ccdc25	Gm12250		Ccdc25	Jdp2
	Il1rn	Jdp2		Il1rn	Gbp4
	Rab7b	Gbp4		Rab7b	Gbp7
	Zufsp	Gbp7		Zufsp	Ccl7
	Zhx2	Ccl7		Zhx2	Ifit1
	Papd7	Ifit1		Papd7	Zc3h12a
	Gbp4	Zc3h12a		Gbp4	Cmpk2
	Il6ra	Cmpk2		Il6ra	Nfkbiz
	Cd47	Nfkbiz		Cd47	Prdx5
	Zc3h12a	Prdx5		Zc3h12a	Tma16
	Casp4	Tma16		Casp4	Helz2
	Prpf38a	Helz2		Prpf38a	Sp100
	Mlkl	Sp100		Mlkl	Creb5
	Cd83	Creb5		Cd83	Zfp811
	Pla2g15	Zfp811		Pla2g15	Casp1
	Lacc1	Casp1		Lacc1	Cct3
	Tnip1	Cct3		Tnip1	Herc6
	Nfic	Herc6		Nfic	Flt1
	Slfn5	Flt1		Slfn5	Ifi206
	Edn1	Ifi206		Edn1	Trim21
	Trim25	Trim21		Trim25	Ifit2
	Gm13889	Ifit2		Gm13889	Edn1
	Ccl7	Edn1		Ccl7	Phf11d
	Adamts4	Phf11d		Adamts4	Irak3
	Pnp	Irak3		Pnp	Ccl22
	Cflar	Ccl22		Cflar	N4bp1
	Sp100	N4bp1		Sp100	Adar
	Trim30a	Adar		Trim30a	Oas1g
	Stat2	Oas1g		Stat2	Mmp13
	Zcchc2	Mmp13		Zcchc2	Trim30d
	Gbp7	Trim30d		Gbp7	Timp2
	Ext1	Timp2		Ext1	6530402F18Rik
	Herc6	6530402F18Rik		Herc6	Parp14
	Dtx3l	Parp14		Dtx3l	Enpp4
	Phf11d	Enpp4		Phf11d	Acox3
	Srgn	Acox3		Srgn	Syngr1
	Samhd1	Syngr1		Samhd1	Il1b
	Nfkb1	Il1b		Nfkb1	Malt1
	Clec4e	Malt1		Clec4e	Ikbke
	Tnfsf15	Ikbke		Tnfsf15	Ifi44
	Ppp2r5a	Ifi44		Ppp2r5a	Casp4
	Znfx1	Casp4		Znfx1	St3gal5
	Nfkbib	St3gal5		Nfkbib	Nfkb2
	Apobec3	Nfkb2		Apobec3	Man2a2
	Car13	Man2a2		Car13	Acsl1
	H2-Q7	Acsl1		H2-Q7	Batf
	Spred1	Batf		Spred1	Enc1
	Il15ra	Enc1		Il15ra	Havcr2
	Vnn3	Havcr2		Vnn3	Fpr2
	Abtb2	Fpr2		Abtb2	Stat1
	Gm4951	Stat1		Gm4951	Adora2b
	Azi2	Adora2b		Azi2	Gpr84
	Cd40	Gpr84		Cd40	Fblim1
	Tlr13	Fblim1		Tlr13	Pla2g4a
	Ralgds	Pla2g4a		Ralgds	Plau
	Ccdc86	Plau		Ccdc86	Psmb8
	Sp110	Psmb8		Sp110	Srgn
	A630072M18Rik	Srgn		A630072M18Rik	Fnbp1l
	C3	Fnbp1l		C3	St3gal3
	Abl1	St3gal3		Abl1	Galc
	Kif21b	Galc		Kif21b	Lgals9
	Gbp9	Lgals9		Gbp9	Mx1
	Tap1	Mx1		Tap1	Nupr1
	Fchsd2	Nupr1		Fchsd2	Vasp
	Stat1	Vasp		Stat1	Rnase4
	Ifi206	Rnase4		Ifi206	Ccrl2
	Ptgs2	Ccrl2		Ptgs2	Rab11fip1
	Ptpre	Rab11fip1		Ptpre	Rbpj
	Cd44	Rbpj		Cd44	Rnf114
	Fam129a	Rnf114		Fam129a	Slfn4
	Crlf3	Slfn4		Crlf3	Syt7
	Eif2ak2	Syt7		Eif2ak2	Cxcl2
	Cxcl9	Cxcl2		Cxcl9	Mical1
	Slfn9	Mical1		Slfn9	Stat2
	St3gal5	Stat2		St3gal5	Slco3a1
	Ifi204	Slco3a1		Ifi204	Trim25
	Epsti1	Trim25		Epsti1	Irf1
	Kcnk13	Irf1		Kcnk13	Cd38
	Malt1	Cd38		Malt1	Samhd1
	Aim2	Samhd1		Aim2	Vsir
	S1pr1	Vsir		S1pr1	Cxcl9
	Oas1g	Cxcl9		Oas1g	Bcl2a1b
	Tmem86a	Bcl2a1b		Tmem86a	Trim30a
	H2-Q4	Trim30a		H2-Q4	Shisa3
	Arid5a	Shisa3		Arid5a	Ctsd
	Nod2	Ctsd		Nod2	Il27
	Creb5	Il27		Creb5	Cx3cr1
	Nfxl1	Cx3cr1		Nfxl1	Tnfaip2
	Cxcl16	Tnfaip2		Cxcl16	Ripk2
	Bcl2a1b	Ripk2		Bcl2a1b	Isg20
	Kctd12	Isg20		Kctd12	Gm4951
	Hcar2	Gm4951		Hcar2	Cxcl16
	Pald1	Cxcl16		Pald1	Ptpra
	Mef2d	Ptpra		Mef2d	2310043P16Rik
	Rnf19b	2310043P16Rik		Rnf19b	Dhx58
	Gpr84	Dhx58		Gpr84	Ncf4
	Nlrc5	Ncf4		Nlrc5	Il6ra
	Zfp811	Il6ra		Zfp811	Nceh1
	Otud1	Nceh1		Otud1	Bcl2a1a
	Rel	Bcl2a1a		Rel	Hebp1
	Rnf213	Hebp1		Rnf213	Parp9
	St3gal1	Parp9		St3gal1	Naglu
	Tnfaip3	Naglu		Tnfaip3	Peli1
	Ddx60	Peli1		Ddx60	Cdc42ep2
	Dhx58	Cdc42ep2		Dhx58	Sort1
	Ogfr	Sort1		Ogfr	Jak2
	Sesn1	Jak2		Sesn1	Ddx60
	Slamf8	Ddx60		Slamf8	Ms4a4c
	Vcam1	Ms4a4c		Vcam1	Fat3
	Psmb9	Fat3		Psmb9	H2-Q5
	Sirpa	H2-Q5		Sirpa	Abcd2
	Traf1	Abcd2		Traf1	Tapbp
	G530011O06Rik	Tapbp		G530011O06Rik	Znfx1
	Sp140	Znfx1		Sp140	Psme2
	Rabgef1	Psme2		Rabgef1	Rab3d
	Setdb2	Rab3d		Setdb2	Pnp
	Tmcc3	Pnp		Tmcc3	Acsl5
	Ccl22	Acsl5		Ccl22	Xylt1
	Ythdf1	Xylt1		Ythdf1	Mir155hg
	Slc2a6	Mir155hg		Slc2a6	H2-Q6
	Parp12	H2-Q6		Parp12	Tmem86a
	1700017B05Rik	Tmem86a		1700017B05Rik	Cd300lb
	Dck	Cd300lb		Dck	Fpr1
	Rab11fip1	Fpr1		Rab11fip1	Sdc4
	Cd300lb	Sdc4		Cd300lb	Cd40
	Map2k1	Cd40		Map2k1	Mcoln2
	Mdm2	Mcoln2		Mdm2	Hck
	Dcbld2	Hck		Dcbld2	Dusp16
	Nod1	Dusp16		Nod1	Dcbld2
	Zbtb4	Dcbld2		Zbtb4	Cflar
	Psme2	Cflar		Psme2	Slc17a5
	Ptprj	Slc17a5		Ptprj	Phf11a
	Fnbp1l	Phf11a		Fnbp1l	Selenon
	Gm20559	Selenon		Gm20559	Oas1a
	Ube2f	Oas1a		Ube2f	Lmo4
	Tox4	Lmo4		Rassf3	Gas7
	Rassf3	Gas7		Snx10	Rassf3
	Snx10	Rassf3		Tnfsf10	Src
	Tnfsf10	Src		Tgm2	Rcbtb2
	Tgm2	Rcbtb2		Ccl12	Tap1
	Ccl12	Tap1		Mtss1	Tlr13
	Mtss1	Tlr13		Igsf6	Tarm1
	Igsf6	Tarm1		Bfar	H2-T10
	Bfar	H2-T10		Trim12c	Pros1
	Trim12c	Pros1		Mitd1	Pilra
	Mitd1	Pilra		Usb1	Phlda1
	Usb1	Phlda1		Tapbp	Tnip3
	Tapbp	Tnip3		Tagap	Ccl12
	Tagap	Ccl12		Vasp	Slamf8
	Vasp	Slamf8		Spryd7	Laptm5
	Spryd7	Laptm5		Trim34a	Ifi204
	Trim34a	Tpp1		Casp9	Pnpla7
	Casp9	Ifi204		Casp1	Daglb
	Casp1	Pnpla7		Tmem104	Cd9
	Tmem104	Daglb		Ifi203	Lox
	Ifi203	Cd9		Mllt6	Dtx3l
	Mllt6	Lox		Gm9845	Gm38317
	Gm9845	Dtx3l		Mir155hg	Tmem37
	Mir155hg	Gm38317		Mfsd7a	Rgs2
	Mfsd7a	Tmem37		Rbpj	Lad1
	Rbpj	Rgs2		Slc43a2	Cp
	Slc43a2	Lad1		Lrch1	Cyth1
	Lrch1	Cp		Atp10a	Slfn5
	Atp10a	Cyth1		Cerk	Trim34a
	Cerk	Casp8		Zc3hav1	Ralgds
	Zc3hav1	Slfn5		Tor1aip2	Sh2d3c
	Tor1aip2	Trim34a		Sav1	Osgin2
	Sav1	Ralgds		Rbm43	Prpf38a
	Rbm43	Sh2d3c		Tlr3	Zcchc2
	Tlr3	Osgin2		Mmp13	Daxx
	Mmp13	Prpf38a		Polr2g	Cd300a
	Polr2g	Zcchc2		Mndal	Msr1
	Mndal	Daxx		Snn	S1pr1
	Snn	Cd300a		Larp1	Riox2
	Larp1	Msr1		Arhgap45	Trafd1
	Arhgap45	S1pr1		1700047I17Rik1	Ccl9
	1700047I17Rik1	Riox2		Bcl2a1a	Mfsd7a
	Bcl2a1a	Trafd1		Cxcl3	Eif2ak2
	Cxcl3	Ccl9		Adgrl2	Aldh2
	Adgrl2	Mfsd7a		Tor1aip1	Psma6
	Tor1aip1	Eif2ak2		Tpst1	Clic5
	Tpst1	Aldh2		H2-T24	Mitd1
	H2-T24	Psma6		Cyth4	Gpr85
	Cyth4	Clic5		Ifnb1	Iqsec1
	Ifnb1	Mitd1		Rbbp8	Inpp5b
	Rbbp8	Gpr85		Fam46a	1700047I17Rik1
	Fam46a	Iqsec1		Serpine1	Psmb9
	Serpine1	Inpp5b		Samd9l	Abca2
	Samd9l	1700047I17Rik1		Phf11a	Csf2rb
	Phf11a	Psmb9		Osgin2	Dnajc1
	Osgin2	Abca2		Clic4	Lrp1
	Clic4	Csf2rb		Calcrl	Tnfaip3
	Calcrl	Dnajc1		Tagln2	Cxcl1
	Tagln2	Lrp1		Trim12a	Gm20559
	Trim12a	Tnfaip3		Mafk	Zc3h12c
	Mafk	Cxcl1		Tcf4	Bst2
	Tcf4	Gm20559		Tdrd7	Adamts4
	Tdrd7	Zc3h12c		Hck	Cd5l
	Hck	Bst2		Kalrn	Gpr155
	Kalrn	Adamts4		Trpm4	Sp110
	Trpm4	Cd5l		Ggct	Ifi205
	Ggct	Gpr155		Il1b	H2-T23
	Il1b	Sp110		Pvr	Ccdc86
	Pvr	Ifi205		Ikbke	Klc4
	Ikbke	H2-T23		Cers6	Rnd1
	Cers6	Ccdc86		Gadd45b	Sppl2a
	Gadd45b	Klc4		Cdkn1a	Siah2
	Cdkn1a	Rnd1		St3gal3	Saa3
	St3gal3	Sppl2a		Ifi44	Csf2
	Ifi44	Siah2		Pcyt2	Rel
	Pcyt2	Saa3		Ifi205	Gm7809
	Ifi205	Csf2		Iqsec1	Rnf213
	Iqsec1	Rel		Pik3r5	Mt1
	Pik3r5	Gm7809		Sap30	Ankrd33b
	Sap30	Rnf213		Sqstm1	Filip1l
	Sqstm1	Mt1		Cxcl2	Slc6a6
	Cxcl2	Ankrd33b		Tbc1d2	Fam46a
	Tbc1d2	Filip1l		Tlk2	Mllt6
	Tlk2	Slc6a6		Fmnl2	Abracl
	Fmnl2	Fam46a		Taf15	Trim30b
	Taf15	Mllt6		Gm16589	Gbp9
	Gm16589	Abracl		Oas1a	Klf6
	Oas1a	Trim30b		Snx30	Cerk
	Snx30	Gbp9		Rasa4	Abtb2
	Rasa4	Klf6		Pml	Fam49a
	Pml	Cerk		Gm5431	Prps2
	Gm5431	Abtb2		2310043P16Rik	Gsdmd
	2310043P16Rik	Fam49a		Sec14l1	Ets2
	Sec14l1	Prps2		Hat1	Parp12
	Hat1	Gsdmd		Nckap5l	Ptprs
	Nckap5l	Ets2		Plagl2	Slc7a11
	Plagl2	Parp12		Pcgf5	Hdc
	Pcgf5	Ptprs		Tmem67	Tnfsf15
	Tmem67	Slc7a11		Isg20	Il2rg
	Isg20	Hdc		Rap1b	Bcl2l11
	Rap1b	Tnfsf15		Socs1	Acp5
	Socs1	Tmem206		Nt5c3	Azi2
	Nt5c3	Il2rg		Klf6	Nfkb1
	Klf6	Bcl2l11		Kif5c	Milr1
	Kif5c	Acp5		Rap2c	Dram1
	Rap2c	Azi2		Crybg1	Il18
	Crybg1	Nfkb1		Snx24	Ttc28
	Snx24	Milr1		Kpna3	Spred1
	Slc11a2	Dram1		Stau1	Slc37a2
	Kpna3	Il18		Relb	Ell2
	Stau1	Ttc28		Wdr81	Fcgr1
	Relb	Spred1		Gm7809	Gm12989
	Wdr81	Slc37a2		Stx11	Tnfsf10
	Gm7809	Ell2		Ppfibp1	Plekhm2
	Stx11	Fcgr1		Acox3	Zufsp
	Ppfibp1	Gm12989		Plekhm1	Nfkbib
	Acox3	Tnfsf10		Cxcl1	Rabgef1
	Plekhm1	Plekhm2		Tap2	Cd14
	Syk	Gaa		Tnfsf9	Osbpl3
	Cxcl1	Zufsp		Foxp1	Socs1
	Tap2	Nfkbib		Etnk1	H2-K1
	Tnfsf9	Rabgef1		Rassf2	Ahr
	Foxp1	Cd14		Pwp1	Ctsc
	Etnk1	Osbpl3		Gm4070	H2-M3
	Rassf2	Lair1		Pgs1	Mtdh
	Pwp1	Socs1		Map3k8	Fads1
	Gm4070	H2-K1		Foxp4	Stk40
	Pgs1	Ahr		Olfr56	Itga6
	Map3k8	Ctsc		Gna13	Ogfr
	Foxp4	H2-M3		Tnn	Rab7b
	Olfr56	Gpr137b		Wdr43	Hpgd
	Gna13	Mtdh		Mtdh	Gm7019
	Tnn	Cct7		Frmd4a	Esd
	Wdr43	Fads1		Il18	Rapgef5
	Mtdh	Stk40		Znrf1	Lcn2
	Frmd4a	Itga6		Ttc39b	Pid1
	Il18	Ogfr		Stk40	Psme1
	Znrf1	Hexa		Clic5	Itgal
	Ttc39b	Rab7b		Rhbdf2	Olfr56
	Anxa7	Hpgd		Dgkz	Mndal
	Stk40	Gm7019		Psip1	Gpnmb
	Clic5	Esd		Tbc1d1	Rnf19b
	Rhbdf2	Rapgef5		Olr1	Gm5345
	Dgkz	Lcn2		Slc31a2	Slc7a2
	Psip1	Pid1		Slc36a1	Dck
	Tbc1d1	Psme1		Mov10	Galnt7
	Olr1	Itgal		Rab20	Nop58
	Slc31a2	Olfr56		Abcd2	Wwp1
	Slc36a1	Mndal		Siah2	Rab20
	Mov10	Gpnmb		Cdyl2	Sesn1
	Rab20	Rnf19b		Gm8995	Cpd
	Abcd2	Inpp5d		Slc7a2	Trim12c
	Siah2	Gm5345		Hdc	Ucp2
	Cdyl2	Slc7a2		Zc3h12c	Samd9l
	Gm8995	Dck		Lgals9	Flnb
	Atf4	Galnt7		Naa25	AF529169
	Slc7a2	Nop58		Batf2	Il6
	Hdc	Ddx24		Ptpn1	Nlrc5
	Zc3h12c	Wwp1		Ddhd1	Bambi-ps1
	Lgals9	Rab20		H2-T22	Dnajb14
	Sptlc2	Sesn1		Traf2	Mmp14
	Naa25	Cpd		Slc7a11	Smpdl3b
	Batf2	Trim12c		Bin2	Ccdc71l
	Ptpn1	Ucp2		Prdx5	Apol9b
	Ddhd1	Samd9l		Ppm1k	Ppfia3
	Ddx24	Flnb		Dcp2	Epb41l2
	H2-T22	AF529169		Fas	Pygl
	Traf2	Il6		Capn15	Gm16685
	Slc7a11	Nlrc5		Nampt	Hat1
	Bin2	Bambi-ps1		Shisa3	Icosl
	Prdx5	Gm2a		Fgd4	Arsb
	Ppm1k	Dnajb14		Stx2	Gm5844
	Dcp2	Crlf3		Rxra	Fyn
	Fas	Mmp14		Il12b	Gm9845
	Capn15	Smpdl3b		Gm15753	Idnk
	Nampt	Ccdc71l		Psmb8	Lhfpl2
	Shisa3	Apol9b		Vopp1	Il12b
	Fgd4	Ppfia3		Irf2	BC021767
	Stx2	Cited2		H2-Q5	Cd74
	Rxra	Epb41l2		Seh1l	Cebpb
	Il12b	Pygl		Bambi-ps1	Ebi3
	Gm15753	Gm16685		Hk2	Atp6v0a1
	Psmb8	Hat1		Trim26	Gm16589
	Vopp1	Icosl		Irf9	Rnf150
	Irf2	Arsb		Oas1b	Btbd2
	H2-Q5	Gm5844		Plekhf2	Mertk
	Seh1l	Fyn		Lad1	Tpra1
	Bambi-ps1	Gm9845		Lmo4	Mfge8
	Hk2	Idnk		Aida	Mafb
	Trim26	Lhfpl2		Dusp7	Uba7
	Irf9	Il12b		Fam241a	Msrb1
	Oas1b	BC021767		Inpp5b	Lrrc8c
	Plekhf2	Cd74		Batf	Fas
	Lad1	Cebpb		Cebpb	Cnrip1
	Lmo4	Ebi3		Daam1	Ank
	Aida	Atp6v0a1		Tnip3	Slc43a2
	Dusp7	Gm16589		Vsir	Ifi203
	Fam241a	Rnf150		Trim30b	Arap2
	Inpp5b	Abl1		Cdv3	Gm7816
	Batf	Lgals8		Swap70	Ms4a6c
	Cebpb	Btbd2		Iffo1	Ypel3
	Hcls1	Mertk		Coro2a	Zhx2
	Daam1	Tpra1		Vgll4	Als2cl
	Ran	Mfge8		Iigp1	Nfic
	Tnip3	Tcp1		Sipa1l2	Ldhb
	Vsir	Mafb		Arid3a	Calcrl
	Trim30b	Psmd7		Ugcg	Nrp1
	Cdv3	Uba7		Rars	Fyb
	Swap70	Msrb1		Dnaja2	Tbc1d2
	Iffo1	Lrrc8c		Sh3bgrl2	Hsp90aa1
	Coro2a	Fas		Rsbn1l	Eif4g2
	Vgll4	Cnrip1		Tpm4	Atp2a3
	Iigp1	Ank		Piezo1	Man1c1
	Sipa1l2	Slc43a2		Ppp4r2	Cst7
	Arid3a	Ifi203		Pnpt1	Ccdc25
	Ugcg	Fcgr2b		Slfn4	Kank2
	Rars	Arap2		Zfp652	Rassf2
	Dnaja2	Gm7816		Tarm1	Tecpr1
	Sh3bgrl2	Ms4a6c		Notch2	Rbpj-ps3
	Rsbn1l	Ypel3		Rnasel	Arhgap19
	Tpm4	Mbnl1		Plcl2	Coro2a
	Piezo1	Zhx2		Heatr9	Nrcam
	Ppp4r2	Als2cl		D1Ertd622e	Phka2
	Pnpt1	Nfic		Gem	Olr1
	Slfn4	Ldhb		Ppp1r15a	Slit1
	Zfp652	Calcrl		Abracl	Ggct
	Tarm1	Snw1		Ctsc	Heatr9
	Notch2	Nrp1		Slco3a1	Tspan14
	Rnasel	Fyb		Ppfia3	Gm6652
	Plcl2	Tbc1d2		Ttc28	Ctdsp2
	Heatr9	Hsp90aa1		Tnfaip8l2	Gm12346
	D1Ertd622e	Eif4g2		Icosl	Tpst1
	Gem	Atp2a3		Csrnp1	Plagl2
	Ppp1r15a	Man1c1		Gpd2	Snx10
	Rela	Cst7		Ptges	Aida
	Abracl	Acp2		Cpeb2	Clmp
	Ctsc	Ccdc25		Lhx2	Colec12
	Slco3a1	Pik3ap1		Ppp2r2a	Tsc22d3
	Ppfia3	Kank2		Uba7	Irf9
	Ttc28	Rassf2		Gm9761	Usb1
	Tnfaip8l2	Tecpr1		Tlr1	Orai2
	Icosl	Rbpj-ps3		Ppp2r1b	St6gal1
	Csrnp1	Arhgap19		Spsb2	Pwp1
	Gpd2	Coro2a		Slc44a1	Abhd12
	Ptges	Nrcam		B4galt5	Gm13889
	Cpeb2	Phka2		Irf5	Slc31a1
	Lhx2	Olr1		Irak2	Inf2
	Uvrag	Slit1		Clec2d	Gnpda1
	Ppp2r2a	Ggct		Agrn	Cybb
	Uba7	Heatr9		Tank	Rnh1
	Gm9761	Tspan14		Ppp1r15b	Tpm4
	Tlr1	Gm6652		Cdc42ep2	Cep83
	Ppp2r1b	Ctdsp2		Parp8	Atraid
	Spsb2	Timm17a		Pqlc2	Abcc1
	Slc44a1	Klf13		Arhgap19	Ifi214
	B4galt5	Gm12346		Tiparp	Apobec3
	Irf5	Tpst1		Ankrd33b	Gsap
	Irak2	Gnb1		Arrb1	Gas6
	Clec2d	Plagl2		Cept1	Glrx
	Agrn	Snx10		Prkch	Kif21b
	Tank	Aida		Sbds	Psma2
	Ppp1r15b	Psmc5		Plk2	R3hdm1
	Cdc42ep2	Clmp		Sgsh	Oas1b
	Parp8	Colec12		Psmb10	Apool
	Pqlc2	Tsc22d3		Ch25h	Angptl2
	Arhgap19	Irf9		1600014C10Rik	Cfh
	Tiparp	Usb1		Ctdsp2	1700017B05Rik
	Lcp1	Orai2		Tspan14	Bhlhe40
	Ankrd33b	St6gal1		Apol9b	Nckap5l
	Arrb1	Pwp1		Hivep3	Cd302
	Cept1	Abhd12		Tma16	Gadd45b
	Prkch	Gm13889		Ldlrap1	Il15ra
	Sbds	Slc31a1		Sec24b	Parp8
	Plk2	Inf2		Dnmt1	Bmp1
	Sgsh	Gm15459		Il6	Tnfsf9
	Psmb10	Gnpda1		Tpra1	Fuca1
	Ch25h	Cybb		Wdr59	Gsn
	1600014C10Rik	Rnh1		Foxo3	Tap2
	Ctdsp2	Dync1i2		Ifrd1	Tfeb
	Tspan14	Tpm4		Zfp704	S100a1
	Apol9b	Cep83		Nfatc2	Pld3
	Hivep3	Atraid		Mfsd12	Fgl2
	Chmp4b	Abcc1		Phf11c	Ptma
	Tma16	Ifi214		Fam53c	Rasa3
	Ldlrap1	Apobec3		Max	Selenop
	Sec24b	Gsap		Ifi207	Tnfrsf8
	Tmem206	Gas6		Myd88	Zswim4
	Dnmt1	Cct6a		Tmem229b	Csf3
	Il6	Glrx		Tmem132e	Sav1
	Tpra1	Kif21b		Ppa1	Amz1
	Wdr59	Psma2		Dram1	L1cam
	Foxo3	R3hdm1		Gbp5	Mfsd12
	Ifrd1	Oas1b		Wipf1	Spaca6
	Zfp704	Dpp7		Zc3h7a	Rogdi
	Gsdmd	Apool		Cd300a	Stap1
	Nfatc2	Angptl2		Gm7019	Mpp6
	Eif1	Ift22		Dgkd	Gm15753
	Mfsd12	Cfh		Gas7	Stab1
	Phf11c	1700017B05Rik		Mafb	Dnajc2
	Fam53c	Bhlhe40		Cln5	Dusp3
	Max	Nckap5l		Rnf24	Adgre1
	Ifi207	Cd302		Rab9	Ckb
	Myd88	Gadd45b		Sh3bp5	Tnfsf12
	Tmem229b	Il15ra		Gvin1	Atp10a
	Tmem132e	Parp8		Orai2	Pdxk
	Ppa1	Sptlc2		Aebp2	Kalrn
	Dram1	Rps19-ps6		Sppl2a	Dag1
	Gbp5	Bmp1		Nbeal2	Camk1
	Pi4k2a	Tnfsf9		Tapbpl	Mid1ip1
	Wipf1	Txndc9		Fmnl3	Gm4617
	Zc3h7a	Mdm2		Psme1	Lgals3bp
	Fkbp15	Fuca1		Snx32	Slc28a2
	Cd300a	Adipor1		Furin	Atp1a3
	Zfand2a	Gsn		Rab12	Capn15
	Gm7019	Tap2		Mdfic	Ext1
	Dgkd	Tfeb		Zfp217	Adi1
	Gas7	S100a1		Arel1	Parp10
	Kctd10	Pld3		1810011H11Rik	Siglece
	Mafb	Fgl2		Usp42	Mtss1
	Cln5	Ptma		Ctns	Tfec
	Cct3	Rasa3		Rgs1	Sgsh
	Rnf24	Cyfip1		Mnt	Foxp1
	Rab9	Selenop		Acp5	Parvg
	Sh3bp5	Tnfrsf8		Fbxw17	C77080
	Gvin1	Zswim4		Syt7	Trim12a
	Orai2	Csf3		Socs7	Gm8394
	Aebp2	Sav1		Acsl1	Iigp1
	Sppl2a	Amz1		6430548M08Rik	Gsr
	Nbeal2	L1cam		Ier3	Abcc3
	Tapbpl	Mfsd12		Gm16685	Susd3
	Fmnl3	Spaca6		40787	Smo
	Psme1	Prkcb		Zbtb5	Tlr3
	Snx32	Psap		Arap2	Mpst
	Furin	Rogdi		Nrp2	Ly6e
	Ip6k1	Stap1		Msrb1	Gpr162
	Rab12	Mpp6		AC149090,1	Calcoco1
	Setdb1	Snx5		Triobp	Gm10053
	Mdfic	Gm15753		Ttc9c	Spic
	Zfp217	Stab1		Pttg1	Batf2
	Arel1	Dnajc2		Tsc22d3	Ttyh3
	1810011H11Rik	Dusp3		Fpr2	Tnn
	Usp42	Adgre1		Tpcn1	Iqgap2
	Zfp513	Tdrd7		4930453N24Rik	Rap1b
	Ctns	Ckb		Slc39a14	Mef2c
	Rgs1	Tnfsf12		Dr1	Mbd6
	Mnt	Atp10a		2810474O19Rik	Slx4ip
	Acp5	Pdxk		Gabpb1	Myo1f
	Elp5	Ctsa		Mical1	Rnf24
	Akap11	Kalrn		Myo1f	Gbp11
	Fbxw17	Dag1		Gsap	Vcam1
	Syt7	Camk1		Gbp11	Gpd2
	Nop58	Mid1ip1		Usp12	Ankrd13b
	Socs7	Gm4617		Gtf2i	AW011738
	Rnf4	Mvp		Dusp3	Rragd
	Acsl1	Lgals3bp		Tnfsf4	Man2b2
	6430548M08Rik	Slc28a2		Snx8	Zfp658
	Ier3	Fam20b		Gm5970	F830016B08Rik
	Gm16685	Atp1a3		Zfp618	Gm4070
	40787	Capn15		Mrgpre	Agrn
	Zbtb5	Ext1		Cd14	Fam114a1
	Arap2	Adi1		Grk3	Ctnnal1
	Nrp2	Parp10		Pou3f1	Clstn1
	Msrb1	Siglece		Pgpep1	Ngly1
	AC149090,1	Mtss1		Cd86	Hgsnat
	Dip2b	Psmd12		Cacybp	Arhgap24
	Triobp	Npepps		Gm42547	Hpse
	Ttc9c	Slc11a2		Svbp	Nudt14
	Pttg1	Tfec		F830016B08Rik	Mov10
	Tsc22d3	Sgsh		Mb21d1	Psmb10
	Fpr2	Map2k1		Rrs1	Fgd2
	Apbb2	Foxp1		Gm8615	Krt7
	Tpcn1	Ctsb		Gm6377	Slc15a3
	Itgb5	Parvg		Junb	Nav2
	4930453N24Rik	C77080		Ptpn2	Gbp5
	Slc39a14	Trim12a		Elmsan1	Plekhm1
	Dr1	Gm8394		Filip1l	Snx24
	2810474O19Rik	Lcp1		Nectin2	Relb
	Gabpb1	Iigp1		Gm12989	Micall2
	Mical1	Gsr		Fam26f	Adcy3
	Myo1f	Abcc3		Cxcl11	Idh1
	Gsap	Susd3		Rab8b	Zfp719
	Gbp11	Smo		Gm6548	Anp32a
	Ppp1r9b	Tlr3		Rbl1	C1qc
	Usp12	Mpst		Zmynd8	Tank
	Gtf2i	Ly6e		Rasa3	Polr3g
	Dusp3	Gpr162		Rab11fip5	Tmem256
	Tnfsf4	Arl1		4930430E12Rik	Nampt
	Tab2	Calcoco1		Ifi214	Ubald1
	Snx8	Fmnl1		Mthfd2	Serpinb2
	Gm5970	Cln5		Map2k4	Zfp618
	Prmt9	Gm10053		Rnd3	Naa25
	Zfp618	Spic		Cars	Slamf9
	Mrgpre	Batf2		Ncoa5	Rnaset2a
	Cd14	Grn		Sh3bp1	Entpd1
	Nub1	Ttyh3		Ell2	E2f2
	Grk3	Ube2f		Kdm4a	Slc2a6
	Pou3f1	Tnn		Kank2	Cryz
	Pgpep1	Cux1		Rnf34	Arl4c
	Cd86	Gm10275		Rnf135	Stard5
	Cacybp	Iqgap2		Adi1	Stip1
	H2-T23	Mef2d		Stim2	Slc2a8
	Gm42547	Rap1b		Ldb1	Dkk2
	Svbp	Ip6k1		Ms4a4c	Lamtor4
	F830016B08Rik	Mef2c		Pnpla7	Rbbp8
	Mb21d1	Mbd6		Lyl1	Gna12
	Rrs1	Slx4ip		Plekhn1	Tspan3
	Wdr37	Nf2		Lpar6	Vgll4
	Gm8615	Myo1f		Gse1	Sulf2
	Gm6377	Rnf24		Ampd3	Mgat5
	Junb	Gbp11		Ccne1	Cacybp
	Dync1i2	Vcam1		Man2a2	Cyp4f18
	Ptpn2	Gpd2		Ccl9	Nlrc3
	Elmsan1	Ankrd13b		Ski	Stx11
	Filip1l	AW011738		Trim8	Agap1
	Nectin2	Ttc39b		Ppard	Rac2
	Gm12989	Irak2		Ttc39c	Kdelc2
	Fam26f	Rragd		Pou2f2	Plxdc1
	Cxcl11	Man2b2		Aftph	Nod1
	Rab8b	Pcyt2		Trim14	Apoe
	Gm6548	Zfp658		Marcks	Sass6
	Rbl1	F830016B08Rik		Tec	Pomgnt2
	Zmynd8	Gm4070		Arhgef3	Armc2
	Casp8	Dnase2a		Gpbp1	Gm17046
	Rasa3	Agrn		Aph1c	Aph1c
	Rab11fip5	Fam114a1		Mid1	Nt5c3
	4930430E12Rik	Ctnnal1		AW011738	Fhl3
	Ifi214	Clstn1		C130026I21Rik	Sord
	Apobec1	Ngly1		Gm2237	Isyna1
	Acvr1	Hgsnat		Fads1	Setdb2
	Xpr1	Arhgap24		Tnfrsf8	Pccb
	Mthfd2	Hpse		Csf2	Rasgrp3
	Map2k4	Nudt14		Tmem2	Pik3r6
	Myo9b	Mov10		Il1bos	Ncapg2
	Rnd3	Psmb10		Serpina3f	Tyrobp
	Cars	Fgd2		Mknk2	Cers6
	Ncoa5	Krt7		Zc3h15	Sqstm1
	Psma6	Slc15a3		Pydc3	Ifit1bl1
	Sh3bp1	Nav2		Rcn1	Tpcn1
	Ell2	Gbp5		Gm10254	Dut
	Map7d1	Plekhm1		Klc4	1700096K18Rik
	Kdm4a	Snx24		Gnb4	Gm8995
	Kank2	Relb		B3gnt8	Ifrd1
	Fmnl1	Micall2		Tecpr1	Rnf144b
	Rnf34	Adcy3		Ddi2	Smim14
	Rnf135	Idh1		Rnf139	Bscl2
	Tifa	Zfp719		Tgfbrap1	Stim2
	Adi1	Tirap		Rsl24d1	Ism1
	Stim2	Anp32a		Asns	Tiparp
	Ldb1	C1qc		Slc17a5	Zeb1
	Ms4a4c	Tank		Lztfl1	Ampd3
	Pnpla7	Polr3g		Gdf15	Plk2
	D17Wsu92e	Tmem256		Nos2	Tmem229b
	Abi1	Nampt		Fam78a	Ptms
	Lyl1	Ubald1		Haghl	Utp11
	Plekhn1	Serpinb2		Zeb1	Tceal9
	Lpar6	Zfp618		Nck1	Pycard
	Gse1	Naa25		Gm13835	Lztfl1
	Ampd3	Slamf9		Cp	Dbp
	Ccne1	Rnaset2a		Vps54	Il1bos
	Man2a2	Hsp90ab1		Spsb1	Pydc3
	Soat1	Entpd1		Rab3il1	Gm11223
	Ccl9	E2f2		Arhgap39	Vegfb
	Ski	Cct5		Sh3bp4	Map3k8
	Trim8	Anapc15		Ttyh3	Map2k6
	Ppard	Slc2a6		Dse	Gpr183
	Ttc39c	Creg1		Kdm6b	Rnf157
	Pou2f2	Cryz		Hmgcl	Vdac3-ps1
	Aftph	Arl4c		Epb41	Mettl7a1
	Vps18	Stard5		Nfil3	Eef1e1
	Trim14	Cklf		Rbpj-ps3	Ethe1
	Marcks	Stip1		Ets2	Nt5dc2
	Tec	Slc2a8		Vps9d1	Fam198b
	Arhgef3	Psma4		Tnrc6b	Hexb
	Gpbp1	Dkk2		Hivep1	Cd22
	Sertad2	Lamtor4		Cggbp1	Mmp9
	Slc12a7	Rbbp8		Coro1c	Pex11g
	Aph1c	Gna12		Mid1ip1	Pml
	Mid1	Tspan3		Tmppe	Slc6a4
	Minpp1	Vgll4		Sp3	Tmem132e
	AW011738	Sulf2		Nxpe3	Rnaset2b
	C130026I21Rik	Mgat5		Usp25	Rbm43
	Dennd1a	Brd2		Dnajb14	Ch25h
	Gm2237	Riok3		Dnajb6	Psma5
	Fads1	Cacybp		Rev3l	Mrpl32
	Tnfrsf8	Cyp4f18		Arhgap25	Dhrs3
	Csf2	Nlrc3		Slc6a4	Snx32
	Tmem2	Stx11		Gm5844	2210406H18Rik
	Il1bos	Agap1		Mindy2	Vps13c
	H2-M3	Rac2		A730017L22Rik	Crybg1
	Selenon	Kdelc2		Mitf	Tapbpl
	Slc3a2	Plxdc1		Gm8388	Slfn9
	Serpina3f	Nod1		Cst7	Sp140
	Mknk2	Apoe		Nck2	Eya4
	Zc3h15	Sass6		Zfp945	Gm8615
	Pydc3	Pomgnt2		Fam193b	Sh3pxd2a
	Rcn1	Armc2		Cul2	Prdx1
	Gm10254	Gm17046		Rbm7	2010110E17Rik
	Txndc11	Aph1c		Mkl1	Gm6377
	Klc4	Kars		Nfam1	Gm15542
	Gnb4	Rpl38-ps2		Il17ra	Rpsa-ps2
	B3gnt8	Nt5c3		Rere	Tgfbr2
	Tecpr1	Fhl3		Impact	Rgs1
	Ggta1	Sord		Gm12346	Ptgs2os2
	Ddi2	Isyna1		Armc8	Reps2
	Ppip5k1	Setdb2		Arl11	Lgmn
	Rnf139	Pccb		Cic	Cd93
	Tpm3	Rasgrp3		Fgl2	Il18bp
	Tgfbrap1	Pik3r6		Lancl2	Il33
	Rsl24d1	Ncapg2		Ccnd2	Gab3
	Psmd7	Lyn		Mylip	Mfsd6
	Asns	Rnf141		Lrrfip2	Aatk
	Slc17a5	Tyrobp		Gnpda1	Gpx1
	Lztfl1	Cers6		Tfec	BC023105
	Gdf15	Sqstm1		1110038F14Rik	Snx20
	Snrnp35	Pik3r5		Stip1	Klhl42
	Nos2	Mettl6		Gm6457	Gm14005
	Fam78a	Ifit1bl1		Arrdc4	Gm7204
	Haghl	Tpcn1		Rnf31	Mxi1
	Zeb1	Tor1aip2		Hectd3	Aoah
	Nck1	B2m		Nup54	Lpcat2
	Gm13835	Dut		C77080	Dtx3
	Rexo4	1700096K18Rik		Hsp90aa1	Mfsd13a
	Naglu	Plod1		Il33	Fabp5
	Cp	Ist1		Cep250	Cxcl14
	Gm14270	Gm8995		Madd	Gdpd5
	Vps54	Ifrd1		Med22	Gtpbp4
	Spsb1	Rnf144b		Lnpk	Gfi1b
	Rab3il1	Rps26-ps1		Irf2bp2	4930430E12Rik
	Arhgap39	Myo9b		Rnaset2b	Cept1
	Mbd6	Amdhd2		Syf2	Gm12764
	Psma2	Gusb		H2-Q6	Atf5
	Sh3bp4	Gm10443		Rnaset2a	Atp6v0d2
	Ttyh3	Smim14		Gpr183	Plxdc2
	Dse	Bscl2		Tor4a	Arhgdib
	Lilrb4a	Slc20a1		Ktn1	Arhgef40
	Kdm6b	Stim2		Skil	Apol9a
	Hmgcl	Ism1		Ap5s1	Gm29397
	Tlk1	Tiparp		Parp10	Vdac3
	Cmtm6	Eif5		Zfp800	Gmpr
	Epb41	Zeb1		Rcbtb1	Pttg1
	Nfil3	Ampd3		Wars	Ephx1
	Rbpj-ps3	Plk2		Slc38a1	Zfp945
	Ets2	Cops5		Ntng2	Tmem191c
	Vps9d1	Tmem229b		Rab40c	Btg1
	Nat9	Ptms		Mcoln2	Hectd3
	Rad50	Utp11		Mmp14	Fabp4
	Gm7816	Tceal9		Plaur	Arhgap39
	Tnrc6b	Tm9sf4		Fscn1	Tkfc
	Rrbp1	Crcp		Gm3739	Clec2d
	Mknk1	Pycard		Idh1	Gpd1l
	Hivep1	AC149090,1		Gtf3c1	March1
	Cggbp1	Csnk1e		Cnr2	G530011O06Rik
	Coro1c	Lztfl1		C130050O18Rik	Tox2
	Mid1ip1	Dbp		Ncoa2	P3h3
	Dpf2	Chmp4b		Txnl1	Antxr2
	Gm13461	Il1bos		Fam102b	Zfp493
	Tmppe	Wdr43		Tra2a	Gpr157
	Sp3	Pydc3		Rragd	Pianp
	Nxpe3	Gm11223		Clmp	Gm5456
	Usp25	Vegfb		Atad1	Tlr6
	Dnajb14	Map3k8		Kitl	Sema6c
	Akap10	Map2k6		Tnfrsf21	Ptgfrn
	Dnajb6	Gpr183		Myo10	Myd88
	Rev3l	Rnf157		Bend4	Man2b1
	Arhgap25	Vdac3-ps1		Nlrc3	Rgl2
	E2f6	Mettl7a1		Mapk7	Arhgap45
	Cpd	Gm13461		Fcgr1	Cspg4
	Slc6a4	Eef1e1		Gm15975	Marcks
	Gm5844	Rpsa-ps10		Cybb	Erp29
	Zbtb38	Colgalt1		Fosl2	Nusap1
	Mindy2	Atp1a1		Smg7	Cd300e
	A730017L22Rik	Ethe1		Stk38l	Gm45837
	Snw1	Nt5dc2		Zfhx3	Akna
	Mitf	Fam198b		BC023105	Acpp
	Gm8388	Hexb		Map3k4	Serp1
	Cst7	Cd22		Mxd1	Gm5431
	Lyn	Serpinb6a		Gm6776	Scn3b
	Nck2	Uap1l1		Cdyl	Gpr18
	Zfp945	Mmp9		Lap3	Gm26714
	Fam193b	Traf2		Pcgf3	Ttc7
	Crat	Pex11g		Appl2	Usp25
	Cul2	M6pr		Phldb1	Scimp
	Rbm7	Pml		Ccng2	Pnkp
	Mkl1	Sidt2		E2f2	Txnrd1
	Nfam1	Slc6a4		Slc25a17	Arg2
	Sash3	Tmem132e		Fam49a	Socs6
	Il17ra	Rnaset2b		Bcl3	Rab31
	Rere	Rbm43		Arl5c	Arhgef3
	Impact	Ch25h		Zfas1	Ly9
	Gm12346	Dip2b		Bhlhe40	Gm21399
	Armc8	Il4ra		Tmod3	Gm16464
	Arl11	Psmd14		Gpr162	Eif2b3
	Cic	Ttc1		Mbp	Bcar3
	Fgl2	Psma5		Tef	Adhfe1
	Lancl2	Ifngr2		Mvb12b	Chn2
	Ccnd2	Mrpl32		Cox18	Txlnb
	Mylip	Trp53inp2		Gm9892	Romo1
	Lrrfip2	Dhrs3		Cpeb4	Trip13
	Gnpda1	mt-Nd4		Cacnb3	Hmga2
	Tfec	Psmc2		Gm14005	Pkd1
	1110038F14Rik	Cwc15		Fhl3	Ptges3-ps
	Stip1	Crat		Ebi3	Numbl
	Gm6457	Snx32		Mfsd11	Tmem104
	H3f3b	Cd44		Mob1b	Rbpms
	Arrdc4	Iffo1		Rpl10a	Gyg
	Gaa	2210406H18Rik		Coq10b	Gm20655
	Rnf31	Psmc1		Whamm	Cd4
	Hectd3	Tmcc3		Gpr157	Sh3bp4
	Clk3	Vps13c		Hp1bp3	Tagap
	Nceh1	Rps16-ps2		Xylt1	Rnf44
	Nup54	Bfar		Papd4	Selenow
	Wdr13	Tnfaip8		Arhgef40	Rhoj
	C77080	Crybg1		Fzd5	Mbp
	Hsp90aa1	Tapbpl		Ifit1bl1	Nxpe3
	Il33	Glb1		Cdk18	Abhd15
	Cep250	Slfn9		Ncor2	Rps21
	Madd	Sp140		Cmtm4	Ier5l
	Tmem164	Eya4		Sec24d	Met
	Pmpcb	Gm8615		Eif2ak4	Megf8
	Tra2b	Txn1		Gm18852	2810474O19Rik
	Med22	Sh3pxd2a		Noct	Ppa1
	Lnpk	Prdx1		Larp1b	Gm996
	Riox2	Ube2z		Slc25a37	Anp32-ps
	Trim35	Xpr1		Ube2e1	AU020206
	Irf2bp2	2010110E17Rik		Aff1	Glrp1
	Rnaset2b	Gm6377		Themis2	Zfp652
	Syf2	Gm15542		Agl	Adck1
	Plxnb2	Ano6		Ddx10	Trim14
	Trnt1	Rpsa-ps2		Oprd1	Lsp1
	Kars	Ftsj3		Hap1	Susd2
	H2-Q6	Rnf128		Trip13	Clec4n
	Rnaset2a	Tgfbr2		Abcd1	Mgmt
	Gpr183	Rgs1		Gpr85	Asb10
	Tor4a	Trnt1		Maml2	Gm6776
	Ktn1	Ptgs2os2		AI467606	Zmynd15
	Skil	Reps2		Ccdc50	Mzt2
	Ap5s1	Got2		Itgav	Rtn4rl1
	Parp10	Lgmn		Speg	Agmo
	Zfp800	Pqlc3		Kmt5c	Xrcc1
	Rcbtb1	Anxa3		Gfi1b	Kif3a
	Wars	Cd93		Txnrd1	Slc9a9
	Rbm17	Reps1		Daglb	Plscr4
	Zcchc6	Il18bp		Gan	Mrc1
	Slc38a1	Il33		Polr3gl	Alox5
	Plekhm2	Dgkd		Ttc38	Erap1
	Sh3pxd2b	Gab3		Ell	Abhd8
	Pbx2	Mfsd6		Med13l	Dlg4
	Ntng2	Ptprj		Jun	Lrrc39
	Rab40c	Kat2b		Ankrd17	Jazf1
	Gars	Aatk		Gbp10	Mir22hg
	Mcoln2	Clcn7		Phlda1	Slc25a33
	Mmp14	Gpx1		Mtmr7	Hfe
	Plaur	BC023105		Bmp1	Cacna1d
	Fscn1	Snx20		Crlf1	Tppp3
	Atp6v0a1	Wdr81		Slc4a7	Whrn
	Gm3739	Klhl42		Tbc1d16	Gm5970
	Idh1	Gm14005		Fam214a	Gm16332
	Gtf3c1	Gm7204		Zmynd15	Nfatc2
	Cnr2	Snx8		Peak1	Zranb3
	C130050O18Rik	Kdm4a		Mkl2	Cxcl11
	Ube2n-ps1	Tcn2		Slc37a2	Manba
	Ncoa2	Zc3hav1		Gm12764	Fbxw17
	Txnl1	Soat1		Srsf3	Gcnt1
	Fam102b	Mxi1		2900026A02Rik	Plxna2
	Dscr3	Mdh1		Procr	H2-Aa
	Etv6	Gm9531		Cish	Itgb3
	Mob3c	Aoah		Slc35f6	Slc4a7
	Fnbp1	Lpcat2		Rbpms	Sla
	Tcp1	Dtx3		Paqr7	Pgap1
	Tra2a	Tspan31		Sgk3	Sqle
	Acsl5	Eri1		Agfg2	Serpina3f
	Rragd	1600014C10Rik		Zfp719	Spp1
	Clmp	Lilrb4a		Tlr7	Chd3
	Atad1	Rere		Fndc3a	Arrb1
	Reps1	Mfsd13a		Kifc3	Pnpt1
	Kitl	Rap2c		Gm18853	Tmem154
	Tnfrsf21	Fabp5		Chst10	Mgst3
	Lrrc41	Cxcl14		Casp7	Hadh
	Myo10	Tor1aip1		Dusp6	Mamdc2
	Bend4	Gnas		Vrk2	Kdm2b
	Nlrc3	Gdpd5		Fmr1	Inpp5j
	Mapk7	Gtpbp4		Gtpbp4	Gm43814
	Fcgr1	Gfi1b		Gm10704	E2f5
	Gm15975	Hspa8		Slc40a1	Acaa2
	Cybb	Atg7		Irf2bpl	Ppfia4
	Fosl2	Gm13835		Xkr8	Gm18852
	Tars	Gpr137b-ps		Rnf2	Kntc1
	Havcr2	Cdv3		Cul1	Gbp10
	Ube2z	4930430E12Rik		Tfeb	Zfp963
	Smg7	Wipf1		Pdxk	Sema4a
	Dnase2a	Apobec1		P2ry14	Tmem64
	Stk38l	Pdia4		Agfg1	Rasgrp1
	Sumo1	Cept1		Rab32	Prkch
	Runx1	Snrnp35		Ptges3	Ccnd1
	Stard3	Ppp1r11		Itga4	Arl11
	Zfhx3	Gm12764		Igsf9	Casp7
	BC023105	Ppp4r2		Ptges3-ps	Abca9
	Map3k4	Spata13		Numa1	Carhsp1
	Mxd1	Atf5		Slc9a3r2	Mknk2
	Gm6776	Atp6v0d2		Gk	Pparg
	Cdyl	Plxdc2		Insrr	Vwf
	Lap3	Rpl17-ps10		Sec22c	Cul1
	Pcgf3	Arhgdib		Plagl1	Ptges3
	Appl2	Prkacb		Pdcd10	Steap3
	Phldb1	Tmsb4x		Gna12	Cd86
	Tk2	Rps27rt		Aatk	Cxxc5
	Ccng2	Slc39a11		Lonrf1	Atg16l2
	E2f2	Arhgef40		Akap13	A630001G21Rik
	Slc25a17	Apol9a		Ppp1r12b	Upp1
	Ttyh2	Gm29397		6530402F18Rik	Kifc2
	Slc16a10	Vdac3		2010110E17Rik	Hebp2
	Hnrnpab	Gmpr		Soga1	Gvin1
	Hebp1	Surf4		Ezr	Mex3d
	Cln8	Pttg1		Klf7	P2ry10b
	Esd	Ephx1		Gm43197	Pck2
	Fam49a	Zfp945		Trip10	Olfml2b
	Bcl3	Pgs1		2610507I01Rik	Gm24270
	Arl5c	Tmem191c		Rictor	Enho
	Zfas1	Clec12a		Il23a	Abtb1
	Bhlhe40	Btg1		Ino80d	Pskh1
	Cdk6	Hectd3		Adgrg6	Lbh
	Ppfibp2	Fabp4		Tsc22d1	Nmd3
	Tmod3	Cd84		Vezt	Lpar5
	Gpr162	Arhgap39		Myo18a	Nos2
	Mbp	Tkfc		Syt11	Epn1
	Tef	Clec2d		Rab31	Suco
	Mvb12b	Gpd1l		Lrp8	Ifit1bl2
	Cox18	March1		Bmf	Dnaja1
	Gm9892	G530011O06Rik		Zfp36	Ctdsp1
	Atp6v1e1	Tox2		Tmem171	Pgm2l1
	Cpeb4	P3h3		Rnf115	Npl
	Paf1	Pcna		Notch1	Grap
	Cacnb3	Antxr2		Tmem128	Adamts10
	Gm14005	Tpm3-rs7		Mthfr	B4gat1
	Fhl3	Zfp493		Sfxn3	Btg2
	Ebi3	Gpr157		Fam208b	Mthfr
	Mfsd11	Ppp2r2a		Micall2	Btbd6
	Mob1b	Psmb7		Tcea1-ps1	Dalrd3
	Rpl10a	Pianp		Dtx3	Dgkz
	Lgals8	Gm5456		Pik3r6	Cnnm2
	Coq10b	Tlr6		Ccdc166	Plpp1
	Rasal3	Sema6c		Hlx	Mapkbp1
	Whamm	Ptgfrn		Col27a1	Mkl1
	Ormdl3	Myd88		Cdv3-ps	Arid5a
	Sh3gl1	Man2b1		Gatsl2	Myo1e
	Gpr157	Il10ra		Eef1e1	Mccc2
	Il10ra	Smim3		Dsel	Tmem231
	Hp1bp3	Nfxl1		Gm15726	Foxp4
	Xylt1	Rgl2		Susd3	Tspan33
	Papd4	Arhgap45		Plk3	Cacna1a
	Arhgef40	Eif1ax		Hivep2	Nuak1
	Fzd5	Zbtb38		Cacnb2	Card14
	Ifit1bl1	Cspg4		Prr12	Rab3il1
	Cdk18	Marcks		Lactb2	Kifc3
	Ncor2	Erp29		Flcn	Tmem178
	Cmtm4	Ywhae		Fpr1	Fbxw9
	Sec24d	Trpm4		Yrdc	Snta1
	Mgat5	Nusap1		Ncoa7	Slc1a2
	Rab22a	Cd300e		Stard9	Phf11c
	Eif2ak4	Polr2g		Sh2d3c	Lpar6
	Gm18852	Gm45837		Stra6l	Trp53inp1
	Noct	Akna		Ahr	2700099C18Rik
	Larp1b	Spryd7		Acot9	Akr7a5
	Eif1a	Eaf1		Dock10	St7
	Prkx	Acpp		Twf2	Ppp1r15a
	Slc25a37	Nsfl1c		5031439G07Rik	Pi4k2b
	Ube2e1	Vwa8		Birc2	Ccnb2
	Aff1	Serp1		Chic2	Sgsm2
	Pla2g4a	Aplp2		Nr4a3	Ski
	Nsun2	Rpl37rt		Fli1	Abcc5
	Themis2	Gm5431		Gm16464	Xkr8
	Agl	Psma7		Rgl2	Arsa
	Ddx10	Echs1		Gdpd5	Mr1
	Oprd1	Asap1		Uvssa	Tmc3
	Hap1	Scn3b		Nav2	Bbs9
	Trip13	Ctns		Stxbp3	Acsf2
	Abcd1	Mcfd2		Gm10108	Tnni2
	Atg7	Gpr18		Plscr1	Clic4
	Arhgef6	Ube2m		Il13ra1	Cenpa
	Ier5	Gm26714		Med13	Zdhhc15
	Gpr85	Ttc7		Sqle	Srpk3
	Maml2	Fam234a		Eif6	Hgf
	AI467606	Usp25		Ppm1b	Fasn
	Ccdc50	Fam160a2		Esf1	Ppp1r3c
	Mlec	Scimp		Ero1l	C920009B18Rik
	Itgav	Dnajb6		Ypel3	Khk
	Speg	Pnkp		Fabp3-ps1	Ddx10
	Kmt5c	Pomp		Dusp2	Tbxas1
	Cacfd1	Cct8		Cd200	Gm23935
	Slc23a2	Txnrd1		Gm7993	Cd52
	Gfi1b	Arg2		Fbxl4	Lta
	Ppp1r11	Socs6		Gm43430	Psmd11
	Txnrd1	Fbxl5		Zmat3	Enpp1
	Daglb	Rab31		Cx3cr1	C130026I21Rik
	Gan	Arhgef3		Synj2	Mxd1
	Polr3gl	Ly9		Apol9a	Smarca2
	Plekha2	Prkcd		Nrros	Wdr7
	Ttc38	Gm21399		Stat5a	Ndrg1
	Ell	B4galt6		Mex3c	H2-Eb1
	Tbk1	Vps18		Mtmr10	Cracr2b
	Rab3d	Wfdc17		Tpr	Aplp1
	Ncf4	Tbk1		Gm3636	4921529L05Rik
	Specc1	Ngdn		Gspt1	Cbwd1
	Med13l	Wdr91		Ptprv	Gm14048
	Jun	Gm16464		Lrrc8c	Pgbd5
	Actr3	Eif2b3		Slc38a2	Tmem67
	Ankrd17	Eif1		Gm5345	Syngap1
	Gbp10	Psen1		Gadd45a	Peli2
	Phlda1	Ran		Nr3c1	Ddi2
	Hspa5	Bcar3		Gm14636	Rad51
	Gm10053	Mgat4a		Vcpip1	Sorbs3
	Arhgef11	Adhfe1		Bhlhe41	Kmt5c
	Elf2	Rftn1		Nacc2	Rell1
	Mtmr7	Clk3		Adamts10	Gm1720
	Bmp1	Uso1		Mb21d2	Tmem128
	Crlf1	Chn2		Gca	Zdhhc2
	Mettl6	Txlnb		Sipa1	Slamf1
	Slc4a7	Dock2		Nuak1	Gm14303
	Nisch	Atf4		Plpp3	Htr2b
	Tbc1d16	Vat1		Megf9	Dvl2
	Psma4	Tmed5		A130010J15Rik	Mfng
	Fam214a	Romo1		Fam133b	Gm14292
	Zmynd15	Vmp1		Cacna1a	Slc39a8
	Mtmr3	Trip13		Gm23935	Tnfrsf23
	Peak1	Hmga2		Mxd4	Gm8203
	Dnmt3a	Plxnb2		Lpin1	Olfml3
	Kbtbd2	Hnrnpab		Gm43814	Cib2
	Exoc8	Pkd1		Dld	Arhgap25
	Urgcp	Rps10-ps2		Lrp6	Ldlrap1
	Abr	Ptges3-ps		Nt5dc3	Prelid3a
	Csnk1a1	Numbl		Eepd1	Rxra
	Mkl2	Tmem104		Rbl2	Zfp219
	Slc37a2	Rbpms		Chac1	Cfap126
	Gm12764	Gyg		Ptgs2os2	Gspt2
	Stard3nl	Pvr		Homer1	Mrps12
	Sirt7	Gm20655		Ltv1	Cbx8
	Srsf3	Ap2a1		Adhfe1	Sv2a
	2900026A02Rik	Sumo1		Gm12743	Flrt3
	Eif4g2	Cd4		Ufsp1	Epm2a
	Procr	Sh3bp4		Pla2g6	Cd28
	Poldip3	Cst3		Trp53i11	Cish
	Cish	Rhob		Hs1bp3	Idh2
	Mark2	Tagap		Zfp362	Pilrb1
	Slc35f6	Rnf44		Cdkn1b	Sde2
	Ddx1	Selenow		Asap3	Rap2a
	Rbpms	Gm10110		Anp32-ps	Tmem132a
	Cd180	Rrs1		Mvd	Unc5a
	Paqr7	Hsph1		Kpna4	Nanos1
	Sgk3	Rhoj		Ptprc	Adgrg6
	Apool	Galnt4		Il4i1	Gm10642
	Agfg2	Mbp		Spic	Samsn1
	Zfp719	Slc16a10		Clec5a	Bambi
	Capza2	Nxpe3		4933439C10Rik	P2ry1
	Tlr7	Abhd15		Gm14269	Junb
	Fndc3a	Rps21		Tcta	Fancg
	Kifc3	Prkrip1		Gadd45g	Ulk1
	Gm18853	Hsd17b12		Il18bp	Fcrls
	Rtraf	Gnptab		Ccl8	Bhlhe41
	Chst10	Fam193b		Rock1	Pdgfc
	Casp7	Gtf2i		Fasn	Dner
	Dusp6	Ier5l		Ccdc125	Dusp1
	B4galt1	Met		Fnbp4	Map1s
	Pex1	Megf8		2810013P06Rik	C2cd2l
	Vrk2	Gm4149		Rmdn3	Parp11
	Fmr1	2810474O19Rik		Pilra	Prdm1
	Gtpbp4	Kpnb1		Sh2b3	Kpna4
	Bcl10	Ppa1		Dst	Gm9134
	Tmlhe	Amfr		Ulk1	Gdf15
	Gm10704	1810013L24Rik		Psma5	Nav1
	Slc40a1	Gm996		Epop	Gm14636
	Irf2bpl	Anp32-ps		Ubald1	Pcgf5
	Xkr8	Erlin1		Midn	Ttc39c
	Nfe2l1	AU020206		Tgs1	Tnfrsf14
	Rnf2	Nck2		Inpp5f	Mt2
	Cul1	Ttyh2		Nfatc1	Rassf8
	Tfeb	Etnk1		Pla1a	Fam131a
	Pdxk	Glrp1		Narf	H2-Ab1
	Lima1	Tmem170b		Hs6st1	Cep290
	Stx6	Gm11808		Mef2c	Rcn1
	Rnf14	Zfp652		Bambi	Tbc1d16
	P2ry14	Srpr		Ifit1bl2	Tmem260
	Agfg1	Adck1		Hpgd	Dusp2
	Mrpl3	Set		Lpar2	Hip1
	Rab32	Trim14		Zfp593	Tmem171
	Ptges3	Lsp1		Oser1	Gm14414
	Umps	Susd2		Ppig	Macrod1
	Itga4	Clec4n		Slc7a5	Gm9833
	Dbr1	Fxyd5		Prelid3a	Rdm1
	Igsf9	Mgmt		Snx33	Cldnd1
	Ptges3-ps	Myl12b		Marf1	Ttc19
	Numa1	Gbe1		Csf1	Ncoa7
	Ophn1	Elp5		Zfp658	Pde1c
	Aars	Ndel1		Gm8818	Ptpn18
	Rubcn	Asb10		Tspyl2	Mzf1
	Slc9a3r2	Gm6776		Chst12	Cadm1
	Actn1	Qdpr		H2-K2	Gm9892
	Mapk1ip1l	Zmynd15		Slamf9	Pde10a
	Gk	Sf3a3		Rcan1	Rgs10
	Insrr	Nploc4		Hdac5	Eef2k
	Sec22c	Mzt2		Ctrl	Tbc1d22a
	Plagl1	Scfd1		Sass6	Ang
	Slx4	Rtn4rl1		Gdf11	A430093F15Rik
	Nhlrc3	Mfsd1		Lta	Ssbp4
	Pdcd10	Agmo		Asb10	Megf9
	Gna12	Xrcc1		Nsd3	Gpr34
	B4galnt1	Tspan4		Gpd1l	Aldh9a1
	Aatk	Kif3a		Hinfp	2900026A02Rik
	Ube2d3	1700037H04Rik		Glrp1	Zmym3
	Apmap	Fnip2		Por	Trf
	Psmb6	Slc9a9		Gm5530	Kcnf1
	Tmem214	Usp14		Csprs	Prnp
	Gm12226	Npc1		Cnrip1	Gm43430
	Psmd14	Plscr4		C5ar2	Pyroxd2
	Lonrf1	Atp6v0b		Osgin1	Rtn2
	Akap13	Mrc1		Gm11131	Clec4a1
	Ppp1r12b	Alox5		Tex2	Arhgap18
	6530402F18Rik	Rrbp1		Slc28a2	Tk1
	Crkl	Erap1		Sco1	Pilrb2
	2010110E17Rik	Abhd8		Mapkbp1	Dtl
	Soga1	Dlg4		Tuba1a	Syce2
	Ezr	Gm1848		Ranbp2	Mb21d1
	Klf7	Gm6977		Gm9260	Gm2237
	Gm43197	Lrrc39		St6gal1	Gm15433
	Usp48	Psmd4		Ddx11	Lmod3
	Trip10	Jazf1		Tnrc6c	Gm15726
	R3hdm1	Mir22hg		Arg2	D16Ertd472e
	Slc15a3	Slc25a33		Xrn1	Gfra4
	Rab3gap2	Tacc1		Gm5909	Cdh6
	Ehmt1	Hfe		Ehbp1l1	Palm
	2610507I01Rik	Nat9		Rtn4rl1	Plxnc1
	Rictor	Cacna1d		Angptl2	Kif13b
	Pfkp	Tppp3		Ikzf1	Adm
	Ilf3	Whrn		D330045A20Rik	Lmo7
	Ehmt2	Rpl10a-ps1		Harbi1	Asb4
	Utp11	Gm5970		Slc7a1	Dcun1d5
	Il23a	Gm16332		Fcf1	Srxn1
	Strap	Nfatc2		Nfyb	Ppp3cc
	Rreb1	Zranb3		Mmp19	Cand2
	Ino80d	Gm7536		Dcun1d5	Psmd5
	Adgrg6	Mlec		Mdc1	Tubb4b
	Mtf2	Cxcl11		Myo1e	Med12l
	Tsc22d1	Manba		Mdfi	Pbk
	Uba6	Fgd4		Gm5828	Pdk1
	Vezt	Large1		Odc1	Rsph3b
	Myo18a	Fbxw17		Serpinb8	Rictor
	Syt11	Gcnt1		Cracr2b	Igfbp5
	Spns1	Ptpn12		E2f5	Glns-ps1
	Rab31	Gm9800		S1pr2	Npas2
	Lrp8	Cntrl		Gm37666	Cox18
	Bmf	Plxna2		Gm14253	Zfp248
	Zfp36	H2-Aa		Gm15247	Aif1
	Rfc1	Itgb3		Ccdc28b	Siglec5
	Tmem171	Zbtb4		Hbegf	Ccdc50-ps
	Rnf115	Slc4a7		Gpr155	Ascc3
	Notch1	Hpf1		Gm4841	Gm43197
	Trp53inp2	Abhd17c		Ms4a14	Ccnb1-ps
	Atp6v0b	Eef2		Stxbp3-ps	Fbxo10
	Tmem128	Sla		Fgd2	Ccl8
	Slc35c1	Pgap1		Pi4k2b	Rcl1
	Caml	Stard3		Morc3	Wdr59
	Cops5	Sqle		Disc1	Gm19684
	Mthfr	Serpina3f		Crem	Abca8b
	Sfxn3	Papd7		Kcnab2	Melk
	Fam208b	Fth1		Thbs1	Pink1
	Micall2	Atp6v1e1		Mtus1	2010005H15Rik
	Tcea1-ps1	Spp1		Lrmp	Igf2bp2
	Dtx3	Chd3		Hgf	Lrrc75a
	Pik3r6	Arrb1		Cxxc5	Acot13
	Itsn1	Gm6548		Fabp3	Ptpn13
	Snx20	Gm7327		Vars2	Zfp593
	Ccdc166	Pnpt1		Htr2a	Mrnip
	Vps11	Tmem154		2210406H18Rik	Tlr8
	Hlx	Mgst3		Atp13a2	Tmem8
	Mtrr	Hadh		Tbc1d17	Mnt
	Dcaf5	Mamdc2		Coq3	Coro2b
	Col27a1	Stard8		Tmem250-ps	D130040H23Rik
	Chmp2a	Tlk2		Ppfia1	Inhba
	Cdv3-ps	Kdm2b		Dhcr24	Leng1
	Gatsl2	Inpp5j		Gm11221	Racgap1
	Eef1e1	Gm43814		Atp11b	Serpinb1c
	Herpud2	Mvb12b		Ascc3	Tbc1d30
	Xpo7	E2f5		Samd11	Lyrm7
	Dsel	Acaa2		Syne2	Klhl13
	Gm15726	Pno1		Prkag2	Csrnp1
	Susd3	Ndrg3		Gm996	Fabp3-ps1
	Plk3	Nup153		Lemd3	Csprs
	Cct8	Slc29a1		Gm17709	Csnk1g2
	Mcl1	Tex10		Cirbp	Eva1b
	Hivep2	Ufm1		Sirt3	Bphl
	Cacnb2	Ppfia4		Cldnd1	Thap11
	Prdx1	Parvb		Fbxl20	Plekhh2
	Plekha1	Gm18852		Vps13c	Il13ra1
	Prr12	Bnip2		Gm24270	Ppm1e
	Lactb2	Kntc1		Bicral	Chst3
	Flcn	Gbp10		Helb	Asap2
	Fpr1	Zfp963		Sh2b2	Pcdh7
	Yrdc	Sema4a		Spry2	Fam78a
	Ncoa7	Tmem64		Scand1	F13a1
	Pbxip1	Rasgrp1		Gm7099	Trappc6a
	Stard9	Prkch		Foxo4	Syne1
	Ncf1	Dpep2		Gm7901	Cyp51
	Sh2d3c	Ccnd1		Slc16a1	Cep72
	Stra6l	Slc30a6		Taf7	Bcl9l
	Ahr	Mdp1		Mab21l3	Nhs
	Acot9	Snx6		H2-T10	Rgs11
	Trmt1l	Arl11		Lrrc63	2810403D21Rik
	Akt1	Casp7		Fem1a	Tceal1
	Dock10	Dhx29		Gm6904	Tbc1d32
	Twf2	Abca9		Abtb1	Tpbgl
	5031439G07Rik	Carhsp1		Acsl3	Adssl1
	Birc2	Mknk2		Lrp5	Ntn1
	Msr1	Psmb6		Glce	Scrn3
	Chic2	Pparg		Lpar5	Slco5a1
	Hexim1	Mis12		Plekhg3	Tspan7
	Gm10093	Psat1		Npas2	Coch
	Nr4a3	Vwf		Lox	Fancd2
	Irak3	Nap1l4		Gm6395	Nrros
	Txn1	Strap		Napepld	Gm20544
	Ncoa3	Cul1		Mfsd4b4	Gm38048
	Kdm2b	Ahsa1		Polk	BC030867
	Mul1	Ptges3		Nav1	Gm13611
	Gm3531	Dnmt3a		Gm16098	G0s2
	Fli1	Steap3		Fam53b	Fbxo21
	Btk	Cd86		Krt16	Foxo3
	Ptpn12	Rbm17		N4bp3	Chp2
	Gm16464	Cxxc5		Brip1	Dcaf1
	Atf3	Atg16l2		Sdad1	Gm24187
	Rgl2	A630001G21Rik		Clasrp	Tef
	Gdpd5	Upp1		Gm14221	Hcfc1r1
	Uvssa	Kifc2		Ptpn22	Gatsl2
	Ap4m1	Hebp2		Zbed3	2610318N02Rik
	Nav2	Psmc6		Zfp90	Bola1
	Dek	Gm9385		Abcb1a	Gm15163
	Mdp1	Psd4		Tsku	Myo5a
	March6	Sptssa		Slc1a2	Thsd1
	Stxbp3	Gvin1		Gm12185	Gm11131
	Gm10108	Gnl2		Rab39	Slc7a4
	Smu1	Mex3d		Col5a3	Bbc3
	Plscr1	P2ry10b		Gm13142	Gm21188
	Il13ra1	Cic		Parp11	Col1a1
	Med13	Fam241a		Slc45a4	Mllt11
	Tpm3-rs7	Agtrap		Gab3	Tmem9
	Sqle	Pck2		Ap5b1	Mfap3l
	Eif6	Olfml2b		Cnnm2	Gm44165
	Ppm1b	Med10		Ugt1a6a	Tmem109
	Esf1	Fes		Gorasp1	Rgs18
	Ero1l	Zc3h15		Nipal3	Glul
	Kat14	Gm24270		Alpk2	Klhl23
	Ypel3	Enho		Zfp810	Frmd4b
	Gtf2f1	Lyz2		Gm15790	Mvd
	Fabp3-ps1	Abtb1		Plcg1	Tmem250-ps
	Dusp2	Akt1		Csf3	Gm26778
	Cd200	Pskh1		Cenpj	Slco2b1
	Gm7993	Lbh		Cipc	Lyl1
	Echs1	Tmlhe		Gm13822	Pla1a
	Fbxl4	Nmd3		A230050P20Rik	Ptafr
	Anp32a	Lpar5		Def6	Neil2
	Psma3	Unk		Stard4	Gm10263
	Gm43430	Nos2		B230354K17Rik	Rab40c
	Cct7	Epn1		Zfp369	Atg4a-ps
	Zmat3	Suco		Angptl4	Il23a
	Cx3cr1	Ifit1bl2		Per1	Epas1
	Als2cl	Dnaja1		Nup98	Gm5424
	Synj2	Pex5		Pfkfb4	Map1lc3a
	Tcea1	Ctdsp1		Sirt1	Tmc6
	Cul9	Sipa1l1		Magohb	Nfatc1
	Apol9a	Pgm2l1		Il6st	Acot7
	Nrros	Npl		Fance	Ass1
	Stat5a	Arhgef11		Saa3	Tgfbi
	Plxnd1	Eed		Gatc	Dapk1
	Mex3c	Gm5786		Faah	Alpk2
	Milr1	Nop56		Bach2	Dnaic1
	Ttc1	Grap		Fbxo31	Gm16278
	Cpsf2	Mroh1		Snx29	Trim13
	Pdxdc1	Wls		Cd80	Sema6b
	Eif2s2	Adamts10		Eya4	Gm5514
	Morf4l2	Sft2d2		Eif3j2	Cercam
	H6pd	B4gat1		Ccnl1	Gm16098
	Mtmr10	Os9		Pla2g16	Gm13416
	Tpr	Dnm1l		Aldh5a1	D930019O06Rik
	Gm3636	Btg2		Slc2a8	Gm29291
	H2afy	Manf		Washc4	Slc13a3
	Phc2	Mthfr		Eya1	Dgkh
	Maz	Tpm3		Usp31	Gm8388
	Gspt1	Btbd6		D16Ertd472e	Cpeb1
	Ptprv	Gpbp1		Tmem243	Tmtc4
	Lrrc8c	Dalrd3		Ivd	Gm28875
	Slc38a2	Dgkz		Gm8237	Shroom4
	Gm5345	Cnnm2		9930111J21Rik2	Gm13571
	Mgat4a	Plpp1		Wdr6	Tet2
	Gadd45a	Prelid3b		Gm16638	Cd200
	Taz	Mapkbp1		Slc7a7	Bckdha
	Pygl	Tgm2		Dusp1	Car5b
	Nr3c1	Mkl1		Ptpru	Dhtkd1
	Gm14636	Arid5a		Plxdc1	Gm14023
	P4ha1	Myo1e		Hip1	AI504432
	Kif16b	Lsg1		Cbx2	Snx29
	Trim56	Tecr		Rsrc2	Accs
	Stat3	Pcyt1a		Dnajc21	Scand1
	Vcpip1	Mccc2		Fam105a	Rad51b
	Mvp	Trim26		9330104G04Rik	Suclg2
	Bcl2l11	Tmem231		Cdt1	Rhebl1
	B4galt7	Hmg20b		Gm9115	Slc24a3
	Bhlhe41	Lrrc8d		Pkdcc	Mapk15
	Rheb	Foxp4		Ece2	Zcchc24
	Gmip	Tspan33		BC147527	Msantd2
	Nacc2	Cacna1a		Asb13	Bbs2
	Adamts10	Ppp4r3a		Gm3468	5031434O11Rik
	Mb21d2	Nuak1		Map6	Rgcc
	Mapre2	Sat1		Glul	Stxbp3-ps
	Gm7204	Card14		Plekhh3	Mrpl52
	Arhgap30	Hsd17b4		Med21	Lrp5
	Rdx	Rab3il1		Kcnab1	Gm4540
	Gca	Actr1b		Trim13	Metrn
	Sipa1	Kifc3		C2cd2l	1190002N15Rik
	Nuak1	Tmem178		Ppp3cc	Lrrc14b
	Plpp3	Fbxw9		Rtn2	Lhx2
	Megf9	Snta1		Gm37606	Zfp369
	Slc25a16	Nub1		Hlcs	Tbc1d4
	A130010J15Rik	Slc1a2		Ccdc50-ps	Sirt3
	Chtop	Arl8b		Gm5117	Gm37666
	Fam133b	Gm1821		Ccnj	Tlr9
	Manbal	Phf11c		Csnk1g2	Lgals3
	Cacna1a	Lpar6		Etv1	Dll1
	Gm23935	Mib2		AF529169	Hsd17b1
	Rgp1	B4galnt1		Brat1	Marco
	Mxd4	Trp53inp1		Vamp1	Cryl1
	Ubc	Gm13453		Coch	Ccdc173
	Lpin1	2700099C18Rik		Serpinb2	Gm14038
	Gm43814	Hars		Zfp950	3222401L13Rik
	Dld	Akr7a5		Zfp597	Sbsn
	Ms4a6d	Calm1		Klhl6	Stk38l
	Vta1	Trip4		Gm26520	Zfp558
	Alg2	Cotl1		Bloc1s4	Gm38158
	Lrp6	St7		Neat1	Mrgpre
	Aagab	Ppp1r15a		Clip2	Tmem205
	Nt5dc3	Lars		Gm17435	Bcl7a
	Gm15542	Pi4k2b		Gm20689	Gpr4
	Anxa5	Ccnb2		Ank	Lyplal1
	Eepd1	Sgsm2		Trp53inp1	BE692007
	Tgif1	Micu2		Tmem8	Ift172
	Arid1b	Zwint		Ppp1r3c	Emc9
	Rbl2	Psmb3		Ice2	Fanci
	Chac1	Ski		Gm10642	Tec
	Prkacb	Abcc5		Invs	Haus5
	Ptgs2os2	Uspl1		Parp16	Paox
	Homer1	Xkr8		Dagla	Il10
	Myl12b	Ophn1		Rell1	Igfbp4
	Ywhae	Ube2n-ps1		Ung	Fkbp11
	Neu1	Arsa		AI504432	Smyd3
	Cln3	Mr1		Tet2	Trim29
	Ltv1	Gm9025		Cav1	Sag
	Adhfe1	Tmc3		Slc43a3	Gm5963
	Vps33a	Mocs1		Atm	Tmem2
	Insig2	Hnrnpd		Phf1	Rgl1
	Gm12743	Vti1a		Haus8	Sppl2b
	Ufsp1	Bbs9		Nol4l	Mmp11
	Pla2g6	Acsf2		Spaca6	Hmgn5
	Trp53i11	Tnni2		Adamts1	Gm6170
	Hs1bp3	Clic4		Gm12216	Selenom
	Pkd1	Gngt2		Card14	B630019K06Rik
	Zfp362	Morf4l2		Phgdh	Cetn4
	Cdkn1b	Cenpa		Slc8b1	Mmab
	Asap3	Zdhhc15		Dhx34	Nme4
	Anp32-ps	Srpk3		Atg2b	Bex3
	Mvd	Hgf		9330175E14Rik	Tnfsf13b
	Mark3	Fasn		Dll1	Selenbp2
	Kpna4	Ppp1r3c		Dkk2	Gm20712
	Ptprc	Coa5		Gm43672	Peg13
	Il4i1	Yme1l1		Zdhhc7	Ccne2
	Man1c1	Zdhhc18		Gab1	Hhat
	Lrp1	C920009B18Rik		Gm14048	Snhg20
	Slc25a45	Pam		Gm3555	B3gnt7
	Tmco3	Khk		Itpripl1	Tbx6
	Spic	Ddx10		Chst1	Gimap9
	Clec5a	Tbxas1		Misp	38961
	Lrch3	Gm23935		Gapdh	Rabgap1l
	Thoc2	Cd52		Hyal2	Tnnt2
	4933439C10Rik	Ncf1		Slit1	Sema4g
	Ywhaz	Lamp1		Phlda3	Il19
	Gm14269	Lta		Sema6c	Zfpm1
	Tcta	Dync1li1		Zfp839	Myh10
	Gadd45g	Psmd11		Gm3248	Zfp704
	Il18bp	Abhd4		Bcl7a	Carmil3
	Hif1a	Enpp1		Cnst	Sbk2
	Socs6	C130026I21Rik		Tbc1d8	Gm13822
	Ccl8	Klhl26		Rnf144b	Cytip
	Rock1	Mxd1		Kcnk6	Dnajc21
	Dirc2	Smarca2		Sele	C1qtnf12
	Cwc15	Wdr7		Traf3ip3	P2ry14
	Fasn	Aftph		Gm10521	Sec22c
	Ccdc125	Alox5ap		Rras2	Gdap1l1
	Fnbp4	Ndrg1		Klrk1	Ctu1
	2810013P06Rik	Tmco3		Met	Hist1h1c
	Gm6485	H2-Eb1		Pgbd5	Nectin4
	Rmdn3	Cracr2b		Dclk2	Mtmr7
	Fam160a2	Aplp1		Gm38157	Gm4841
	Npc1	4921529L05Rik		3110043O21Rik	Nxpe5
	Sptan1	Txndc17		Mmab	Narf
	Pilra	Dguok		Sertad1	Arrdc4
	Wdr91	Stim1		Unc5b	Zfp53
	Usp47	Dusp7		Upp1	Ehhadh
	Sh2b3	Chpt1		Zfp266	Fam105a
	Triap1	Cbwd1		Gm44667	Kif24
	Dst	Gm14048		2900005J15Rik	Unc13a
	Ulk1	Pgbd5		Epb41l1	Prkag2
	Psma5	Oxct1		4930480K23Rik	Synpo2
	Epop	Tmem67		Tbx6	Nr4a1
	Gm9385	Naga		Atg4c	Gm10767
	Ubald1	Ddx1		Fbf1	Dhcr7
	Midn	Ctbp1		Zfp952	Klhl36
	Tmem189	Tagln2		Gm4540	Gm16418
	Arhgef7	Eif6		H2-Eb1	C030037D09Rik
	Sf3a3	Dcaf10		Usp20	Myo1b
	B4galt6	Zdhhc5		Mier3	Fastkd5
	Ptcd1	Pqlc2		Rhobtb1	Nfam1
	Csnk2a2	Atpif1		Abi3	Gm15156
	Il2rg	Syngap1		Dcaf13	Ropn1l
	Gm17046	Csde1		Myo7a	Peak1os
	Tgs1	Gm5510		Zfp467	Mindy4
	Ep400	Pgam1-ps2		Mxi1	Serpinb6b
	Inpp5f	Peli2		Tmem198b	Qpct
	Smim3	Ddi2		Armcx6	Scamp5
	Nfatc1	Scarb2		Erf	Slc39a12
	Ppp4c	Rad51		P2ry13	Fgf2
	Pla1a	Dbr1		Fndc10	9330175E14Rik
	Narf	Sorbs3		Cxcr6	4930599N23Rik
	Kat2b	Kmt5c		Rab6b	Ccna2
	Gnb1	Rell1		Rhou	Gnb4
	Hs6st1	Rnf14		Ppat	Gpx3
	Anapc15	Gm1720		Tmc6	Arl5c
	Glipr1	Tmem128		Zfp169	Slc16a3
	Gm21399	Zdhhc2		Ptafr	Sprr2d
	Atmin	Slamf1		Asf1a	Fam171a1
	Mef2c	Cln6		Gm24187	Bco2
	Socs5	Pa2g4		Ift81	Tbc1d8
	Dennd4b	Nus1		Mdk	St6galnac6
	Bambi	Ifnar1		Ammecr1	Ak3l2-ps
	Ifit1bl2	Tox4		Cdc42ep3	Cdip1
	Ppp4r3a	Gm14303		Gm38067	Sorl1
	Hpgd	Eif1a		Poc1b	Eps8l1
	Lpar2	Bcl10		Cd74	Cnr2
	Acbd3	Cop1		Rab11fip3	Cdk3-ps
	Mmadhc	Eif4e		A430093F15Rik	Has1
	Zfp593	Htr2b		Natd1	Dpm3
	Pik3ap1	Dvl2		Acot10	Gm19026
	Oser1	Mfng		Dgkh	Lrrc63
	Ppig	Mapk3		Gm44751	Tmem131l
	Gm8394	Gm14292		Krit1	Cit
	Adcy7	Opa3		Tbc1d4	Wscd1
	Slc7a5	Slc39a8		Gm5454	Cdkn3
	Tomm70a	Tnfrsf23		Gm45837	Hdac5
	Cnpy3	Gm8203		Serac1	Cfb
	Fnip2	Triobp		Mfng	Fry
	Prelid3a	Plin3		Gm8741	Arhgap4
	Otud5	Olfml3		Gm16062	Gm26637
	Snx33	Actr3		Akt3	Cdc25b
	Gm13331	H2-D1		Smpd2	Hspa1b
	Dnajc2	Cib2		Fbxo21	Sdc1
	Antxr2	Cltb		Pag1	Mlxipl
	Marf1	Smcr8		Snx14	4930432K21Rik
	Laptm5	Arhgap25		Arhgef4	Tmem143
	Prkrip1	Bach1		Ciita	Pimreg
	Csf1	Ldlrap1		Kif13b	Kdm6b
	Abcc1	Pirb		Fdft1	Kantr
	G3bp1	Fam3a		Lysmd2	Rsl1
	Zfp658	Prelid3a		Dab2ip	Abhd14b
	Gm8818	Rxra		Sgsm2	Ccnb1
	Tspyl2	Atp6ap1		Cox11	Bmyc
	Chst12	Glmp		Fbxo40	Gm10605
	H2-K2	Zfp219		Hspb1	Syt8
	Akna	Cfap126		Gm47283	Zkscan4
	Slamf9	Gspt2		Tfap4	Cenpn
	Dag1	Mrps12		Fzd1	Emp1
	Rcan1	Cbx8		Ido2	Adra1a
	Ankle2	Nrp2		A530032D15Rik	Kif2c
	Hdac5	Sv2a		Map3k1	Cdkn2b
	Ctrl	Flrt3		Cntrob	5930430L01Rik
	Ythdc1	Epm2a		Hmgn5	Thbs1
	Ptov1	Cd28		Rasal2	Ada
	Nsd1	Rwdd4a		Eva1b	Eif5a2
	Sass6	Cd81		Rps6ka2	Fam19a3
	Gdf11	Gm10073		Zkscan8	Fscn1
	Spi1	Ttc38		Dand5	Ccr3
	Lta	Gng2		Dennd6b	Pde4d
	Asb10	Cish		Gm5141	Zfp469
	Nsd3	Aldh16a1		Dnaic1	Baiap2l2
	Idnk	Idh2		Arl4a	Klra2
	Zfp414	Polr3gl		Tatdn3	B3galt5
	Prpf18	Nptn		Trim45	Gm32591
	Edem2	Pilrb1		Sema4a	Stx1a
	Gpd1l	Sde2		Rrad	Rnaseh2c
	Hinfp	Adap1		Ctnnal1	Bmf
	March8	Celf2		Eif2ak3	Dusp9
	Eif4e	Rap2a		Zbtb1	Bahcc1
	Glrp1	Tmem132a		Rpl13-ps6	Unc5b
	Por	Unc5a		Cdpf1	Ptchd1
	Nono	Cpt1a		Pyroxd2	Cd109
	Gm5530	Nanos1		Gm32200	Pdpr
	Csprs	Eif2s1		Mycl	C030034L19Rik
	Mcoln1	Fzd7		Syngap1	Macc1
	Cnrip1	Gtf2f1		Ncoa4	Gm5540
	C5ar2	Adgrg6		Dedd2	Tm7sf3
	Osgin1	Gars		Gdap10	Epb41l1
	Gm11131	Gm10642		Zfp398	Nphp4
	Tex2	Itpa		Slc46a3	Patz1
	Slc28a2	Hif1a		N4bp2l1	Zfp651
	Mbnl1	Samsn1		Foxk1	Msantd3
	Yeats2	Bambi		Mtfr2	Mdk
	Sco1	P2ry1		Gm15361	Hbegf
	Mapkbp1	H3f3a		Svil	Cxcr4
	Slc30a6	Junb		Sh2d4b	Phf6
	Serf2	Fancg		Msh2	Maged1
	Tuba1a	Ulk1		E230013L22Rik	Edil3
	Ranbp2	Rbm34		Adrb1	Usp20
	Cd2ap	Fcrls		Inpp4a	Rmdn1
	Gm9260	Uba6		Phf6	Kif20a
	St6gal1	Mindy2		Sh2d1b1	Ttc41
	Csnk1e	Plaa		Synrg	Htr2a
	Ddx11	Psma3		Hsd17b7	B3gnt8
	Tnrc6c	Bhlhe41		Cdan1	Mxd4
	Tmem19	Spns1		2310015A10Rik	Dock3
	Naa15	Mcoln1		Cd300e	Olfr760-ps1
	Slain2	Pdgfc		Gm38275	2810410L24Rik
	Gm5913	Dner		Cdk20	Spef1
	Arg2	Aim2		Epn2	Lhpp
	Xrn1	Dusp1		B130055M24Rik	Gm27003
	Gm5909	Map1s		Dmxl2	Gamt
	Ehbp1l1	Lipa		Pfkfb2	Pif1
	Amz1	C2cd2l		Pms2	Cldn4
	Epb41l2	Gm6166		Dusp18	Gm6904
	Dhps	Capza2		Ogg1	Gm9949
	Ngdn	Rexo4		Il19	Rad9b
	Elavl1	Pcmtd1		Gm7774	Neil3
	Ddx21	Uqcrc2		Gm42793	Sirpb1b
	Rtn4rl1	Parp11		Tob1	Tmem158
	Clcn3	Prdm1		Limk2	Gm5436
	Angptl2	Kpna4		Aoah	C5ar2
	Etf1	March6		Emilin1	Eef1a2
	Ikzf1	Anapc4		Neo1	Btg3
	Golga3	Gm9134		Gm4430	Trav14n-3
	Parvg	Cant1		Mtmr4	Nr1h3
	Gcc1	Rnf121		Sall2	Serpine2
	D330045A20Rik	Gdf15		Zfc3h1	Mirt1
	Harbi1	Pafah1b2		Disp1	Slc25a43
	Nf2	Sipa1l2		Lrrc4	Pim2
	Slc7a1	Nav1		Zfp516	Gm13205
	Hnrnpl	Rnf187		Sh2d5	Actr3b
	Acox1	Gm14636		Tnfrsf13b	Pcdhgb6
	Ctsd	Pcgf5		Hist2h3c2	Lsm11
	Fcf1	Ttc39c		Trim65	Fpgs
	Pmepa1	Adprh		Ptger4	Gm28424
	Cant1	Tnfrsf14		Tns2	Neurl2
	Nfyb	Susd6		Hey1	Acot1
	Mmp19	Mt2		Osbpl7	Svip
	Dcun1d5	Aars		1810034E14Rik	Fads6
	Appl1	Acox1		Lfng	Sp4
	Slc11a1	Rassf8		Tmem151a	A430108G06Rik
	Snrpa	Fam131a		Zfp174	Gm13192
	Snx6	Ggta1		Mirt1	Cd80
	Mdc1	H2-Ab1		Cpox	Mmp19
	Myo1e	Stx8		Kctd7	Kif7
	Mdfi	Cep290		Nr4a1	Gm17435
	Gm5828	Wdr24		AV356131	Efemp2
	Irgq	Rcn1		Scimp	Wfikkn1
	Crim1	Zc3h10		Trmt13	Gm22655
	Slc20a1	Tbc1d16		Klhl36	Mcm2
	Iqsec2	Tmem260		0610040J01Rik	Fabp3
	Usp16	Ccdc88b		Sall3	Lrrc24
	Odc1	Cul9		Mmp9	Acd
	Ptbp3	Smad2		Ccsap	Slamf6
	Serpinb8	Dusp2		Slc26a11	Gm6091
	Cracr2b	Hip1		Acpp	Zfp442
	Sfpq	Tmem171		Gm37352	Magohb
	Galc	Rars		Itgb8	Epha4
	Arhgap27	Gm14414		Mroh8	Asf1a
	Zmiz1	Macrod1		Rnf150	Stard9
	M6pr	Gm9833		Gm26347	Tatdn3
	Snrpa1	Idh3g		Zfp563	Neto2
	Otud4	Smg5		Dolpp1	Gnb5
	Ago1	Emp3		Nhlrc1	Lzts3
	E2f5	Rdm1		6330418K02Rik	Cyp27a1
	Sidt2	Cldnd1		Ccdc63	Plpp2
	Nars	Ttc19		Dnajc25	Ankrd39
	S1pr2	Abi1		E030030I06Rik	Pdzk1ip1
	Gm12355	Tmem268		Slamf1	Neo1
	Alcam	Fgd3		2510016D11Rik	Gm4924
	Gm37666	Ncoa7		Itgb3	Abhd11os
	Gm14253	Pde1c		Jade1	Acrbp
	Gm15247	Ptpn18		Arl10	Sez6l2
	Dbnl	Mzf1		Cox17	Plcd3
	Ccdc28b	Eml3		Xpc	Irf2bpl
	Pacsin2	Cadm1		Gng11	Faap100
	Cyth1	Gm9892		Gm38162	Ccnd2
	Hbegf	Cd68		Adcy9	Axin2
	Gpr155	Pde10a		Klf4	Tmem25
	Gm4841	Gspt1		Ggn	Slc46a3
	Sort1	Nacc2		Adm	Ccl27a
	Ms4a14	Rgs10		Chd3os	Fam3b
	Zcrb1	Gm10093		Gm19684	Psd
	Aifm2	Cnnm3		Gm42820	Gimap6
	Stxbp3-ps	Chtop		Irs2	Hspa2
	Fgd2	Actr2		Acad12	Mypop
	Tob2	Hnrnph3		Ajuba	Epor
	Pi4k2b	Eef2k		Dnmbp	Gm14286
	Morc3	Tbc1d22a		Epm2a	Aqp9
	Disc1	Zcchc6		Gm42815	Cdh4
	Slc25a22	Mtf2		Dbp	Hspb6
	Vps26b	Arpc2		Gm38048	E330009J07Rik
	Sh3pxd2a	Rab11fip5		Ston2	Azin2
	Hsd17b12	Wdr89		Rarg	Chrm4
	Rab21	Fam13b		Slc1a4	Trp53i11
	Cct6a	Urm1		Paox	Cldn7
	Zfp281	Gm6206		Iqcc	Ctrl
	Lair1	Lgals1		1810022K09Rik	Nr4a3
	Yme1l1	Rhbdf2		Magi1	Acad9
	Crem	Ang		Klf8	Alox12
	Kcnab2	A430093F15Rik		Plekhh2	Cdkn2c
	Thbs1	Pmpcb		Fbxl2	Atp5g1
	Ints12	Tmed3		Ppp1r21	Gm34121
	Fam102a	Srsf7		Zfp512b	Gm42793
	Mtus1	Emc8		Ptpn7	Gdap10
	Smarce1-ps1	Ssbp4		Tmem178	Slc32a1
	Lrmp	Megf9		Sik1	Hp
	Hgf	Gpr34		Tcp10b	Ctsf
	Igf2bp3	Sh3bp5		9130208D14Rik	Gm38157
	Cxxc5	Aldh9a1		Mum1	Gm16861
	Fabp3	Cers2		Cdc14a	Cbfa2t3
	Vars2	Nfe2l1		Wdr19	Fuk
	Tmem63a	2900026A02Rik		Art3	Tcp10b
	Htr2a	Zmym3		Lsm7	Gm12538
	2210406H18Rik	Chst11		5031434O11Rik	Zfp551
	Pip4k2c	Trf		Gpr65	Gm26620
	Atp13a2	Kcnf1		Gpr146	Il18r1
	Tbc1d17	Homer1		Srl	Engase
	Emc8	Prnp		Gm30238	Gatsl3
	Coq3	Ublcp1		Lcn2	Abhd3
	Tmem250-ps	Rab32		Dennd2c	Lrriq3
	Ppfia1	Gm43430		Akap17b	Gm16379
	Parp1	Txnl1		B3gnt7	Mfsd4b4
	Dhcr24	D17Wsu92e		Lrrc29	Dcn
	Cnot4	Ddx21		Dtl	Capn3
	Gm11221	Pyroxd2		Gpr18	Mir23b
	Rtn4	Rtn2		Arhgef10l	Gcat
	Shkbp1	Clec4a1		Zfp862-ps	Zfp820
	Atp11b	Arhgap18		Grap	5033430I15Rik
	Pkn1	Tk1		Ccnf	Gm8818
	Mpst	Nck1		Dhcr7	Cryba4
	Gatad2a	Faf1		Tlcd1	Lig1
	Xrn2	Anxa1		Rgcc	Kif14
	Ascc3	Pilrb2		Slc35c2	Nipal3
	Mpp6	Nrd1		Gm12418	Gfi1
	Samd11	Dtl		Trib3	Pinx1
	Timm17a	Atg3		Cep83os	Fam84b
	Syne2	Tbc1d14		Chek2	Kif4
	Rab3gap1	Csnk1g3		Zfp108	Slc15a2
	Prkag2	Syce2		BC030343	Tchh
	Ghitm	Fam49b		Entpd6	Rpl15-ps3
	Nufip1	Larp1		Scrn3	Gm43272
	Dok3	Dlst		Glipr2	Pxmp2
	Yars	Tbc1d10a		Kif2c	Gm15879
	Tacc1	Acbd5		2210412B16Rik	Kcnk6
	Ptgr2	Mb21d1		Mlph	1110032A03Rik
	Gm996	Rab10		Zer1	Ttc30a1
	Nrp1	Notch2		Fbxo47	Adcy2
	Lemd3	Gm2237		Gm10605	Chst10
	Gm17709	Immt		Prkdc	Fut10
	Cirbp	Ubl3		Dyrk2	2810025M15Rik
	Anxa1	Psmd13		Mmp2	Gm20768
	Sugt1	Gm15433		E430018J23Rik	Fgf9
	Sirt3	Cacfd1		Foxo1	Kif18b
	Crbn	Cct4		Zmym6	Trim47
	Cldnd1	Fastkd2		Ypel2	Col5a3
	Fbxl20	Lmod3		Gm38316	Zfp9
	Bcl7c	Gm15726		Armc9	Ido2
	Nol7	Pmpca		Mex3b	Lockd
	Arhgef1	Gtf2a1		Gm20544	Mospd3
	Snx2	Ccdc50		Scamp5	Zfp160
	Gm6206	D16Ertd472e		G0s2	Ocel1
	Sash1	Gfra4		Slc37a4	Arhgap15
	Pafah1b2	Lyar		Gm16425	Id1
	Rnf157	Ergic2		Fdps	Lsm5
	Bzw1	Dpf2		Gm17066	Sh2d4b
	Vps13c	Smox		Synpo2	Phlda3
	Gosr1	Taf15		Mettl27	Ttk
	E4f1	Cdh6		Tbl2	Gm26902
	Gm24270	Palm		Kbtbd3	Krt10
	Bicral	Gm4332		Olfml3	Ogfod3
	Helb	Pnpla2		Pparg	Cluap1
	Rab10	Smu1		Serpina3g	Cd276
	Sh2b2	Rasal3		Rhoh	Pcp4l1
	Spry2	Plxnc1		4933431E20Rik	Slc17a9
	Scand1	Gm15772		Trpv4	mt-Co2
	Eif5	Tnfaip8l2		Lrsam1	Abcb6
	Gm7099	Kpna3		Srpk3	Ncapd2
	Qsox2	Got2-ps1		Gprc5c	Pxmp4
	Pskh1	Hdac1		Fam3b	Enkd1
	Cds2	Gigyf1		Nlrx1	Zfp819
	Foxo4	Baz1a		Aqp9	Myl6b
	Gm7901	Ldb1		Kat6b	Armc9
	Slc16a1	Atp1b3		2300009A05Rik	Bgn
	Pip4k2b	Eif2ak4		Ptpn21	Mycl
	Taf7	Hacd4		Hrh1	Lif
	Mab21l3	Itm2c		Samd1	Misp
	Agap3	Rnf135		Atat1	AI661453
	Ccz1	Kif13b		Prokr1	Trav13-4-dv7
	Ppip5k2	Slc39a14		Lmln	1500004A13Rik
	Gbf1	Adm		Gm15710	Usp53
	H2-T10	Lmo7		Afap1	Vil1
	Lrrc63	Asb4		Inpp5j	Slc25a15
	Fem1a	Dcun1d5		Glns-ps1	Art3
	Mob1a	Lztr1		Rasgrp3	Nat6
	Was	Psma1		Cdkn2b	Mir703
	Gm6904	Srxn1		Gm43815	Chrnb2
	Nucks1	Mtmr2		Aldh6a1	Rps19-ps4
	Abtb1	Ppp3cc		Agbl3	Fam189a2
	Card9	Cand2		Aebp1	Slc43a3
	Pcnx3	Psmd5		Mcmdc2	Gpr31b
	Vps37c	Tmem106b		Gm14321	Cldn18
	Acsl3	5031439G07Rik		Wdr76	Paqr7
	Cct4	Tubb4b		Sorbs3	Wfdc18
	Lars	Hspa5		Bbs12	Lst1
	Lrp5	Psmc4		Cntnap1	Cadps
	Glce	Med12l		Steap3	Cmtm8
	Idua	Pbk		Zfp36l1	Lrfn4
	Ccdc71l	Pdk1		Gm20707	9530082P21Rik
	Lpar5	Rsph3b		2810410L24Rik	Clec4a2
	Sec16a	Rictor		Cul7	Adgre4
	Plekhg3	Lims1		4930599N23Rik	Dmpk
	Cct5	Cd164		BE692007	1700022I11Rik
	Npas2	Arhgef1		Gm17484	Gm13487
	Lox	Nfat5		Sptbn2	Ttn
	Rps6ka1	Tbc1d17		Dusp5	Prrg4
	Nudt9	Man2c1		Tuba4a	Sema6d
	Adam17	Gm10039		Tpbg	Pex26
	Hdac1	Igfbp5		Arrdc3	P3h4
	Gm6395	Msmo1		Wscd1	Ticrr
	Psmd11	Tm2d1		Gm38399	Gm25835
	Nek6	Glns-ps1		1700101I11Rik	Dlec1
	Tfam	Ncf2		BC030336	6430548M08Rik
	Napepld	Coq10b		Fsd1l	Pmel
	Mmd	Ppig		Trib1	Rpl31
	Sec23b	Npas2		Gm42658	Il1f9
	Mcub	Cox18		Trim47	Itgb6
	Abca3	Zfp248		Ccdc69	Tln2
	Mfsd4b4	Ibtk		Thsd1	Agpat4
	F11r	Gla		E230016M11Rik	Sec31b
	Polk	Gm7180		Slc9a5	Hsd11b1
	Ap3d1	Gm10269		Mmp25	Dchs1
	Nav1	Fuca2		Gm43634	B430305J03Rik
	Gm16098	Aif1		Thnsl1	Gm42748
	Cbwd1	Ptcd3		Zfp791	Ankle1
	Fam53b	Gm8129		Coprs	Fance
	Actr2	Gm13910		Gm15832	Rhou
	Zw10	Ap1s2		A430108G06Rik	Slc46a1
	Krt16	Plekhn1		Zic5	Dedd2
	H2-K1	Tpr		Gzmm	Gprc5b
	N4bp3	Wdr37		Zcchc24	Cfap161
	Brip1	Siglec5		Gng4	Rsph1
	Gpr137b	Ccdc50-ps		Pif1	Gm38043
	Osbpl11	Tubb2a		Zfp512	Chchd10
	Sdad1	Ascc3		Nmrk1	Gm10645
	Clasrp	Dcp2		Aven	Ly75
	Timp2	Zfp263		Cdh4	Ppp1r2-ps3
	Prkaca	Paip1		BC106179	Chd3os
	Mrpl41	Gm43197		Slc19a2	Ak8
	Ube2m	Rps12-ps3		Plcl1	Fam98c
	Chd1	Ccnb1-ps		Tmem191c	Camk2b
	Arhgap6	Fbxo10		4921529L05Rik	Tceal7
	Gm14221	Slc3a2		Sall1	Krt16
	Ptpn22	Actn1		Tbc1d30	Lrrc4
	Zbed3	Ccl8		Gm43481	A530072M11Rik
	Ppp1r12c	Ehmt2		Gm36266	Hey1
	Usp15	Prpf18		Gm10644	Dagla
	Tmem5	Rcl1		Tnnt2	Cdk20
	Dock8	Clec4d		Gm19026	Mmp25
	Dnajc13	Wdr59		Brwd3	Tbx2
	Vbp1	Gm19684		Slc25a38	Ypel2
	Zfp90	Nsrp1		Tle2	Znrf3
	Abcb1a	Mdfic		Zswim5	Oaf
	Grn	Abca8b		Gm17586	Nek3
	Akt1s1	Tnrc6b		Nanos1	Nbea
	Tsku	Mthfd2		Rps4x-ps	Zfp69
	Ptpra	1810037I17Rik		Tnk2	N4bp3
	Klhl5	Melk		Tifab	Heg1
	Slc1a2	Pink1		Acot6	Rttn
	Gm12185	2010005H15Rik		Zfp579	Klhl35
	Atp6v1b2	Igf2bp2		Hp	Hilpda
	Ankib1	Rpl7l1		Acad10	Gipr
	Dusp16	Maz		Rab3ip	Bcam
	Eif2b3	Gm13331		Gm37696	BC106179
	Klhl22	Lrrc75a		Ppfia4	Rhof
	Mt1	Elmo2		Zfp12	G730003C15Rik
	Wtap	Nsun2		Fbxo10	Gem
	Phf2	Acot13		Swsap1	Cenph
	Rab39	Bnip3l-ps		Pisd-ps1	Flvcr2
	Coro7	Zfp281		Ccdc134	Tgfa
	Col5a3	Atp2b1		Gm43196	Ddah1
	Stard5	Adcy7		Gm45769	Gm14277
	Abcc3	Osm		Mrnip	Itgb8
	Ube4b	Ptpn13		Ahdc1	Samd4
	Rc3h1	Rbm7		Spsb4	Mrpl34
	Gm13142	Lrrc59		Prkra	Csn3
	Parp11	Mrps30			Cep131
	Slc45a4	Rnf216			Sfrp5
	Psap	Rrp7a			Hcst
	Gab3	Gas8			Kyat3
	Evi2a	Zfp593			Zfp948
	Syngr1	Mapre2			Creb3l3
	Erp29	Ostm1			Kat6b
	Ap5b1	Mrnip			Zfp516
	Setx	Tlr8			Ift122
	Sft2d2	Gm10819			Urod
	Abhd17b	Tmem8			Tns1
	Anks3	C1qa			Gm12999
	Atg13	Mnt			Npas4
	Gtpbp2	Coro2b			Adgra2
	Impad1	Gm10698			Sstr5
	Fam20c	D130040H23Rik			Gm45495
	Nmd3	Gm6733			Smpd2
	Actg1	Cuedc2			Lcat
	Cnnm2	Rps15			Arhgef4
	Ugt1a6a	Wdr1			Ppp1r3d
	Tm2d1	Inhba			Plekhg5
	Eif2s1	Leng1			Rab6b
	Gorasp1	Ap3d1			Adamts15
	Nipal3	Racgap1			Irs2
	Alpk2	Gm9824			Zfp579
	5830417I10Rik	Serpinb1c			Cttn
	Myh9	Tbc1d30			Trav13n-4
	Zfp810	Lyrm7			Dlc1
	Btbd2	Esf1			Galnt12
	Wac	Nek6			Tagln3
	Map4	Lrrfip2			Dhcr24
	Slc38a6	Klhl13			Spint1
	Gm15790	Bmi1			Klhl6
	Plcg1	Trim56			Gm44867
	Phip	Gm9761			4833413G10Rik
	Prune1	Acsl4			Tmod1
	L3mbtl3	Apmap			Hacl1
	Csf3	Rsl1d1			2510046G10Rik
	Mib2	Acot9			Gm21887
	Cenpj	Csrnp1			Gm43924
	Mgat4b	Lrp6			Purg
	B2m	Dock8			Lmna
	Nlk	Klhl5			Gm16439
	Acer3	Fabp3-ps1			Kif5a
	Tpp1	H3f3c			Ptges3l
	Cipc	Sap30			Mtss1l
	Sntb2	Fcer1g			Adamts1
	Gm13822	Zc3h7a			Slc39a4
	Gabarapl1	Csprs			Foxa1
	Fam234a	Csnk1g2
	Ociad1	Eva1b
	A230050P20Rik	Nucb1
	Def6	Bphl
	Cyfip1	Thap11
	Stard4	Cuta
	Odf2	Plekhh2
	Zfp131	Il13ra1
	Strip1	Dpy19l4
	Sephs1	Arhgap30
	B230354K17Rik	P2rx7
	Zfp369	Ppm1e
	Angptl4	Rab21
	Wdr48	Chst3
	Per1	Exoc1
	Retreg2	Polr3d
	Ak6	Tsr1
	Nsfl1c	Fbxo28
	Nup98	Asap2
	Eci2	Pcdh7
	Pcnt	Msantd4
	Atg3	Fam78a
	Prpf40a	F13a1
	Adipor1	Trappc6a
	Ifnar2	Syne1
	Pfkfb4	Ktn1
	Sirt1	Cyp51
	Magohb	Lima1
	Gm16580	Cep72
	Hnrnpul2	Zfp62
	Psmd4	Pebp1
	Ptprs	Atp6v1h
	Gnptab	Bcl9l
	Il6st	Tbcel
	Fance	Ube2k
	Saa3	Rragc
	Il4ra	Nhs
	Tfe3	Fam173a
	Gatc	Ergic3
	Nab2	Cd53
	Faah	Rgs11
	Bach2	Gtf3c1
	Mettl7a1	2810403D21Rik
	Fbxo31	Shkbp1
	Fcgr2b	Fam102a
	Serbp1	Pmepa1
	Snx29	Mtap
	Deaf1	Tceal1
	Tbc1d14	Tbc1d32
	Carhsp1	Snrk
	Gm38317	Zmiz1
	Cd80	Tfrc
	Msn	Tpbgl
	Rapgef6	Adssl1
	Eya4	Ntn1
	Gga2	Smap1
	Isoc1	Scrn3
	2610002M06Rik	Srebf2
	Eif3j2	Pdgfb
	Chd3	Mtmr3
	Ccnl1	Slco5a1
	Trp53bp1	Tspan7
	Gm14586	Coch
	Pla2g16	Fancd2
	Aldh5a1	Snrnp27
	Nsrp1	Ppip5k1
	Slc2a8	Rilpl1
	Tmem106b	Ints3
	Fam46c	Nrros
	Ccdc174	Fam118a
	Washc4	Mynn
	Eya1	Gm12226
	Exoc3	Rpl36a-ps2
	Usp31	Gm20544
	Tjp2	Fubp1
	D16Ertd472e	Ppil3
	Tmem243	Pou2f2
	Ivd	Gm38048
	Rbms1	BC030867
	Gm8237	Nab1
	Map3k3	Gm13611
	Med10	Mfsd14b
	9930111J21Rik2	Nup54
	Wdr6	Vps37c
	Gm16638	Ndst1
	Camta2	G0s2
	Slc7a7	Mtch1
	Dusp1	Fbxo21
	Mink1	1110059E24Rik
	Maf	Bend4
	Ptpru	Foxo3
	Susd6	Chp2
	C5ar1	Dcaf1
	Ints7	Itm2b
	Tmed5	Gm24187
	Gm9762	Tef
	Plxdc1	Ugcg
	Cct2	Hcfc1r1
	Hip1	Dsel
	Cbx2	Gatsl2
	Prep	Stk4
	Bst2	Hps1
	Lrrk1	2610318N02Rik
[truncated: 1,746 more rows]
