# Supplementary material for: Species-specific metabolic reprogramming in human and mouse microglia during inflammatory pathway induction
Source: Nat Commun. 2023 Oct 13;14:6454. doi: 10.1038/s41467-023-42096-7 (PMC10575978; doi:10.1038/s41467-023-42096-7)
Supplement: Supplementary file 8 — Supplementary dataset 4 [file 41467_2023_42096_MOESM8_ESM.xlsx]

## Sheet: Sheet1
Supplementary Dataset 4. Differential gene expression comparison between LPS24 hours versus LPS4 hours _ Murine microglia
	Gene	baseMean	log2FoldChange	lfcSE	stat	pvalue	padj
	Irf1	16968.3	-3.6191	0.213946	-16.916	3.43211e-64	4.33647e-60
	Mtmr14	4768.05	-2.11951	0.142374	-14.8869	4.00936e-50	2.53291e-46
	Cd83	10238.3	-3.1911	0.222796	-14.323	1.57157e-46	6.61894e-43
	A630072M18Rik	2303.77	-5.68519	0.42823	-13.276	3.18806e-40	1.00703e-36
	Ier3	2233.48	3.49036	0.273922	12.7422	3.44722e-37	8.71113e-34
	Il15	3670.71	-4.16523	0.33301	-12.5078	6.76316e-36	1.42421e-32
	Igf1	23530.2	-2.09776	0.175621	-11.9448	6.91072e-33	1.24738e-29
	Serpine1	1864.96	-3.67695	0.312139	-11.7799	4.95664e-32	7.8284e-29
	Fam129a	4450.01	-3.05261	0.265238	-11.5089	1.18953e-30	1.66997e-27
	Tlr1	2479.62	2.65961	0.234978	11.3186	1.06202e-29	1.34187e-26
	H2-M2	13675.3	3.00339	0.269805	11.1317	8.79252e-29	1.00994e-25
	Ifnb1	411.25	-9.93644	0.897177	-11.0752	1.65462e-28	1.74218e-25
	Plau	12669.6	-2.92851	0.26669	-10.981	4.71887e-28	4.58638e-25
	Otud1	1171.49	-3.40503	0.312776	-10.8865	1.33683e-27	1.20649e-24
	Vnn3	1789.2	3.48256	0.320514	10.8655	1.68223e-27	1.417e-24
	Brd2	15584.9	-1.53605	0.142136	-10.8069	3.19416e-27	2.52239e-24
	Inpp5d	4866.3	1.90827	0.180058	10.5981	3.04025e-26	2.25962e-23
	Snn	1121.65	-2.94705	0.282416	-10.4351	1.71347e-25	1.20276e-22
	Fat3	2063.44	-3.35102	0.325413	-10.2977	7.21415e-25	4.79741e-22
	Pou2f2	1894.55	3.2737	0.318257	10.2864	8.11956e-25	5.12953e-22
	Enc1	2294.16	-2.89671	0.284699	-10.1746	2.57342e-24	1.54834e-21
	Ggta1	2607.99	2.40047	0.236922	10.1319	3.9866e-24	2.28958e-21
	Mertk	6749.19	-2.76667	0.273652	-10.1102	4.98035e-24	2.73594e-21
	Fchsd2	2995.5	-2.20143	0.218688	-10.0665	7.76699e-24	4.089e-21
	Ptpre	2570.12	2.34915	0.234317	10.0256	1.17697e-23	5.94843e-21
	Furin	7591.07	-2.14422	0.214687	-9.98763	1.72653e-23	8.0795e-21
	Ppfibp2	3170.64	2.1234	0.212569	9.98923	1.69898e-23	8.0795e-21
	Flt1	1325.06	-3.33854	0.334895	-9.96892	2.08477e-23	9.40755e-21
	Ms4a6d	15387.8	1.66211	0.168107	9.88724	4.72904e-23	2.06039e-20
	Procr	2172.31	3.0986	0.314009	9.86789	5.73607e-23	2.41584e-20
	Ntng2	1047.72	4.20303	0.428043	9.81918	9.30958e-23	3.7944e-20
	Csf2rb	9653.08	1.94997	0.198733	9.81203	9.99417e-23	3.94613e-20
	Adora2b	878.58	4.51144	0.465433	9.69298	3.22966e-22	1.23657e-19
	Mafk	2928.04	-2.56503	0.264984	-9.67995	3.66913e-22	1.36351e-19
	Tlr2	30109.1	-2.19303	0.229347	-9.56207	1.15428e-21	4.16696e-19
	Papd7	2735.14	-2.55316	0.267564	-9.54225	1.39766e-21	4.90538e-19
	Slc20a1	1825.83	2.32461	0.246068	9.44701	3.48644e-21	1.19057e-18
	Cd9	13366.9	-2.3922	0.258018	-9.27142	1.83688e-20	6.10764e-18
	Cited2	4519.85	-1.58669	0.172158	-9.21644	3.07134e-20	9.95035e-18
	Ppp2r5a	3757.05	-1.52408	0.166515	-9.15283	5.54613e-20	1.71825e-17
	Cd38	1372.66	3.48995	0.381321	9.15226	5.57565e-20	1.71825e-17
	Adgrl2	3412.47	-1.67586	0.183238	-9.14577	5.92055e-20	1.7811e-17
	Ifih1	24061.2	-2.37582	0.262504	-9.05062	1.42161e-19	4.17721e-17
	Actn1	7278.9	-1.98873	0.220095	-9.03578	1.62835e-19	4.67596e-17
	Il4ra	3933.72	1.74043	0.195007	8.92495	4.45912e-19	1.25202e-16
	Syngr1	5331.02	-1.96257	0.220923	-8.88349	6.4796e-19	1.74191e-16
	Gm13889	794.405	-4.45339	0.501214	-8.88521	6.38005e-19	1.74191e-16
	Irgm1	5093.92	-2.00512	0.228336	-8.78143	1.61409e-18	4.24875e-16
	Timp2	16411.6	-1.50964	0.172225	-8.7655	1.8595e-18	4.79486e-16
	Il1a	118950	2.03271	0.232803	8.73148	2.5136e-18	6.35186e-16
	Sirpa	50728.9	1.22786	0.14067	8.72863	2.57765e-18	6.386e-16
	Gm15459	19148.1	1.67947	0.194473	8.63603	5.81999e-18	1.41415e-15
	Cdkn1a	28883	-2.02616	0.236045	-8.58381	9.17795e-18	2.18799e-15
	Bambi	933.374	-3.68423	0.429722	-8.57352	1.00368e-17	2.34843e-15
	Hivep3	4770	-4.07433	0.478155	-8.52094	1.58264e-17	3.63575e-15
	Tbc1d1	3849.58	-1.96214	0.231617	-8.4715	2.42259e-17	5.46598e-15
	Ppfibp1	5591.61	-1.99916	0.237017	-8.43468	3.321e-17	7.36154e-15
	Fosl2	723.364	4.34271	0.519471	8.35986	6.27907e-17	1.36786e-14
	Irak3	2275.3	2.51931	0.30243	8.33021	8.06982e-17	1.72817e-14
	Pros1	819.304	-2.52173	0.303634	-8.30515	9.96907e-17	2.09932e-14
	Flnb	9713.95	-2.14048	0.258438	-8.28237	1.20745e-16	2.50101e-14
	Ripk2	4549.6	-2.00967	0.243394	-8.25684	1.4958e-16	3.0483e-14
	Rnase4	2728.92	-1.83573	0.222689	-8.24348	1.67274e-16	3.35478e-14
	Pcna	3773.29	-1.7664	0.214336	-8.24128	1.70381e-16	3.3637e-14
	Kitl	1677.4	-2.36128	0.290525	-8.12765	4.37699e-16	8.5082e-14
	Tcf4	4068.57	-1.66509	0.206796	-8.05186	8.15482e-16	1.56115e-13
	Ptges	9468.29	3.56779	0.444638	8.02403	1.02333e-15	1.92982e-13
	Pmepa1	1840.16	-2.77246	0.346098	-8.01062	1.14128e-15	2.1206e-13
	Galc	3207.07	-2.46575	0.308086	-8.00347	1.20965e-15	2.21506e-13
	Thbs1	4096.31	4.449	0.556175	7.99927	1.25159e-15	2.25911e-13
	Cd5l	4813.93	-2.10719	0.263647	-7.99246	1.3227e-15	2.32115e-13
	Rapgef5	1428.25	3.12538	0.39096	7.99412	1.30499e-15	2.32115e-13
	Daxx	6872.58	-1.95277	0.244666	-7.98136	1.44733e-15	2.50507e-13
	Fam114a1	651.519	2.64369	0.331603	7.97245	1.55564e-15	2.65614e-13
	Peli1	7771.12	-1.85307	0.233029	-7.95211	1.83366e-15	3.0891e-13
	Cfh	1501.03	-3.64468	0.45883	-7.94343	1.96668e-15	3.26961e-13
	Sod2	20683.6	1.20819	0.15331	7.88068	3.25615e-15	5.34305e-13
	Slc12a7	2348.63	-1.87307	0.23777	-7.87764	3.33634e-15	5.40444e-13
	Rab9	1556.43	-2.32152	0.295917	-7.84518	4.32339e-15	6.91468e-13
	Arid5a	1982.02	-2.95809	0.377265	-7.84088	4.47413e-15	7.06634e-13
	Sat1	9287.1	-2.12406	0.272417	-7.79708	6.33539e-15	9.88243e-13
	Socs7	2073.72	-2.45835	0.316152	-7.77583	7.4956e-15	1.15496e-12
	H2-Q7	1777.32	2.52464	0.32555	7.75499	8.83529e-15	1.34499e-12
	Aim2	3082.35	-1.75478	0.226551	-7.74565	9.50954e-15	1.43039e-12
	Rcbtb2	2548.78	-2.78199	0.359244	-7.74402	9.63236e-15	1.43182e-12
	Ctnnal1	130.75	-10.7839	1.39339	-7.73938	9.99052e-15	1.46779e-12
	Cxcl3	1127.89	3.35197	0.434186	7.72011	1.16225e-14	1.68794e-12
	B4galt5	5430.6	-1.69373	0.219909	-7.70193	1.34024e-14	1.92189e-12
	Irgm2	7460.49	-1.59851	0.207582	-7.70065	1.35376e-14	1.92189e-12
	Prkcb	2318.9	1.76269	0.229543	7.67913	1.6017e-14	2.24861e-12
	Ptma	2549.57	-1.72792	0.22726	-7.60328	2.88725e-14	4.00881e-12
	Plekhf2	2217.9	-1.9355	0.254609	-7.60186	2.91896e-14	4.00881e-12
	Piezo1	29218.7	-1.73098	0.227891	-7.59563	3.0631e-14	4.16153e-12
	Cd69	19826	-2.18064	0.287342	-7.58899	3.22401e-14	4.30667e-12
	Arhgap30	7024.82	1.23386	0.162597	7.58843	3.2381e-14	4.30667e-12
	Icam1	21515.9	-1.72401	0.227626	-7.57385	3.62333e-14	4.76883e-12
	Sh3pxd2b	7801.01	1.55605	0.206344	7.54107	4.66145e-14	6.0719e-12
	Hspa8	2723.06	1.94592	0.25825	7.53503	4.88238e-14	6.29478e-12
	Gna13	10043.5	-1.45005	0.192822	-7.52015	5.47129e-14	6.91068e-12
	Plcl2	2146.29	-1.84249	0.245048	-7.51889	5.52417e-14	6.91068e-12
	Cpeb2	1114.04	2.40647	0.320008	7.52002	5.47662e-14	6.91068e-12
	Nfkbie	2836.24	-1.80756	0.240736	-7.50849	5.9812e-14	7.34594e-12
	Mtus1	1985.58	-2.96649	0.395093	-7.50834	5.98838e-14	7.34594e-12
	Lhfpl2	8254.45	2.02442	0.270698	7.47853	7.51573e-14	9.13089e-12
	Itgb5	9506.56	-1.52166	0.203909	-7.46248	8.49097e-14	1.02175e-11
	Itsn1	2619.46	2.06773	0.277347	7.45539	8.96037e-14	1.06806e-11
	Irf2	2216.34	-1.80516	0.242933	-7.43071	1.08013e-13	1.27546e-11
	Tor4a	2155.93	3.23074	0.435394	7.42025	1.16897e-13	1.36758e-11
	Cxcl14	1875.47	-2.27429	0.3073	-7.40086	1.35303e-13	1.5684e-11
	Cx3cr1	2084.42	-4.22689	0.572507	-7.38313	1.54616e-13	1.77598e-11
	Sort1	3567.17	-2.49734	0.339618	-7.3534	1.93227e-13	2.19948e-11
	Syt7	430.966	3.71692	0.507478	7.32429	2.40159e-13	2.7093e-11
	Slc23a2	6754.65	-1.32714	0.181345	-7.3183	2.51141e-13	2.80811e-11
	Tmem37	419.051	-2.92059	0.40203	-7.26462	3.74087e-13	4.14613e-11
	Fgd3	2293	1.72321	0.238905	7.21296	5.47471e-13	6.01504e-11
	Pcna-ps2	5123.76	-2.03782	0.282569	-7.21174	5.52397e-13	6.01684e-11
	6530402F18Rik	697.231	2.56893	0.356901	7.19789	6.1152e-13	6.60389e-11
	Osbpl3	2243.36	2.43442	0.338324	7.19552	6.22213e-13	6.66242e-11
	Kif5c	450.145	-2.45103	0.341122	-7.18522	6.70997e-13	7.06504e-11
	Tnfaip8	3742.49	1.55141	0.215915	7.18529	6.70639e-13	7.06504e-11
	Dnajc1	3279.63	1.79811	0.250357	7.18219	6.86017e-13	7.16349e-11
	Gm2237	89.8896	-10.5294	1.46979	-7.16387	7.84328e-13	8.12294e-11
	Cd44	16662.1	-1.66043	0.232253	-7.14923	8.7267e-13	8.96438e-11
	Pik3cg	2405.23	2.39718	0.33606	7.1332	9.80647e-13	9.91238e-11
	Hsph1	1409.69	2.08959	0.292898	7.1342	9.73517e-13	9.91238e-11
	Iqgap2	1588.75	-4.21807	0.592285	-7.12169	1.06614e-12	1.06911e-10
	Nectin2	1110.5	-2.10212	0.295434	-7.11537	1.11611e-12	1.1104e-10
	Fyn	1134.92	-1.98982	0.280108	-7.10378	1.21389e-12	1.19824e-10
	Cdyl2	651.977	-2.36216	0.333174	-7.08987	1.34241e-12	1.31483e-10
	March1	2098.82	2.19898	0.310315	7.08629	1.37757e-12	1.33889e-10
	Sdc4	18545.9	-2.10464	0.297156	-7.08261	1.41465e-12	1.36443e-10
	Elmsan1	719.184	2.51155	0.354802	7.07875	1.45456e-12	1.3923e-10
	Ctsd	886811	-1.12786	0.159382	-7.07648	1.47862e-12	1.40469e-10
	Npepps	3837	1.28078	0.181106	7.07197	1.52749e-12	1.44029e-10
	Lrch1	1699.51	-1.7051	0.241242	-7.06801	1.57172e-12	1.47101e-10
	Slc6a6	16348.6	-1.51852	0.215614	-7.0428	1.8842e-12	1.75051e-10
	Pid1	3699.6	1.57625	0.224765	7.01287	2.3348e-12	2.1533e-10
	Slfn9	1478.1	-2.77285	0.395615	-7.00895	2.40108e-12	2.19838e-10
	Gadd45a	1349.9	3.2519	0.464676	6.99822	2.59233e-12	2.35641e-10
	Rgs2	2908.6	-2.70364	0.386541	-6.99443	2.66338e-12	2.4037e-10
	Tnfaip2	36500.7	-1.60161	0.229369	-6.98269	2.89583e-12	2.59496e-10
	Tubb4b	3173.3	2.69967	0.387683	6.96361	3.31655e-12	2.95103e-10
	Aldh2	18871.2	-1.29307	0.185797	-6.95958	3.41299e-12	3.0156e-10
	Rftn1	4894.8	-1.53554	0.220682	-6.95816	3.44758e-12	3.02501e-10
	Irf8	9257.27	-2.63206	0.378381	-6.9561	3.49818e-12	3.04824e-10
	Ckb	2836.59	-2.72477	0.393602	-6.92264	4.4329e-12	3.83628e-10
	Fmnl2	3828.26	-2.59699	0.375218	-6.92127	4.47627e-12	3.84746e-10
	Stau1	4237	-1.43767	0.207819	-6.9179	4.58373e-12	3.9132e-10
	Fzd7	1474.14	-2.25102	0.325968	-6.90566	4.99694e-12	4.23734e-10
	Arid3a	1858.03	2.34038	0.34031	6.87721	6.10366e-12	5.14131e-10
	Lox	2469.56	3.80548	0.554197	6.86665	6.57276e-12	5.49979e-10
	Pdgfb	4007.86	-1.94949	0.28464	-6.84897	7.43831e-12	6.18309e-10
	Cyth4	5948.5	1.67987	0.245662	6.83814	8.02305e-12	6.62557e-10
	Snx18	2858.27	2.19053	0.321177	6.82031	9.08421e-12	7.45318e-10
	Rcan1	2362.34	-2.86895	0.42103	-6.81412	9.48433e-12	7.73126e-10
	Cln8	5248.62	1.2078	0.178104	6.78142	1.19002e-11	9.6384e-10
	Ptpra	8264.71	-1.10945	0.163707	-6.77706	1.22642e-11	9.86997e-10
	Bach1	2585.65	-1.7473	0.258565	-6.75769	1.40212e-11	1.12125e-09
	Cep83	1057.59	2.0828	0.308879	6.74309	1.55048e-11	1.2244e-09
	Zhx2	1636.47	-2.0026	0.29697	-6.74345	1.5467e-11	1.2244e-09
	Bin2	1536.79	2.20585	0.32762	6.73296	1.66248e-11	1.30469e-09
	Clec4n	3567.95	2.07212	0.309287	6.69966	2.08906e-11	1.62934e-09
	Tspan33	323.314	-7.09924	1.06008	-6.69692	2.12861e-11	1.63994e-09
	Sh3bgrl2	9215.56	-1.84058	0.274819	-6.69742	2.12131e-11	1.63994e-09
	C130050O18Rik	187.537	6.85731	1.02714	6.67613	2.45343e-11	1.87873e-09
	Gm10275	7646.86	-1.22617	0.183704	-6.6747	2.4774e-11	1.88566e-09
	Ext1	2565.96	-1.57157	0.236396	-6.64806	2.9699e-11	2.24699e-09
	Gm11223	371.966	-2.92241	0.440368	-6.6363	3.21664e-11	2.41918e-09
	Atp2a3	874.54	-3.46288	0.524874	-6.59755	4.18017e-11	3.12524e-09
	Sema6c	64.743	-9.84307	1.49435	-6.58688	4.4917e-11	3.33839e-09
	Ppard	864.436	2.77543	0.421761	6.58056	4.68685e-11	3.46306e-09
	Vmp1	3477.21	1.39573	0.212228	6.57654	4.81534e-11	3.51687e-09
	Gsr	4890.51	1.93419	0.294098	6.57669	4.81045e-11	3.51687e-09
	Pi4k2a	6914.17	-1.15754	0.176641	-6.55307	5.63668e-11	4.09307e-09
	Slc31a2	6763.63	1.40082	0.213921	6.54832	5.81865e-11	4.20106e-09
	Nfxl1	2030.29	-1.77326	0.271051	-6.54214	6.06444e-11	4.32905e-09
	Igtp	6483.73	-1.37948	0.210859	-6.54217	6.0633e-11	4.32905e-09
	Impact	2033.07	1.90961	0.29212	6.53708	6.27331e-11	4.45299e-09
	Ldhb	916.94	-2.54433	0.389456	-6.53305	6.44427e-11	4.54879e-09
	Fabp4	2200.55	-2.98928	0.457624	-6.53218	6.48172e-11	4.54981e-09
	Gm4617	1376.56	-1.72764	0.265132	-6.51616	7.21308e-11	5.03521e-09
	Arhgap27	1180.55	2.28647	0.351653	6.50208	7.92186e-11	5.4996e-09
	Tubb2a	3284.77	2.02938	0.312227	6.4997	8.04804e-11	5.55667e-09
	Hcls1	19432	0.926258	0.142616	6.49478	8.31535e-11	5.71002e-09
	Nfic	3333.3	1.74086	0.268669	6.47957	9.19826e-11	6.28216e-09
	Tgm2	3901.3	-1.74776	0.269901	-6.47556	9.4464e-11	6.41695e-09
	Gpr155	176.486	-6.32058	0.977369	-6.46694	1.00011e-10	6.7574e-09
	Ccdc25	2001.86	-1.43502	0.221984	-6.4645	1.01633e-10	6.83052e-09
	H2-T24	1385.11	1.98671	0.307379	6.4634	1.02378e-10	6.84413e-09
	Sec14l1	3635.21	1.41141	0.218424	6.46178	1.03482e-10	6.88153e-09
	Tarm1	1105.08	2.62724	0.406984	6.45538	1.07947e-10	7.14088e-09
	mt-Nd4	9857	-1.25131	0.193926	-6.45248	1.10036e-10	7.2412e-09
	Il15ra	2267.13	-2.61128	0.404847	-6.45003	1.11826e-10	7.32084e-09
	Gadd45g	690.504	-2.69076	0.418221	-6.43381	1.24443e-10	8.10485e-09
	L1cam	89.6522	-9.40536	1.46369	-6.4258	1.31175e-10	8.49944e-09
	Abca2	1382.83	-1.9254	0.300206	-6.41359	1.42131e-10	9.16239e-09
	Vav1	7105.11	1.41103	0.221066	6.38285	1.73819e-10	1.11482e-08
	Dusp16	1622.95	1.72427	0.270354	6.37784	1.79606e-10	1.14612e-08
	Ptpn1	4798.05	1.81035	0.284777	6.35708	2.05622e-10	1.30555e-08
	Havcr2	2342.07	-1.49786	0.237263	-6.31309	2.73516e-10	1.72794e-08
	Hpgd	175.403	-8.65557	1.37135	-6.3117	2.75995e-10	1.73492e-08
	Rsbn1l	1612.84	-1.4482	0.229484	-6.31068	2.77815e-10	1.73772e-08
	Ncapg2	576.242	-3.77801	0.599026	-6.30692	2.84647e-10	1.77168e-08
	Ythdf1	1748.78	-1.15002	0.182506	-6.3013	2.95153e-10	1.82807e-08
	Larp1	11422.2	-1.25531	0.199312	-6.29821	3.01103e-10	1.85582e-08
	Lcn2	1460.1	4.41909	0.702129	6.29384	3.09702e-10	1.89955e-08
	Htr2a	135.178	-11.1368	1.77267	-6.28251	3.33155e-10	2.01407e-08
	Gas2l3	2138.5	-2.32828	0.370596	-6.28252	3.33123e-10	2.01407e-08
	Rps19-ps6	3127.41	-1.00393	0.159784	-6.28304	3.32008e-10	2.01407e-08
	Abr	14785.9	-1.30482	0.20776	-6.28042	3.37667e-10	2.03163e-08
	Rasa4	10459.3	-1.19796	0.191044	-6.27059	3.59676e-10	2.15379e-08
	Gsn	9103.55	-2.08204	0.332135	-6.26865	3.64182e-10	2.17049e-08
	Pilra	1377.55	3.06005	0.488288	6.2669	3.68301e-10	2.18474e-08
	Tma16	3457.22	2.21784	0.354373	6.2585	3.88709e-10	2.29502e-08
	Pfkp	2923.31	-1.70968	0.273409	-6.2532	4.02137e-10	2.36326e-08
	G530011O06Rik	2038.63	-2.31282	0.370303	-6.24576	4.21743e-10	2.467e-08
	Tmem140	3798.22	-2.0203	0.323901	-6.23742	4.44843e-10	2.59013e-08
	AF529169	167.543	-8.76268	1.40581	-6.2332	4.56997e-10	2.64869e-08
	Gas6	26097.8	-2.62111	0.420674	-6.23073	4.64255e-10	2.67848e-08
	Zbtb4	1861.81	1.91349	0.307384	6.22506	4.81361e-10	2.76454e-08
	Arsb	5224.8	-1.46622	0.23564	-6.22229	4.89959e-10	2.80119e-08
	Rab7b	4717.66	1.50618	0.242194	6.2189	5.00642e-10	2.84937e-08
	Trafd1	12962.6	-1.15491	0.186406	-6.19567	5.80363e-10	3.28829e-08
	Nrcam	873.917	-3.7132	0.599946	-6.18923	6.04593e-10	3.41028e-08
	Tnfsf4	74.1554	-10.2999	1.66642	-6.18086	6.37551e-10	3.58021e-08
	Prps2	2661.94	-1.96747	0.318542	-6.17647	6.55515e-10	3.66479e-08
	Dll1	120.457	-10.9437	1.77245	-6.17436	6.64314e-10	3.69762e-08
	Nbeal2	1046.6	3.14341	0.509791	6.16607	7.0007e-10	3.87956e-08
	Erlin1	903.786	1.73465	0.282536	6.13956	8.27524e-10	4.56584e-08
	Dut	85.9846	-9.66046	1.57554	-6.13152	8.70439e-10	4.78174e-08
	Psip1	879.43	-2.01826	0.32966	-6.12224	9.22711e-10	5.04695e-08
	Snx30	1280.18	2.30313	0.377081	6.10777	1.0103e-09	5.50224e-08
	Znrf1	4680.75	-1.34787	0.221299	-6.09073	1.12396e-09	6.09495e-08
	Gm38317	1057.93	-2.02535	0.332658	-6.08839	1.1405e-09	6.15821e-08
	Minpp1	1889.39	-1.44393	0.237342	-6.08376	1.17399e-09	6.31206e-08
	Bst2	16109.5	1.36537	0.224658	6.07753	1.22045e-09	6.53406e-08
	Clic4	50138.1	-1.84133	0.303613	-6.06474	1.32164e-09	7.04594e-08
	Irf5	8138.06	-1.43524	0.237023	-6.0553	1.4016e-09	7.44087e-08
	Atp1a1	12106.7	-1.11572	0.184721	-6.04005	1.54064e-09	8.14475e-08
	Plxna2	1665.16	-1.86329	0.309227	-6.02563	1.6845e-09	8.86821e-08
	Adamts4	1700.26	-3.16828	0.527152	-6.01018	1.85317e-09	9.71567e-08
	Rpl17-ps10	3071.25	-1.12981	0.18815	-6.00483	1.91529e-09	9.99986e-08
	Spsb1	1019.09	-2.32566	0.387607	-6.00005	1.97262e-09	1.02568e-07
	Fpr2	787.996	3.29326	0.54991	5.98872	2.11501e-09	1.09074e-07
	Pomgnt2	75.782	-9.36149	1.56301	-5.98938	2.10642e-09	1.09074e-07
	H2-T10	429.427	2.7418	0.457961	5.98698	2.13775e-09	1.09626e-07
	Rpl38-ps2	814.654	-1.65957	0.277215	-5.98657	2.14307e-09	1.09626e-07
	Hgsnat	4137.99	1.38802	0.231896	5.98552	2.15698e-09	1.09893e-07
	Map7d1	7039.79	1.11521	0.186353	5.98441	2.17169e-09	1.10198e-07
	D1Ertd622e	3276.71	-1.49189	0.249324	-5.98375	2.18059e-09	1.10207e-07
	Tmem104	4293.85	1.93512	0.323553	5.98083	2.22004e-09	1.11754e-07
	Zufsp	2507.94	-1.75571	0.293751	-5.97687	2.27466e-09	1.14049e-07
	Ccl4	20807	-1.38557	0.231977	-5.97286	2.3313e-09	1.16427e-07
	Maff	1135.2	-1.23062	0.206276	-5.96591	2.43275e-09	1.21015e-07
	Sp140	3127.45	-2.10413	0.352761	-5.96473	2.45034e-09	1.21412e-07
	Fmnl3	1970.74	2.3119	0.387979	5.95883	2.5405e-09	1.25387e-07
	Adgre1	44401.1	1.36387	0.229104	5.95307	2.63158e-09	1.29378e-07
	Sap30	1649.67	-1.97266	0.331761	-5.94603	2.74721e-09	1.33595e-07
	Slc16a1	633.959	-2.70342	0.454574	-5.94716	2.72841e-09	1.33595e-07
	Cdyl	603.174	-2.40358	0.40424	-5.94592	2.74909e-09	1.33595e-07
	Trim8	1923.67	1.71634	0.288721	5.94462	2.77099e-09	1.34143e-07
	Pla2g4a	1946.93	1.31624	0.22147	5.94318	2.79541e-09	1.34809e-07
	Tubb5	11505.4	1.74631	0.294603	5.92766	3.07282e-09	1.47624e-07
	Lsp1	1385.97	-3.95475	0.668713	-5.91398	3.33943e-09	1.59825e-07
	Rab8b	11326	-1.37329	0.232238	-5.91331	3.353e-09	1.59869e-07
	Mtrr	564.596	1.97484	0.334064	5.91155	3.38901e-09	1.60978e-07
	Nabp1	779.342	1.91593	0.324592	5.90256	3.57901e-09	1.69366e-07
	Herpud2	1785.92	-1.3702	0.232245	-5.89984	3.63862e-09	1.71545e-07
	Colec12	8934.3	-1.63095	0.277284	-5.88187	4.05649e-09	1.90534e-07
	Kpna3	10118.7	-1.98347	0.33749	-5.87712	4.17475e-09	1.95363e-07
	Gm2a	3878.97	-1.15031	0.19633	-5.85908	4.65452e-09	2.1701e-07
	Apbb2	2963.72	-1.054	0.179977	-5.85628	4.73347e-09	2.1988e-07
	Il27	2935.02	-2.85631	0.488688	-5.84486	5.07007e-09	2.34653e-07
	Tagap	1523.07	-2.08764	0.357311	-5.84265	5.13759e-09	2.3691e-07
	Rela	4494.43	-1.05191	0.180071	-5.84162	5.1697e-09	2.37524e-07
	Adck1	465.807	-3.03312	0.519292	-5.84087	5.19278e-09	2.3772e-07
	AU020206	2620.16	-2.6243	0.45042	-5.82634	5.66554e-09	2.58426e-07
	St6galnac4	2020.79	-2.03678	0.350173	-5.8165	6.00924e-09	2.73118e-07
	Apobec3	2026.83	-1.39243	0.239462	-5.81485	6.06889e-09	2.7484e-07
	Tmem63a	869.961	1.78808	0.30792	5.80697	6.36124e-09	2.86029e-07
	Mrc1	5829.78	-2.0704	0.356518	-5.80729	6.3493e-09	2.86029e-07
	Pou3f1	618.169	-4.56892	0.787385	-5.80265	6.52739e-09	2.92459e-07
	Gm8355	1858.09	1.39609	0.241012	5.79262	6.92965e-09	3.09386e-07
	Rnd1	723.65	-2.33534	0.403685	-5.78507	7.24839e-09	3.22477e-07
	BC021767	431.316	-4.38154	0.758145	-5.77929	7.5017e-09	3.32576e-07
	Fkbp15	4606.28	0.990186	0.171362	5.77834	7.54424e-09	3.33292e-07
	Ehbp1l1	6323.46	2.37569	0.411547	5.77258	7.80647e-09	3.43675e-07
	Hexa	41392.8	-0.944357	0.163631	-5.77126	7.86799e-09	3.45181e-07
	Rap2b	4982.05	1.08053	0.187253	5.77043	7.90684e-09	3.45685e-07
	H2-T22	5499.85	1.47623	0.255871	5.7694	7.95535e-09	3.46606e-07
	Ucp2	14551.3	-1.58208	0.274263	-5.7685	7.9981e-09	3.47271e-07
	Tex10	668.161	1.61789	0.280948	5.75867	8.47794e-09	3.66845e-07
	Frmd4a	3615.39	-1.66265	0.288757	-5.75795	8.51435e-09	3.67163e-07
	Gem	468.732	-3.57107	0.620879	-5.75163	8.83893e-09	3.79864e-07
	Galnt7	1751.39	-1.47894	0.257619	-5.7408	9.42279e-09	4.03583e-07
	Acp2	8546.54	1.14255	0.1991	5.73856	9.54865e-09	4.07592e-07
	Plekha2	5572.1	-1.07914	0.18807	-5.73794	9.58349e-09	4.07702e-07
	Man2a2	2086.34	-1.63845	0.285953	-5.7298	1.00547e-08	4.26313e-07
	Gm7536	6920.15	-1.10492	0.19302	-5.72435	1.03831e-08	4.38764e-07
	Laptm5	35173.7	-0.941238	0.164556	-5.71986	1.0661e-08	4.49006e-07
	Casp9	1083.84	1.29746	0.227038	5.71473	1.09877e-08	4.6123e-07
	Slc11a1	12816.9	1.13334	0.198592	5.70685	1.15086e-08	4.81492e-07
	Actr1b	4228.73	-1.23464	0.216437	-5.70439	1.16761e-08	4.86889e-07
	Serpinb6a	8152.39	-0.934826	0.163965	-5.70138	1.18845e-08	4.93949e-07
	Rnf141	1453.74	1.19557	0.209766	5.69957	1.20109e-08	4.9594e-07
	Dnaja2	7105.62	-1.3319	0.233674	-5.69985	1.19914e-08	4.9594e-07
	Slc39a8	572.501	-3.59888	0.631752	-5.69666	1.22176e-08	5.02832e-07
	Pccb	1265.34	-2.53989	0.446092	-5.69365	1.24353e-08	5.10129e-07
	Acsl1	12340.5	1.79493	0.315477	5.68958	1.27349e-08	5.20729e-07
	Sh3bp1	1331.86	1.66675	0.293199	5.68469	1.31053e-08	5.34147e-07
	Ddhd1	5297.6	-1.99899	0.351744	-5.68308	1.32287e-08	5.35719e-07
	Zfp217	693.538	1.69321	0.297937	5.68312	1.32262e-08	5.35719e-07
	Abcc5	4662.25	1.82697	0.321739	5.67841	1.35951e-08	5.48799e-07
	Fam46c	4531.57	-1.83653	0.323492	-5.6772	1.36919e-08	5.50947e-07
	Hp1bp3	6394.23	-1.50674	0.266091	-5.6625	1.49181e-08	5.9599e-07
	Rhob	7826.89	-1.44877	0.25587	-5.66215	1.49489e-08	5.9599e-07
	Tpt1-ps3	26684.2	-1.06245	0.187642	-5.6621	1.49528e-08	5.9599e-07
	Rbl1	1081.17	-2.38511	0.421579	-5.65756	1.53536e-08	6.08128e-07
	Selenop	14311.3	-1.41817	0.250661	-5.65773	1.53385e-08	6.08128e-07
	Gm10443	853.097	-1.60539	0.284353	-5.64577	1.64444e-08	6.49297e-07
	Gm11808	5683.18	-1.43798	0.254881	-5.64175	1.6833e-08	6.62568e-07
	Stx2	2770.27	-1.16739	0.207252	-5.63272	1.77393e-08	6.96075e-07
	Tagln2	12981	-1.15266	0.204805	-5.62807	1.82239e-08	7.12876e-07
	Tspan3	3362.32	1.59515	0.283636	5.62394	1.86648e-08	7.27871e-07
	Gm15772	6283.72	-0.922184	0.164109	-5.61932	1.91707e-08	7.45297e-07
	Spp1	393563	-1.61772	0.28814	-5.61433	1.97321e-08	7.64769e-07
	40787	3185.06	-1.67688	0.298873	-5.61067	2.0154e-08	7.78734e-07
	Ncf4	4957.28	1.17134	0.208835	5.60892	2.03588e-08	7.8425e-07
	Sp3	1090.84	1.57457	0.2813	5.59748	2.17495e-08	8.35275e-07
	Nr4a1	97.2925	7.383	1.32393	5.57658	2.45286e-08	9.39149e-07
	Exoc3	1532.91	1.41228	0.253862	5.56317	2.64914e-08	1.01123e-06
	Anxa7	9550.73	-0.968009	0.174215	-5.55639	2.75405e-08	1.04812e-06
	Spryd7	3711.49	-1.43904	0.259074	-5.55455	2.78324e-08	1.05604e-06
	Xylt1	1470.29	-2.25346	0.406627	-5.54185	2.9929e-08	1.1322e-06
	Arhgap6	341.558	-2.29429	0.414197	-5.53913	3.03973e-08	1.14085e-06
	Hp	284.664	7.71973	1.39356	5.53959	3.03182e-08	1.14085e-06
	H2-Q6	2853.99	3.27259	0.590832	5.53895	3.04286e-08	1.14085e-06
	Gpnmb	539733	-1.13097	0.204241	-5.53741	3.06978e-08	1.14754e-06
	Hexb	49466.2	-1.40428	0.253725	-5.53464	3.11877e-08	1.16241e-06
	Slc2a6	5367.34	-2.27926	0.412054	-5.53145	3.17587e-08	1.18021e-06
	Nusap1	57.3383	-9.24213	1.67102	-5.53084	3.18709e-08	1.18091e-06
	Ptprj	10432	-1.18906	0.215102	-5.52789	3.24111e-08	1.19741e-06
	Slit1	99.591	-8.04567	1.45715	-5.5215	3.36123e-08	1.23817e-06
	Rps16-ps2	7072.2	-1.07629	0.195406	-5.50797	3.62995e-08	1.33327e-06
	Lrp1	58471.5	-1.51208	0.274952	-5.49944	3.80996e-08	1.39533e-06
	Daam1	1524.93	-1.64277	0.299292	-5.48886	4.04543e-08	1.47728e-06
	Kctd12	30001.9	1.36751	0.249347	5.48435	4.14986e-08	1.51105e-06
	Kif21b	1743.36	1.57735	0.287661	5.48338	4.17283e-08	1.51505e-06
	Gm4332	2005.23	-1.10397	0.20146	-5.47985	4.25676e-08	1.54109e-06
	Sec24b	4715.89	-1.55807	0.284354	-5.47933	4.26947e-08	1.54128e-06
	Map2k6	66.88	-8.92837	1.63087	-5.47459	4.38513e-08	1.57852e-06
	Rpl10a-ps1	6229.29	-1.28914	0.235807	-5.46695	4.57839e-08	1.64341e-06
	Qdpr	1741.84	-1.24887	0.228808	-5.45816	4.81101e-08	1.72075e-06
	Rac2	12508.9	1.37041	0.251093	5.45779	4.82111e-08	1.72075e-06
	Usp12	4078.36	-1.64008	0.300796	-5.45245	4.96805e-08	1.76821e-06
	Ppm1k	767.41	-2.1198	0.389111	-5.4478	5.09958e-08	1.80992e-06
	Tmcc3	3948.92	-1.23449	0.226678	-5.44601	5.15118e-08	1.82311e-06
	Cyth1	2552.53	-1.24142	0.228528	-5.43227	5.56425e-08	1.96381e-06
	Rnf128	5867.93	-1.36536	0.251392	-5.4312	5.5975e-08	1.96698e-06
	Uvrag	1195.41	1.2055	0.221988	5.43049	5.61994e-08	1.96698e-06
	Ano6	3530.8	-1.02594	0.188919	-5.4306	5.61649e-08	1.96698e-06
	Ppp1r9b	4286.1	0.983741	0.181667	5.41507	6.1264e-08	2.13832e-06
	Nsd1	1772.99	1.47635	0.272679	5.41424	6.15501e-08	2.14238e-06
	Seh1l	1940.34	-1.50045	0.277238	-5.41215	6.22721e-08	2.16156e-06
	Nectin4	494.365	-2.86441	0.529606	-5.40856	6.35335e-08	2.1993e-06
	Rps26-ps1	2528.33	-1.19748	0.221669	-5.40212	6.58578e-08	2.27353e-06
	Gpx1	4649.33	-1.71271	0.3171	-5.40118	6.62047e-08	2.27928e-06
	Aebp2	2622.37	-1.58214	0.293036	-5.39914	6.69599e-08	2.29279e-06
	Gatad2a	3053.64	-1.09578	0.202951	-5.39921	6.69337e-08	2.29279e-06
	Rps6ka2	1262.63	-2.68812	0.498147	-5.39623	6.80552e-08	2.32399e-06
	Gm12185	82.1401	-7.01055	1.29957	-5.39452	6.8707e-08	2.33993e-06
	Pcgf5	905.757	-2.50868	0.465236	-5.39228	6.95682e-08	2.36289e-06
	Dse	4847.06	-1.37302	0.254753	-5.38962	7.0607e-08	2.39174e-06
	Rpsa-ps10	5054.57	-1.10781	0.205643	-5.38705	7.16238e-08	2.4197e-06
	Csf2	495.928	3.81621	0.709729	5.377	7.57367e-08	2.55182e-06
	Stab1	32060.7	-1.62034	0.301411	-5.37584	7.62262e-08	2.56148e-06
	Slc48a1	13544.6	1.54428	0.287399	5.37329	7.73141e-08	2.59115e-06
	Smpdl3b	352.236	2.66192	0.495587	5.37125	7.81948e-08	2.61373e-06
	Itgal	7173.99	1.39304	0.259901	5.35989	8.32707e-08	2.77606e-06
	Setdb2	1373.48	-2.01072	0.375581	-5.35362	8.62139e-08	2.86661e-06
	Itga6	2877.15	-1.72524	0.322458	-5.35027	8.7824e-08	2.91248e-06
	Mapk1ip1l	2821.6	-1.28501	0.24049	-5.3433	9.12702e-08	3.01885e-06
	Ms4a4c	1146.93	3.64549	0.683055	5.33703	9.44789e-08	3.11682e-06
	Rps27rt	1986.63	-1.2667	0.238021	-5.3218	1.02748e-07	3.38024e-06
	Gm6652	750.739	-1.85681	0.348935	-5.32135	1.02999e-07	3.38024e-06
	Cct3	6505.05	0.833132	0.156605	5.31996	1.03787e-07	3.39729e-06
	Hk2	8384.68	-1.28238	0.24141	-5.31202	1.08415e-07	3.53958e-06
	Larp1b	483.379	-3.48004	0.656389	-5.3018	1.14669e-07	3.73413e-06
	Ctsb	557701	-0.755182	0.142525	-5.29861	1.1669e-07	3.79017e-06
	Zfp597	307.232	2.6823	0.506375	5.29706	1.17682e-07	3.81258e-06
	Igsf6	7203.01	1.16761	0.220639	5.29195	1.21018e-07	3.91065e-06
	Ms4a6c	8868.06	1.46346	0.276572	5.29144	1.21357e-07	3.91159e-06
	Abhd12	11003.6	-1.09338	0.207317	-5.27394	1.33524e-07	4.2928e-06
	Ptprs	2172.21	-1.54609	0.293476	-5.26818	1.37781e-07	4.41842e-06
	Mfge8	7735.18	-1.73426	0.329431	-5.26442	1.40636e-07	4.49856e-06
	Rgcc	48.6314	-9.56452	1.81796	-5.26113	1.43174e-07	4.56819e-06
	Spire1	2372.25	-1.15748	0.220219	-5.25606	1.47177e-07	4.68408e-06
	Tpp1	14134.6	-0.667228	0.127034	-5.25236	1.50159e-07	4.76698e-06
	Phlda1	1275.85	2.62451	0.500092	5.24806	1.53713e-07	4.85541e-06
	Tlr6	850.986	1.94513	0.370617	5.24836	1.53457e-07	4.85541e-06
	Tor3a	9967.97	-1.04128	0.198458	-5.24682	1.54745e-07	4.8758e-06
	Glb1	6235.87	-1.13704	0.217011	-5.23958	1.60939e-07	5.05838e-06
	Gm9800	2940.17	-1.22278	0.233458	-5.23768	1.62605e-07	5.09804e-06
	Plxna4	1049.98	-2.31265	0.44167	-5.23616	1.63955e-07	5.12765e-06
	Arhgap45	4574.86	1.73485	0.331612	5.23156	1.68086e-07	5.24385e-06
	Nrd1	5051.88	0.901887	0.172552	5.22676	1.72502e-07	5.36839e-06
	Myo10	5460.49	-1.65989	0.317698	-5.22474	1.74403e-07	5.41421e-06
	Fam53c	2759.17	-1.34752	0.258183	-5.21925	1.79648e-07	5.56336e-06
	Ilf3	2749.87	-1.45929	0.279728	-5.21681	1.82033e-07	5.60973e-06
	Rnf150	1187.75	-2.81813	0.540181	-5.21701	1.81833e-07	5.60973e-06
	A730017L22Rik	132.329	2.80445	0.53932	5.19997	1.99325e-07	6.12766e-06
	Mmd	767.972	-1.8604	0.35804	-5.19608	2.03536e-07	6.24195e-06
	Sipa1l1	620.058	-1.67133	0.322026	-5.19004	2.10246e-07	6.43211e-06
	Zdhhc15	57.286	-8.50183	1.6396	-5.1853	2.15668e-07	6.58204e-06
	Reps2	1390.6	-2.97469	0.573737	-5.18476	2.16299e-07	6.58539e-06
	C1qc	26801.5	-1.45385	0.280548	-5.18219	2.1929e-07	6.66042e-06
	Zfp963	41.2847	-8.93597	1.72463	-5.18137	2.20266e-07	6.67399e-06
	Slx4ip	691.509	1.80853	0.349253	5.17828	2.23939e-07	6.76907e-06
	Fermt3	8506.33	1.53904	0.297697	5.1698	2.34341e-07	7.06658e-06
	Rnasel	1200.72	2.02493	0.392215	5.16282	2.4326e-07	7.3007e-06
	Rpl36a-ps2	1823.38	-1.49613	0.289776	-5.16308	2.42925e-07	7.3007e-06
	Fyb	12706.4	1.09879	0.213167	5.15462	2.54149e-07	7.6094e-06
	Abhd16a	1750.99	-1.45902	0.28324	-5.15118	2.5885e-07	7.73186e-06
	Hexim1	1637.39	1.25946	0.244945	5.14181	2.721e-07	8.10845e-06
	Ism1	49.6176	9.64946	1.87772	5.13893	2.76301e-07	8.21427e-06
	Apoe	356062	-1.4051	0.273649	-5.13468	2.82625e-07	8.38254e-06
	Elf4	2401.93	1.4325	0.279141	5.13182	2.86952e-07	8.49097e-06
	Prdx5	26876.5	0.978178	0.19093	5.12321	3.00373e-07	8.84664e-06
	Armc2	152.049	-8.17548	1.59566	-5.12357	2.99802e-07	8.84664e-06
	Fblim1	3878.92	0.936854	0.182913	5.12187	3.02518e-07	8.88912e-06
	Nod1	2378.11	-1.66813	0.325773	-5.12053	3.04672e-07	8.91433e-06
	Tmem67	1184.82	-2.09005	0.408176	-5.12046	3.04788e-07	8.91433e-06
	Tmppe	1056.09	1.89957	0.371179	5.11766	3.09348e-07	9.02682e-06
	Mt1	1682.89	-1.38923	0.271483	-5.11719	3.10114e-07	9.02833e-06
	Lgmn	40478.6	-1.26366	0.247063	-5.11475	3.14155e-07	9.12494e-06
	Taf15	3371.81	-0.971678	0.190057	-5.11256	3.17829e-07	9.21048e-06
	Dcp2	4573.43	-1.73377	0.339276	-5.11019	3.21827e-07	9.305e-06
	Ccng2	1425.51	-1.60693	0.314524	-5.10911	3.23687e-07	9.33741e-06
	Cd302	1360.26	1.51783	0.297153	5.10792	3.25726e-07	9.37482e-06
	Nfat5	1505.78	1.79667	0.351951	5.10488	3.31005e-07	9.5051e-06
	Rps10-ps2	5549.14	-0.905101	0.177374	-5.10277	3.34718e-07	9.58993e-06
	Arl4c	2634.21	-1.54464	0.302859	-5.10019	3.39308e-07	9.69945e-06
	Tspan31	2994.31	1.05554	0.207035	5.09834	3.42642e-07	9.77264e-06
	Hivep1	2817.62	-1.42224	0.27901	-5.09747	3.44217e-07	9.79545e-06
	Slc38a1	6319.72	-1.53588	0.301356	-5.09656	3.45887e-07	9.82085e-06
	Kntc1	63.836	-9.34593	1.83534	-5.09221	3.53917e-07	1.00263e-05
	Slc13a3	798.029	9.55271	1.87734	5.08842	3.61052e-07	1.02056e-05
	Slc44a1	6338.15	-1.63381	0.321394	-5.0835	3.70546e-07	1.04506e-05
	Msr1	17180.6	1.10801	0.217987	5.08293	3.7166e-07	1.04586e-05
	Slc36a1	1687.78	1.46083	0.287523	5.08074	3.75962e-07	1.05562e-05
	Gm3739	48.6653	-9.69205	1.90995	-5.07451	3.88502e-07	1.08841e-05
	Zwint	3990.61	1.5675	0.309475	5.06503	4.08339e-07	1.14145e-05
	Rad51b	45.8473	-9.44629	1.86621	-5.06174	4.15438e-07	1.15873e-05
	Sgk1	4366.6	-1.80243	0.356431	-5.05688	4.26181e-07	1.18367e-05
	Adcy3	986.733	-3.56607	0.705196	-5.05684	4.26251e-07	1.18367e-05
	Nceh1	7608.86	-1.03411	0.204668	-5.05264	4.3574e-07	1.20736e-05
	Clstn1	2887.97	-1.29771	0.256994	-5.04957	4.42794e-07	1.22422e-05
	Mcoln2	4874.76	1.40618	0.278517	5.04881	4.44568e-07	1.22644e-05
	H2-K1	43580	1.18505	0.234787	5.04732	4.48057e-07	1.23338e-05
	Jak2	10252	-1.35614	0.268914	-5.04304	4.5819e-07	1.25853e-05
	Anxa3	11499.9	-0.725277	0.143913	-5.03971	4.66242e-07	1.27787e-05
	Faf1	886.515	1.23689	0.245665	5.03487	4.78162e-07	1.3077e-05
	Wwp1	4086.09	-1.36695	0.271524	-5.03434	4.7949e-07	1.3085e-05
	Vcam1	853.638	-2.17709	0.432827	-5.02993	4.9067e-07	1.33612e-05
	Tppp3	44.7902	-7.94046	1.58118	-5.02184	5.11775e-07	1.3906e-05
	Phldb1	860.675	-1.81321	0.361294	-5.01865	5.20366e-07	1.41091e-05
	Nfkb1	12901.4	-1.18079	0.235479	-5.0144	5.31994e-07	1.43934e-05
	Adap2	2891.75	-1.49741	0.299088	-5.00657	5.54073e-07	1.49588e-05
	Ubash3b	2859.02	-1.26816	0.253354	-5.0055	5.57185e-07	1.50107e-05
	Fpr1	3012.6	4.36487	0.872215	5.00435	5.60511e-07	1.50682e-05
	Zfand2a	3145.76	1.05575	0.210999	5.00358	5.62762e-07	1.50966e-05
	Zc3hav1	12270.9	-1.15894	0.232137	-4.99248	5.96081e-07	1.59565e-05
	Gm15501	4542.37	-0.958955	0.192127	-4.99125	5.99912e-07	1.60251e-05
	Fam20b	2191.31	0.909735	0.182318	4.98982	6.04361e-07	1.61099e-05
	Sh3bp2	5769.01	-0.996103	0.200175	-4.97617	6.48532e-07	1.7251e-05
	Nfkbia	15034.1	-0.950802	0.191343	-4.96909	6.72669e-07	1.78554e-05
	Syk	20899.5	0.727315	0.146394	4.96819	6.75802e-07	1.7901e-05
	6430548M08Rik	570.373	3.63411	0.732355	4.96223	6.96875e-07	1.83353e-05
	Txlnb	277.828	3.49449	0.704206	4.96231	6.96588e-07	1.83353e-05
	Oprd1	50.3964	-9.74206	1.9632	-4.96233	6.96522e-07	1.83353e-05
	Ankrd44	1207.58	-1.3738	0.276868	-4.96192	6.98003e-07	1.83353e-05
	Etv6	2418.54	-1.13654	0.229333	-4.95586	7.20123e-07	1.88771e-05
	Pdxdc1	2755.29	0.784207	0.158302	4.95388	7.27469e-07	1.90114e-05
	Plxdc2	903.075	-2.40441	0.48538	-4.95367	7.28264e-07	1.90114e-05
	Rpl31-ps8	5737.11	-1.10789	0.223668	-4.95327	7.29762e-07	1.90114e-05
	Rhbdf2	6438.47	-1.17819	0.2379	-4.95246	7.32804e-07	1.90514e-05
	Dhx29	774.961	1.53442	0.310098	4.94818	7.49125e-07	1.94357e-05
	Fam198b	151.913	-8.84567	1.7886	-4.94559	7.59132e-07	1.9655e-05
	Ppp2r1b	2044.94	-1.13548	0.230257	-4.93138	8.16524e-07	2.10977e-05
	Tyrobp	19020.7	-1.34876	0.27382	-4.9257	8.40591e-07	2.16752e-05
	Smim14	1760.74	-1.87316	0.380991	-4.91655	8.80844e-07	2.26484e-05
	Saa3	23477.9	3.6992	0.752435	4.91631	8.81914e-07	2.26484e-05
	Tox4	3277.55	-0.722884	0.147052	-4.91583	8.84092e-07	2.26582e-05
	Ctsa	48735.2	-0.816282	0.166237	-4.91036	9.09075e-07	2.31946e-05
	Tra2a	3011.88	-1.91916	0.390895	-4.90966	9.12365e-07	2.31946e-05
	1110038F14Rik	1304.92	-1.97786	0.402821	-4.91002	9.10671e-07	2.31946e-05
	Ttc9c	1874.96	-1.6209	0.330096	-4.9104	9.08888e-07	2.31946e-05
	Swap70	4390.09	-1.17234	0.239293	-4.89919	9.62326e-07	2.44156e-05
	Cacnb2	42.1228	-9.48245	1.93627	-4.89728	9.71723e-07	2.46046e-05
	Umps	645.537	1.4076	0.287837	4.89026	1.00704e-06	2.5448e-05
	Lhx2	369.889	-3.74564	0.766147	-4.88893	1.01384e-06	2.55687e-05
	Stard8	2387.66	-1.15462	0.236513	-4.88187	1.05083e-06	2.64487e-05
	Gm10110	1467.56	-1.16433	0.238525	-4.88137	1.05352e-06	2.64638e-05
	Madd	1683.3	1.4264	0.292389	4.87842	1.0694e-06	2.68093e-05
	Src	3823.21	-1.35419	0.277715	-4.8762	1.08149e-06	2.70051e-05
	Siglece	1026.39	6.15513	1.26219	4.87654	1.07961e-06	2.70051e-05
	Ccnb2	81.4068	-9.64572	1.97857	-4.87511	1.08748e-06	2.71012e-05
	Cst3	17868.1	-0.971898	0.199415	-4.87374	1.09504e-06	2.72359e-05
	Spsb2	645.648	1.94205	0.3989	4.86852	1.12439e-06	2.7911e-05
	Nol8	575.806	1.45863	0.299698	4.86699	1.13309e-06	2.80718e-05
	Tceal9	2196.95	-1.92069	0.39533	-4.85845	1.1831e-06	2.92534e-05
	Gm12250	3791.13	-1.82026	0.374885	-4.85552	1.20071e-06	2.96307e-05
	Tmem164	3300.61	1.04607	0.215795	4.84754	1.25003e-06	3.07878e-05
	Gm12743	35.8723	7.74126	1.59735	4.84631	1.25778e-06	3.09184e-05
	H2-K2	452.409	-2.90757	0.600731	-4.84006	1.29802e-06	3.18455e-05
	Il17ra	3868.87	-1.46618	0.302975	-4.83926	1.30322e-06	3.19112e-05
	Serf2	2660.41	0.890833	0.184145	4.83767	1.31372e-06	3.2106e-05
	Mkl2	1446.76	1.7263	0.357315	4.83133	1.35627e-06	3.3082e-05
	Med13l	2721.64	-1.90168	0.393847	-4.82848	1.37583e-06	3.34943e-05
	Pam	1564.54	-1.30402	0.270124	-4.82747	1.38277e-06	3.35985e-05
	Gm3636	41.867	-9.46452	1.96109	-4.82614	1.39203e-06	3.37587e-05
	Atpif1	2066.02	-1.19111	0.246854	-4.82516	1.39889e-06	3.38602e-05
	Vat1	24875.3	-0.973127	0.201711	-4.82437	1.40445e-06	3.39298e-05
	Folr2	623.027	-2.21618	0.460409	-4.81351	1.48302e-06	3.57596e-05
	Acsl5	6683.13	0.866412	0.180073	4.81146	1.49831e-06	3.60594e-05
	Fuca1	7431.98	-1.10519	0.229871	-4.80789	1.5253e-06	3.66391e-05
	Glrx	3373.54	1.82605	0.380055	4.80471	1.54975e-06	3.71558e-05
	Gng4	512.368	-2.92323	0.60867	-4.80265	1.56576e-06	3.74686e-05
	Pex11g	51.7709	-7.26917	1.5141	-4.80099	1.57882e-06	3.77097e-05
	Runx1	1781.06	1.03464	0.21565	4.79777	1.60442e-06	3.82488e-05
	Pald1	816.599	-1.37608	0.286947	-4.79559	1.62199e-06	3.85949e-05
	Tubb4b-ps1	338.937	2.68641	0.56103	4.78835	1.68154e-06	3.99367e-05
	Ccnd1	3989.33	-2.73927	0.572993	-4.78063	1.74746e-06	4.14243e-05
	Vopp1	1530.17	-1.10359	0.231217	-4.77296	1.81539e-06	4.29541e-05
	Sla	2565.28	2.10174	0.440499	4.77128	1.83056e-06	4.3232e-05
	Ifi207	10558.2	-1.65484	0.347146	-4.76699	1.86998e-06	4.40805e-05
	Lap3	3866.87	-1.59649	0.335266	-4.76187	1.91811e-06	4.51309e-05
	S100a1	2388.02	-1.3403	0.282276	-4.74819	2.05241e-06	4.8201e-05
	Arrb2	4538.94	1.6055	0.338303	4.74575	2.07737e-06	4.86967e-05
	Nfkbib	4118.11	-1.09725	0.231303	-4.74379	2.09759e-06	4.89889e-05
	A130010J15Rik	128.015	2.87332	0.6057	4.7438	2.09748e-06	4.89889e-05
	Daglb	1550.95	-1.65156	0.348207	-4.74303	2.10544e-06	4.90269e-05
	Cklf	398.84	1.47574	0.311148	4.74288	2.10697e-06	4.90269e-05
	Slc8b1	1407.01	2.08296	0.439293	4.74162	2.12015e-06	4.92427e-05
	Dennd1a	2425.47	-1.02661	0.216559	-4.74056	2.13133e-06	4.93211e-05
	Ankrd13b	528.327	-2.09284	0.441465	-4.74068	2.13006e-06	4.93211e-05
	Zfp513	1375.05	-1.09963	0.232615	-4.72726	2.27573e-06	5.25664e-05
	Tlk2	2342.51	-1.29629	0.274624	-4.72023	2.35573e-06	5.43151e-05
	Nudt14	189.789	-3.2183	0.682644	-4.71446	2.42352e-06	5.57762e-05
	1700096K18Rik	36.0486	-7.71954	1.63793	-4.71299	2.44105e-06	5.60776e-05
	Cd74	486.254	2.90646	0.617431	4.70735	2.50955e-06	5.75465e-05
	Bfar	2532.2	-0.995832	0.211607	-4.70603	2.52583e-06	5.7815e-05
	mt-Cytb	31769.7	-1.21275	0.257801	-4.70423	2.54825e-06	5.82228e-05
	Cd93	2441.89	-1.78172	0.379637	-4.69322	2.68933e-06	6.12247e-05
	Ttn	437.307	-3.42451	0.72962	-4.69355	2.68498e-06	6.12247e-05
	Gmip	3158.18	0.959363	0.204496	4.69134	2.71415e-06	6.16786e-05
	Tmem231	87.5552	-9.44845	2.01434	-4.69058	2.72428e-06	6.17976e-05
	Mef2d	2022.01	1.01996	0.21765	4.68623	2.78284e-06	6.30129e-05
	Ptpn7	1192.99	2.6722	0.570366	4.68505	2.79885e-06	6.32621e-05
	Dnmt1	2213.58	1.91666	0.409356	4.68214	2.83894e-06	6.40536e-05
	Nadk	3479.46	1.07657	0.230385	4.67292	2.96945e-06	6.68788e-05
	2700099C18Rik	33.7405	-8.518	1.82643	-4.66374	3.10519e-06	6.98115e-05
	Hebp2	30.4492	-8.3265	1.78597	-4.66216	3.12905e-06	6.99744e-05
	Csrnp1	2537.67	-2.23011	0.47832	-4.66238	3.12572e-06	6.99744e-05
	Plaur	5174.4	-1.46244	0.313636	-4.66287	3.11835e-06	6.99744e-05
	Tnn	381.811	-3.27907	0.703428	-4.66156	3.13824e-06	7.00559e-05
	Rps6-ps4	6551.23	-0.773296	0.166153	-4.65413	3.25352e-06	7.25013e-05
	Zswim4	1069.18	1.3168	0.28323	4.64921	3.33208e-06	7.41212e-05
	Sntb2	634.794	1.63518	0.351776	4.64835	3.34608e-06	7.43017e-05
	Ugcg	1419.84	-1.65478	0.356047	-4.64765	3.35733e-06	7.44208e-05
	Polr3g	124.912	-5.42968	1.16904	-4.64455	3.4082e-06	7.54161e-05
	Rogdi	154.948	-3.51551	0.757257	-4.64243	3.44333e-06	7.59733e-05
	Rnh1	10515	-1.2265	0.2642	-4.64231	3.4454e-06	7.59733e-05
	Hmga2	501.768	-1.71797	0.370441	-4.63762	3.5244e-06	7.75798e-05
	Arel1	3841.94	-1.35927	0.293137	-4.63698	3.5354e-06	7.76866e-05
	Kpnb1	7410.95	0.706802	0.152484	4.63526	3.56491e-06	7.81989e-05
	Dgkz	6545.33	1.58351	0.341669	4.63463	3.57578e-06	7.83015e-05
	Was	1544.86	1.30791	0.282307	4.63293	3.60527e-06	7.86747e-05
	Sh2d3c	695.872	-1.70678	0.368392	-4.63305	3.60319e-06	7.86747e-05
	Psmc5	3424.58	0.926551	0.200183	4.62851	3.68304e-06	8.02331e-05
	Lgals1	15377.1	-1.39741	0.302151	-4.62487	3.74836e-06	8.15156e-05
	Camta2	2975.06	1.05597	0.228381	4.62372	3.76912e-06	8.18262e-05
	Inf2	1713.12	-1.25445	0.271682	-4.61735	3.88669e-06	8.42339e-05
	Atp11b	1583.5	-1.9567	0.424875	-4.60535	4.11774e-06	8.90885e-05
	Fam26f	2876.11	-5.11595	1.11105	-4.60461	4.13243e-06	8.92535e-05
	Rxra	3194.9	1.84212	0.40054	4.59908	4.24369e-06	9.15001e-05
	Insrr	43.3364	-9.52504	2.07125	-4.59869	4.25163e-06	9.15151e-05
	Camk1	4426.23	-1.48377	0.322691	-4.59813	4.26308e-06	9.16055e-05
	Ptprv	65.3946	6.42366	1.39734	4.59706	4.2849e-06	9.1918e-05
	Cmtm6	5986.45	-0.89861	0.195533	-4.59569	4.31319e-06	9.23681e-05
	Tab2	5059.25	-0.960884	0.20915	-4.59423	4.34355e-06	9.28607e-05
	Polr2g	2795.54	-0.964907	0.210062	-4.59345	4.3598e-06	9.30509e-05
	Cpeb4	9665.34	-1.86541	0.406245	-4.59182	4.39395e-06	9.36215e-05
	Pde1c	314.527	-5.36912	1.16949	-4.59099	4.41145e-06	9.38362e-05
	Hivep2	809.269	-1.85372	0.40419	-4.58627	4.51231e-06	9.58203e-05
	Zfp704	1037.81	2.35808	0.514428	4.5839	4.56393e-06	9.67537e-05
	Tmem135	1732.72	-1.09874	0.239756	-4.58275	4.5891e-06	9.71245e-05
	Mgst3	585.864	-3.87106	0.845151	-4.58032	4.64262e-06	9.80927e-05
	Chst11	2037.27	-1.40781	0.307673	-4.57566	4.74728e-06	0.000100137
	Mt2	387.79	-2.40635	0.526108	-4.57387	4.78807e-06	0.000100829
	Lrrc25	3131.8	1.70821	0.373571	4.57266	4.81579e-06	0.000101244
	Hpse	2634.46	-1.9633	0.430058	-4.56519	4.99032e-06	0.000104739
	4931406P16Rik	1861.42	-1.22636	0.268713	-4.56383	5.02278e-06	0.000105245
	Phlpp1	507.159	-1.9513	0.427921	-4.55995	5.11662e-06	0.000107034
	Mx2	4520.96	-1.76757	0.387682	-4.55931	5.13211e-06	0.00010718
	Notch2	7882.18	-1.44595	0.317555	-4.55337	5.27938e-06	0.000110074
	Tor1aip1	10052.9	-0.894636	0.196493	-4.55301	5.28843e-06	0.000110081
	Insig1	2452.02	-1.86134	0.409119	-4.54962	5.37438e-06	0.000111686
	Ogfrl1	1079.51	-1.52839	0.336157	-4.54667	5.45022e-06	0.000113076
	Zmynd8	2260.59	1.20736	0.265728	4.54361	5.52999e-06	0.000114543
	Mical1	1234.73	-1.68743	0.371525	-4.5419	5.575e-06	0.000115287
	Pirb	3029.18	0.97034	0.213673	4.54124	5.59236e-06	0.000115457
	Cdt1	1997.03	-2.07304	0.457056	-4.53564	5.74301e-06	0.000118373
	Ncf2	5281.92	0.810874	0.178855	4.5337	5.7959e-06	0.000119269
	Gm7901	887.697	-1.99322	0.439754	-4.53259	5.82658e-06	0.000119705
	Gpr137b	11097.9	-0.808763	0.178455	-4.53204	5.84165e-06	0.00011982
	Foxp4	2054.28	-1.46858	0.324137	-4.53073	5.87808e-06	0.000120372
	Rhobtb1	138.027	5.57378	1.23085	4.52842	5.94271e-06	0.000121499
	Myh10	718.88	-2.36665	0.523269	-4.52282	6.10202e-06	0.000124554
	Xpo7	1069.22	1.28725	0.284711	4.52126	6.14731e-06	0.000125276
	Mid1	410.393	-1.93225	0.427737	-4.51738	6.2609e-06	0.000127386
	Rpsa-ps2	113.37	-2.97244	0.659548	-4.50677	6.58208e-06	0.000133705
	Rab3d	1105.48	-1.05233	0.233614	-4.50458	6.65052e-06	0.000134878
	Sbds	4164.37	-1.18864	0.264303	-4.49727	6.88317e-06	0.000139373
	Slc9a9	660.886	-3.11229	0.692264	-4.49581	6.93058e-06	0.000140109
	Rps15a-ps7	2737.77	-1.25866	0.280067	-4.49413	6.98564e-06	0.000140996
	Gm21887	69.0659	-10.1283	2.26124	-4.47908	7.49646e-06	0.000151065
	Akap10	1312.58	1.04215	0.232735	4.47784	7.54012e-06	0.000151703
	Slc38a2	3423.95	-1.76364	0.394124	-4.47483	7.64739e-06	0.000153616
	Prkaa1	1084.76	1.25362	0.280231	4.47351	7.69474e-06	0.000154322
	Ccl5	43407.8	1.15382	0.258474	4.46398	8.04496e-06	0.00016109
	Arhgef6	1262.57	0.979897	0.219559	4.46302	8.08142e-06	0.000161309
	Gm6472	3993.74	-1.03721	0.232393	-4.46317	8.07562e-06	0.000161309
	Plpp3	658.157	-1.7251	0.386598	-4.46225	8.1103e-06	0.00016163
	Gm1720	36.7522	9.21221	2.06601	4.45894	8.23645e-06	0.000163886
	Pianp	147.903	-7.9716	1.78806	-4.45824	8.26353e-06	0.000164166
	Rpl3-ps1	6856.22	-1.02698	0.230561	-4.45429	8.4172e-06	0.000166957
	3110002H16Rik	1174.53	1.73007	0.388833	4.44939	8.61143e-06	0.000170541
	Psmc1	4634.3	0.941547	0.211726	4.44701	8.70725e-06	0.000172169
	Rhoj	84.6582	-8.56623	1.92849	-4.44193	8.91546e-06	0.000176011
	Gabpb1	805.588	-1.24506	0.280499	-4.43873	9.04929e-06	0.000178374
	Rad51	61.0768	-9.04478	2.03953	-4.43474	9.21836e-06	0.000181424
	Serpinb8	601.208	2.39856	0.540963	4.43386	9.25592e-06	0.00018188
	Sall1	275.423	-3.75393	0.848707	-4.42312	9.7287e-06	0.000190873
	Cadm1	3047.44	-1.80103	0.407543	-4.41925	9.90426e-06	0.000193806
	Fam214b	3061.91	1.02124	0.231094	4.41915	9.90887e-06	0.000193806
	Parp14	47618.5	-1.37392	0.311095	-4.41639	1.00362e-05	0.00019569
	Gm20655	34.4076	8.15055	1.8455	4.41645	1.00334e-05	0.00019569
	Tor1aip2	11224.8	-0.932687	0.211398	-4.412	1.02418e-05	0.000199392
	Rps23-ps1	7511.74	-0.802853	0.182228	-4.40575	1.05418e-05	0.000204917
	Cd274	40747	-1.28627	0.292041	-4.4044	1.06077e-05	0.000205251
	Ube4b	3339.92	-0.984168	0.223438	-4.40467	1.05947e-05	0.000205251
	Vma21	1020.76	-1.62068	0.367965	-4.40445	1.06052e-05	0.000205251
	Odf2	1737.03	1.0173	0.231391	4.39646	1.10029e-05	0.000212571
	Pgpep1	1195.86	1.36302	0.310626	4.38798	1.14406e-05	0.000220691
	Lyrm7	28.1704	-8.52165	1.94331	-4.38513	1.15917e-05	0.000222925
	Slfn5	5981.55	-1.18954	0.271261	-4.38524	1.1586e-05	0.000222925
	Slfn4	852.437	2.75903	0.629354	4.3839	1.16571e-05	0.000223831
	Rev3l	472.586	2.03795	0.464906	4.38358	1.16743e-05	0.000223831
	Actg1	6508.15	-1.07747	0.24649	-4.37123	1.23548e-05	0.00023652
	Mrm1	381.091	1.87822	0.430074	4.36719	1.25852e-05	0.000240567
	Gm26714	95.8893	-8.32825	1.90766	-4.36569	1.26724e-05	0.000241867
	Stap1	1951.16	1.36604	0.31352	4.35712	1.31787e-05	0.000251151
	Hnrnpl	4057.5	0.997943	0.229219	4.35366	1.33884e-05	0.000254762
	Gm5431	1532.83	-1.76376	0.405366	-4.35104	1.35492e-05	0.000257435
	Nfx1	1454.87	1.19334	0.27447	4.34781	1.37504e-05	0.000260866
	Ppp1r15b	4564.3	-0.948515	0.218331	-4.3444	1.39658e-05	0.000264554
	Etnk1	7850.97	-1.17334	0.270444	-4.33857	1.43415e-05	0.000271264
	Aplp2	21521.3	-0.916323	0.211241	-4.33782	1.43904e-05	0.000271783
	Hsp90ab1	44660.9	0.770376	0.177736	4.33439	1.46165e-05	0.00027536
	Peak1	2507.79	1.43954	0.332129	4.33429	1.46234e-05	0.00027536
	Dpp7	3873.67	-0.840327	0.194167	-4.32786	1.50565e-05	0.000282672
	Gm14414	55.9797	-9.05231	2.09156	-4.32802	1.50453e-05	0.000282672
	Spred1	7092.96	-0.864258	0.200167	-4.31768	1.5768e-05	0.000295591
	Pip4k2b	1526.35	1.60844	0.372634	4.31641	1.58589e-05	0.000296855
	Manf	2506.12	0.994683	0.230642	4.31266	1.61299e-05	0.000301036
	Gm16332	26.7513	-7.82738	1.81484	-4.31298	1.61067e-05	0.000301036
	Pacs2	5445.6	-1.06811	0.247871	-4.30916	1.63875e-05	0.000305393
	Itgav	10370	-1.64522	0.381883	-4.30819	1.64597e-05	0.000305397
	Gm9025	4446.32	0.842279	0.195507	4.30818	1.64603e-05	0.000305397
	A530032D15Rik	31.7467	-9.03096	2.09617	-4.30832	1.64496e-05	0.000305397
	Ell	675.013	2.03963	0.473497	4.3076	1.65039e-05	0.000305758
	Sptan1	9801.67	-1.0588	0.246213	-4.30033	1.70544e-05	0.000315495
	Lgals3	35768.3	-2.10926	0.490695	-4.29852	1.71943e-05	0.000317616
	Grk3	509.177	-1.46035	0.340047	-4.29456	1.75041e-05	0.000322868
	Pim1	12503.3	-0.932662	0.217227	-4.2935	1.75879e-05	0.00032394
	Mtss1	2133.75	1.48397	0.345761	4.29189	1.7716e-05	0.000325383
	Shmt2	1166.48	-1.55139	0.361498	-4.29154	1.77435e-05	0.000325383
	Rnf4	3835.89	-0.829856	0.193365	-4.29166	1.77342e-05	0.000325383
	Col27a1	518.01	-4.39908	1.02679	-4.28429	1.83326e-05	0.0003357
	Zfp493	38.7991	-6.85041	1.60007	-4.28133	1.85782e-05	0.000339705
	Rps15	3532.36	-1.18579	0.277071	-4.27974	1.87113e-05	0.000341644
	Ocrl	712.88	1.21815	0.284666	4.27921	1.87555e-05	0.000341956
	Ank	1042.05	-1.8877	0.441249	-4.27808	1.88511e-05	0.000343203
	Plscr4	82.8715	-8.47158	1.98093	-4.27656	1.89801e-05	0.000345056
	Max	3955.76	-0.910901	0.213092	-4.27469	1.91401e-05	0.000347464
	Abl1	2092.99	0.828377	0.193909	4.272	1.93732e-05	0.000351191
	Klhl13	55.4521	-9.28449	2.17623	-4.26632	1.98727e-05	0.000359215
	Plekha1	1648.55	1.17781	0.276062	4.26648	1.98586e-05	0.000359215
	Zfp800	1315.64	-2.07795	0.487298	-4.26423	2.00594e-05	0.000361295
	Sphk1	220.059	-5.99378	1.40565	-4.26407	2.00735e-05	0.000361295
	D130040H23Rik	53.2054	5.73339	1.3444	4.26465	2.0022e-05	0.000361295
	Trim21	3178.74	-1.07498	0.252152	-4.26323	2.01496e-05	0.000362148
	Cd180	13672.8	-0.957219	0.224548	-4.26286	2.01823e-05	0.00036222
	Slc31a1	5012.55	0.953173	0.223627	4.26233	2.02309e-05	0.000362579
	Cep250	2575.81	1.38424	0.324837	4.26134	2.03203e-05	0.000363664
	Ptms	8633.14	-1.15582	0.27132	-4.25999	2.04437e-05	0.000365355
	Naglu	7033.37	-0.676321	0.158787	-4.25929	2.05075e-05	0.000365977
	Urgcp	1396.65	-1.08548	0.2549	-4.25847	2.05834e-05	0.000366815
	Tmem199	814.516	1.74217	0.409337	4.25608	2.08043e-05	0.000370229
	Milr1	4267.08	1.07386	0.25246	4.25358	2.10376e-05	0.000373854
	Paf1	1836.35	-1.06431	0.25028	-4.2525	2.11395e-05	0.000375137
	Gm15427	10574.4	-1.07033	0.251773	-4.25117	2.12657e-05	0.000376847
	Grk2	7925.83	1.05198	0.247564	4.24933	2.14409e-05	0.00037942
	Ndrg1	397.623	-2.28987	0.539369	-4.24546	2.18149e-05	0.000385498
	Btbd1	714.308	1.2495	0.294371	4.24463	2.1895e-05	0.000386374
	Btk	1847.65	0.875522	0.20632	4.24352	2.20042e-05	0.000387218
	Trf	274.892	-3.05955	0.72095	-4.24377	2.19794e-05	0.000387218
	Snx5	9689.9	-0.805164	0.189764	-4.24298	2.20567e-05	0.000387603
	Rcbtb1	2579.92	-1.25959	0.296937	-4.24193	2.21603e-05	0.000388883
	Rasgrp1	161.785	6.57262	1.54985	4.24081	2.22719e-05	0.000390298
	Man2b1	19769.3	-1.23598	0.29148	-4.24036	2.23161e-05	0.000390532
	P2ry1	73.634	-9.12101	2.1515	-4.23938	2.24141e-05	0.000391705
	Atmin	1128.21	1.00514	0.237289	4.23596	2.27581e-05	0.000397166
	Brms1l	332.971	1.75999	0.41562	4.23461	2.28944e-05	0.000398995
	Pla2g15	4914.18	-0.650417	0.153615	-4.23408	2.29488e-05	0.000399391
	Armc8	1683.92	-1.3486	0.318584	-4.23309	2.30504e-05	0.000400058
	Irf2bp2	1069.9	4.79955	1.13381	4.23312	2.30472e-05	0.000400058
	Iqsec2	1431.19	-1.23375	0.29157	-4.23139	2.3225e-05	0.000402535
	Rps12-ps3	3927.39	-1.21593	0.287806	-4.22481	2.39141e-05	0.000413911
	Sqor	1952.31	1.62838	0.386029	4.21829	2.46166e-05	0.000425487
	Epb41	1683.45	1.19149	0.282541	4.21707	2.47497e-05	0.000427203
	P2rx4	10246.8	0.865017	0.205283	4.21378	2.51128e-05	0.000432446
	Rpl37rt	2390.1	-0.96142	0.228165	-4.2137	2.51219e-05	0.000432446
	Abhd15	78.5848	-5.39171	1.27998	-4.21234	2.52738e-05	0.000433878
	Rab12	3797.26	-1.29318	0.306984	-4.21254	2.52513e-05	0.000433878
	Hebp1	790.09	-1.04769	0.248841	-4.21027	2.55065e-05	0.000437279
	Slx4	740.171	1.35587	0.322427	4.20521	2.60837e-05	0.000446568
	Phc2	3080.2	-1.29777	0.308696	-4.20406	2.62169e-05	0.000447635
	Mgmt	387.064	-1.83576	0.436659	-4.2041	2.62127e-05	0.000447635
	Ngly1	981.469	1.23071	0.292809	4.20312	2.63256e-05	0.00044828
	Mul1	1609.84	-1.2415	0.295363	-4.20328	2.63069e-05	0.00044828
	Arhgap4	544.261	2.27307	0.54114	4.20053	2.66294e-05	0.000452843
	Phka2	973.599	-1.27233	0.302993	-4.1992	2.67857e-05	0.000454889
	Cinp	527.777	1.85929	0.443671	4.1907	2.78093e-05	0.000471638
	Tmc3	79.2666	6.71985	1.6045	4.18812	2.81275e-05	0.000476395
	Elmo1	1713.64	-1.41842	0.33925	-4.18105	2.90162e-05	0.00049079
	Tcn2	4757.97	-1.06356	0.254793	-4.17421	2.99023e-05	0.000505101
	Hspb1	23.0297	-8.56158	2.05136	-4.17361	2.99811e-05	0.000505756
	Rars	5230.74	-1.00419	0.240661	-4.17265	3.01083e-05	0.0005072
	Tgfbi	933.369	2.15665	0.51689	4.17235	3.0147e-05	0.0005072
	B4galt1	3377.28	1.02767	0.246463	4.16967	3.0504e-05	0.000512524
	Ice2	266.744	2.0666	0.495812	4.16811	3.07138e-05	0.000515364
	Marcksl1	14207.9	-1.374	0.329672	-4.16779	3.07571e-05	0.000515407
	G6pdx	5319.47	0.78445	0.188352	4.16481	3.11608e-05	0.00052148
	Sipa1l2	1891.81	1.42222	0.341603	4.16338	3.13576e-05	0.000524078
	Noct	700.986	-2.52165	0.606028	-4.16094	3.16937e-05	0.000528996
	Pdzk1ip1	501.947	-2.71712	0.653083	-4.16045	3.1762e-05	0.000529436
	Bco2	132.141	-2.58128	0.62057	-4.15953	3.18904e-05	0.000530877
	Slc25a45	1271.92	1.37851	0.331579	4.1574	3.21895e-05	0.000535151
	Nptn	6999.69	-0.865332	0.20816	-4.15706	3.22368e-05	0.000535233
	Mrpl16	645.622	1.37393	0.330626	4.15553	3.24527e-05	0.000538111
	Map2k1	6348.57	-0.717035	0.172572	-4.155	3.25288e-05	0.000538665
	Rbm43	1300.89	-1.16462	0.280384	-4.15365	3.27215e-05	0.000541147
	Acer3	1025.86	-1.4714	0.354297	-4.15302	3.28121e-05	0.000541935
	Ifi27	2472.14	-1.50995	0.36392	-4.14912	3.33752e-05	0.000550517
	Oasl2	16777.8	-0.857684	0.2068	-4.14741	3.36264e-05	0.000553788
	Zfp53	151.869	2.86556	0.690967	4.14717	3.36612e-05	0.000553788
	Lysmd2	36.0155	-9.23306	2.22731	-4.1454	3.39227e-05	0.000557365
	Gm19026	35.7926	5.87399	1.41805	4.14229	3.43861e-05	0.000564245
	Ccbe1	133.805	4.51573	1.09029	4.14176	3.44656e-05	0.000564816
	Bscl2	1721.49	-1.17661	0.284141	-4.14095	3.45867e-05	0.000566066
	Gm37606	25.3249	8.31553	2.00859	4.13999	3.47318e-05	0.000567705
	Ndufb6	678.911	-1.52139	0.367654	-4.13811	3.50182e-05	0.000571647
	Stat5a	982.419	-2.18632	0.528635	-4.13579	3.53731e-05	0.000576696
	Wdr89	6155.48	-1.00727	0.243584	-4.13522	3.54617e-05	0.000577396
	Ift22	1072.47	0.960855	0.232421	4.13412	3.56316e-05	0.000579415
	Parp9	8433.49	-1.14171	0.276208	-4.13352	3.57248e-05	0.000579439
	Mfn1	904.345	1.08557	0.262622	4.13356	3.57185e-05	0.000579439
	Gm10073	3544.8	-1.17943	0.28542	-4.13227	3.59196e-05	0.000581106
	Gm9531	3162.31	1.00434	0.243033	4.13253	3.5879e-05	0.000581106
	Asap3	908.235	-5.38178	1.30329	-4.12939	3.63726e-05	0.000587683
	Ipo9	1615.26	0.816811	0.197942	4.12652	3.68297e-05	0.000594307
	Ifitm3	3196.72	0.847203	0.205479	4.12307	3.73858e-05	0.000602513
	Atraid	795.844	-1.16202	0.281877	-4.12245	3.74872e-05	0.000603376
	Tnfsf13b	100.27	-5.28091	1.28221	-4.1186	3.81182e-05	0.000612753
	Zc3h10	545.941	-1.60966	0.390926	-4.11757	3.82889e-05	0.000614714
	Kat7	1389.15	0.882204	0.214281	4.11703	3.83782e-05	0.000615367
	Gbp9	4336.08	-1.51263	0.367645	-4.11437	3.88234e-05	0.000621716
	Rnf121	935.641	1.27932	0.311139	4.11175	3.92672e-05	0.000628027
	Slc35c1	735.027	1.2954	0.315133	4.11065	3.94555e-05	0.00063024
	Maml2	1342.99	-1.59794	0.388782	-4.11012	3.95451e-05	0.000630873
	Zbtb5	892.809	-1.62038	0.39465	-4.10587	4.02793e-05	0.000641776
	Tk1	45.4249	-8.71559	2.12467	-4.10209	4.09438e-05	0.000651543
	Itpkb	3253.27	-1.07122	0.261169	-4.10161	4.10282e-05	0.000652065
	Foxo3	1216.15	1.68536	0.411157	4.09907	4.14813e-05	0.000658438
	Pvr	1507.26	-0.937529	0.228796	-4.09766	4.17345e-05	0.000661625
	Gpr4	24.6038	-8.38066	2.04623	-4.09566	4.20976e-05	0.000666545
	Sag	23.2111	-8.33341	2.03497	-4.0951	4.21994e-05	0.000667322
	Rpl34-ps1	3854.2	-1.05482	0.257773	-4.09205	4.27574e-05	0.000675299
	Igbp1	1465.92	-0.899442	0.219895	-4.09033	4.30763e-05	0.000679486
	Csf3	2219.36	6.63054	1.62201	4.08786	4.35375e-05	0.000685905
	Ick	326.78	-1.74865	0.428082	-4.08483	4.41084e-05	0.000694034
	Bnip3	415.949	-1.80717	0.442582	-4.08324	4.44118e-05	0.000697939
	Ifi44	907.975	2.22105	0.54403	4.0826	4.45356e-05	0.000699015
	Crlf3	2621.85	-0.807279	0.197794	-4.0814	4.47644e-05	0.000699998
	Soga1	929.434	2.72303	0.667159	4.08153	4.4741e-05	0.000699998
	Prpf38a	1878.08	-0.945563	0.231673	-4.08146	4.47532e-05	0.000699998
	Gm13453	2766.5	-0.918866	0.225179	-4.08061	4.4918e-05	0.000701532
	Lrp8	431.915	1.68304	0.412713	4.078	4.54256e-05	0.000708583
	Arhgdib	12069.5	1.0926	0.267989	4.07701	4.56179e-05	0.000710705
	Creg1	25156.2	-0.750612	0.184167	-4.07571	4.58745e-05	0.000713822
	Bcl2l11	1415.52	-1.15989	0.28491	-4.07109	4.67939e-05	0.000727234
	Lck	65.0488	-5.01119	1.23125	-4.07002	4.70097e-05	0.000728794
	Emp3	3360.66	-1.35596	0.333144	-4.07018	4.69764e-05	0.000728794
	Incenp	945.596	1.53875	0.37819	4.06871	4.72745e-05	0.000731111
	Gpr137b-ps	4065.43	-0.945231	0.232317	-4.06871	4.72748e-05	0.000731111
	Azi2	3420.54	-0.896857	0.220553	-4.0664	4.7744e-05	0.000737464
	Denr	6257.48	0.694254	0.170911	4.06207	4.86399e-05	0.000749469
	Cryz	404.514	-1.59129	0.391726	-4.06225	4.86024e-05	0.000749469
	Pdk1	1082.01	-2.05631	0.506399	-4.06066	4.89335e-05	0.000753076
	B230354K17Rik	243.108	2.22957	0.549198	4.05967	4.91412e-05	0.000755352
	Lair1	3054.68	-0.749612	0.184809	-4.05614	4.98896e-05	0.000765924
	Tnfsf12	525.161	-1.89986	0.468971	-4.05112	5.09729e-05	0.000781604
	Uspl1	680.949	1.39874	0.345302	4.05076	5.10512e-05	0.000781856
	Tcta	358.987	1.92474	0.475233	4.0501	5.11954e-05	0.000783116
	Slfn2	2069.46	-0.955918	0.236078	-4.04915	5.14032e-05	0.000785344
	Rps14	8694.96	-0.726245	0.179411	-4.04794	5.16696e-05	0.000788189
	Fbxo22	1449.71	1.47175	0.363597	4.04774	5.17142e-05	0.000788189
	Klf4	155.829	-2.56513	0.633947	-4.04628	5.2038e-05	0.000792169
	Pld3	27966.4	-0.89558	0.221412	-4.04486	5.23552e-05	0.000795081
	Mfsd6	591.197	-2.52403	0.62397	-4.04511	5.22982e-05	0.000795081
	Lman1	2894.74	0.778783	0.192572	4.04411	5.25217e-05	0.000796652
	Arhgap24	1414.76	-1.55103	0.383698	-4.04233	5.29228e-05	0.000801775
	Cfap126	29.6143	-7.99222	1.97781	-4.04095	5.32359e-05	0.000805552
	Large1	2087.11	-1.22154	0.30249	-4.03829	5.38432e-05	0.000812151
	Abtb2	804.616	-1.51253	0.374556	-4.03819	5.38649e-05	0.000812151
	Ufsp1	37.0978	4.81563	1.19249	4.0383	5.38392e-05	0.000812151
	Adora2a	1580.2	1.22063	0.302366	4.03694	5.41536e-05	0.000813592
	Npl	872.119	-2.20175	0.545397	-4.03696	5.4148e-05	0.000813592
	Tnfsf15	3231.66	-3.75926	0.931156	-4.0372	5.40934e-05	0.000813592
	Bbc3	671.057	-1.84543	0.457207	-4.03631	5.42987e-05	0.000814803
	1700017B05Rik	2109.09	1.04309	0.258543	4.03449	5.47208e-05	0.000820162
	Psat1	2493.71	-0.815053	0.202038	-4.03415	5.47994e-05	0.000820368
	Epn2	118.112	5.54643	1.37532	4.03282	5.51118e-05	0.000824068
	Wee1	257.415	-1.77993	0.441941	-4.02754	5.63642e-05	0.000841799
	Asb13	319.976	-2.47649	0.615088	-4.02623	5.66776e-05	0.00084548
	Bcl9	1318.38	-1.51736	0.377127	-4.02347	5.73471e-05	0.000854458
	Lnpk	665.103	-1.43526	0.356769	-4.02293	5.74782e-05	0.000855403
	Oas3	4829.57	1.13404	0.282217	4.01833	5.86122e-05	0.000871254
	Melk	39.7432	-8.66573	2.15716	-4.01719	5.88959e-05	0.000874442
	Lyz2	318274	-1.06178	0.264333	-4.01683	5.89858e-05	0.000874748
	Nlrc5	5929.07	-1.38549	0.344952	-4.01646	5.90788e-05	0.0008751
	Rack1	15872.5	-0.647961	0.161425	-4.01402	5.96945e-05	0.000883185
	Kctd10	2700.12	-0.728334	0.181497	-4.01292	5.99727e-05	0.000885228
	Prmt9	1005.52	-0.957335	0.238557	-4.01302	5.99457e-05	0.000885228
	Got2	1582.91	-0.882582	0.220021	-4.01135	6.03728e-05	0.000890093
	Cmpk2	102356	-2.57382	0.642034	-4.00886	6.10127e-05	0.00089848
	Dcaf5	1005.07	1.13528	0.283299	4.00734	6.1406e-05	0.000903219
	Ptpn18	380.393	-3.30607	0.825192	-4.00643	6.1644e-05	0.000905665
	Lancl2	1268.57	-1.69807	0.424312	-4.00193	6.28284e-05	0.000921994
	Cln3	4151.03	-0.643071	0.160757	-4.00027	6.32694e-05	0.000927388
	Rpl32	5045.16	-0.831773	0.208015	-3.99863	6.3711e-05	0.00093278
	Vim	73933.5	-1.14656	0.286764	-3.99829	6.38027e-05	0.000933041
	Raet1d	200.749	-1.92761	0.482458	-3.99539	6.45877e-05	0.000943428
	Scn3b	77.1998	-6.91939	1.73296	-3.99281	6.52946e-05	0.000952653
	Gm38162	51.138	-6.88165	1.72412	-3.9914	6.5685e-05	0.000957243
	D330045A20Rik	79.0537	5.49829	1.37776	3.99074	6.58663e-05	0.000958779
	Dtx3l	9025.16	-1.20255	0.30143	-3.98949	6.62143e-05	0.000962736
	Skil	7626.92	-1.31063	0.328777	-3.98639	6.7086e-05	0.000974289
	Zfp84	428.976	1.75821	0.441413	3.98313	6.80137e-05	0.000986629
	Atp1a3	4752.32	-1.30358	0.327397	-3.98165	6.84381e-05	0.000991646
	H3f3b	13422.5	-0.834726	0.20974	-3.97982	6.8967e-05	0.000998166
	Vamp4	946.262	1.46983	0.369548	3.97737	6.9682e-05	0.00100648
	Batf	775.384	1.62301	0.408068	3.9773	6.97011e-05	0.00100648
	Agmo	58.2775	-7.78403	1.95749	-3.97653	6.99277e-05	0.0010086
	Akap11	758.117	0.941854	0.236913	3.97552	7.02251e-05	0.00100961
	Dr1	2553.69	-0.989988	0.249001	-3.97584	7.013e-05	0.00100961
	Wdr59	1810.61	-1.5307	0.385034	-3.97548	7.0237e-05	0.00100961
	Kif4	104.167	-5.26929	1.32691	-3.97111	7.154e-05	0.00102717
	Lemd3	934.059	-1.79958	0.453219	-3.97067	7.16709e-05	0.00102788
	Crcp	1065.17	0.930295	0.23438	3.96918	7.21219e-05	0.00103317
	Zc3h7a	4564.26	-1.21347	0.305859	-3.9674	7.26607e-05	0.00103971
	Ahr	401.305	2.78844	0.703102	3.96592	7.31145e-05	0.00104502
	Cers6	7775.24	-1.09347	0.27576	-3.9653	7.33047e-05	0.00104656
	Adar	8220.59	-0.65562	0.165366	-3.96466	7.35021e-05	0.00104819
	Eepd1	216.363	4.02984	1.0181	3.95821	7.55146e-05	0.00107568
	Cdk6	3977.54	-0.668552	0.169148	-3.95246	7.73511e-05	0.0011006
	Gk	1071.64	-1.40297	0.354995	-3.95208	7.7475e-05	0.00110112
	Dbp	108.07	-7.00169	1.7724	-3.95041	7.80183e-05	0.0011076
	Mdm2	8994.77	-0.684059	0.173328	-3.94661	7.92662e-05	0.00112405
	Dusp6	1031.15	1.4876	0.377048	3.94539	7.967e-05	0.00112851
	Ccdc71l	1831.77	1.03923	0.263578	3.9428	8.0537e-05	0.00113951
	Ccdc28b	151.172	2.44188	0.61963	3.94086	8.11883e-05	0.00114744
	Gnaq	4036.39	-0.941754	0.239378	-3.93417	8.34859e-05	0.0011786
	Ube2f	2630.19	-0.777466	0.197749	-3.93159	8.43858e-05	0.00118997
	Faah	20.7968	-8.44156	2.14731	-3.93123	8.45114e-05	0.00119041
	Syce2	70.4214	-4.65213	1.1835	-3.93082	8.46554e-05	0.00119112
	Nfix	464.478	-2.28791	0.582829	-3.92553	8.65395e-05	0.00121364
	Mitf	3560.45	-1.30702	0.332954	-3.92551	8.65445e-05	0.00121364
	Trpm4	1216.23	-0.960919	0.244768	-3.92583	8.64314e-05	0.00121364
	Slc17a5	1588.9	-1.09687	0.279684	-3.92181	8.78848e-05	0.00123107
	Hcar2	2254.85	1.64851	0.420479	3.92056	8.83418e-05	0.0012361
	Rrad	26.5334	8.44904	2.15638	3.91816	8.92263e-05	0.0012471
	Slco3a1	1067.62	2.27077	0.579746	3.91683	8.97204e-05	0.00125262
	Gpr85	350.257	1.91107	0.488209	3.91446	9.06077e-05	0.00126361
	Sqstm1	124632	-1.08269	0.27697	-3.90903	9.26657e-05	0.00129088
	Taz	1060.16	1.22231	0.31274	3.90838	9.29166e-05	0.00129295
	Rap1gds1	3383.74	0.641142	0.164091	3.90724	9.33577e-05	0.00129766
	Rps21	1172.35	-1.33548	0.341998	-3.90495	9.42431e-05	0.00130853
	Gm8203	2743.65	-1.31972	0.338135	-3.90295	9.50278e-05	0.00131798
	Isyna1	1066.29	-1.31181	0.336765	-3.89532	9.80707e-05	0.00135724
	Tmem80	406.613	1.54202	0.395866	3.89531	9.80733e-05	0.00135724
	Zcchc2	4020.47	-0.819513	0.210466	-3.89379	9.8689e-05	0.00136426
	Il2rg	827.082	1.08745	0.279518	3.89045	0.000100057	0.00138167
	Sumo3	2101.91	1.15571	0.297137	3.8895	0.000100451	0.00138299
	Zfp146	841.634	1.64305	0.422414	3.88967	0.000100379	0.00138299
	Hpcal1	1344.75	-1.26925	0.326334	-3.88943	0.000100481	0.00138299
	Tuba1a	661.061	1.91118	0.491475	3.88867	0.000100794	0.00138578
	Gm16638	40.0451	6.30558	1.62361	3.88368	0.000102889	0.00141304
	Gm14586	3552.81	-0.679978	0.175107	-3.8832	0.000103089	0.00141426
	Siglec1	7845.71	1.11909	0.288322	3.88138	0.000103865	0.00142305
	Mrgpre	486.772	3.20479	0.825726	3.88117	0.000103955	0.00142305
	Trim26	4599.33	-0.959342	0.247273	-3.87969	0.000104589	0.00143018
	Prkx	4258.38	-1.01098	0.260624	-3.8791	0.000104845	0.00143213
	Dynll1	1802	1.1602	0.299573	3.87282	0.000107582	0.00146697
	Cux1	4288.74	-0.757283	0.195543	-3.87272	0.000107628	0.00146697
	Coro2b	37.0837	-7.50812	1.93984	-3.87049	0.000108619	0.00147888
	Ppp1r15a	3829.86	-1.47706	0.381756	-3.86911	0.000109233	0.00148564
	E2f6	449.373	1.20312	0.311154	3.86664	0.000110343	0.00149912
	Dpep2	841.283	-1.22142	0.316025	-3.86496	0.000111109	0.00150791
	Camsap1	1698.68	-1.35229	0.349986	-3.86384	0.000111617	0.00151318
	Atf5	3380.61	-1.04278	0.270015	-3.86192	0.000112497	0.00152348
	Eef1a1	72583.6	-0.920163	0.238411	-3.85956	0.000113589	0.00153662
	Lpl	35209.9	-1.82406	0.472812	-3.8579	0.000114368	0.00154549
	A230050P20Rik	540.596	-1.8677	0.484187	-3.8574	0.000114601	0.001547
	Xylt2	3302.97	1.15675	0.300006	3.85576	0.000115369	0.0015557
	Setx	1583.53	1.21378	0.315012	3.85312	0.000116622	0.00157092
	Cyp4f18	139.327	-2.2108	0.574028	-3.85137	0.000117459	0.0015805
	Themis2	4770.62	-1.2866	0.334467	-3.84673	0.000119705	0.0016087
	Dusp7	1225.28	1.23596	0.321319	3.84652	0.000119809	0.0016087
	Fxyd5	4377.24	-0.884533	0.230144	-3.84339	0.000121347	0.00162671
	Stk17b	1043.44	1.79613	0.467345	3.84327	0.000121408	0.00162671
	Alox5	62.8601	-7.61723	1.98215	-3.8429	0.000121587	0.00162739
	Mterf1b	47.7401	5.97491	1.55524	3.84178	0.000122143	0.0016331
	Nqo1	42.9679	6.15966	1.60406	3.84006	0.000123007	0.00164167
	Stxbp1	1138.7	-1.11353	0.289983	-3.83998	0.000123044	0.00164167
	Entpd1	1674.53	-1.20614	0.314352	-3.8369	0.000124598	0.00166066
	Kat14	962.761	1.03823	0.270627	3.83638	0.000124862	0.00166241
	Ep400	3566.86	-1.22398	0.319207	-3.83443	0.000125856	0.00167388
	Bbs9	162.753	-2.1134	0.551202	-3.83416	0.000125996	0.00167398
	Ak3l2-ps	29.2087	-8.60433	2.24599	-3.83097	0.000127638	0.00169402
	Lad1	427.208	1.77659	0.463943	3.82933	0.000128492	0.00170357
	Zfp426	399.002	1.69729	0.443385	3.82802	0.000129178	0.00171087
	Acvr1	736.668	-0.936951	0.244851	-3.82661	0.000129919	0.00171887
	Sh2d1b1	22.8748	8.24642	2.15559	3.82559	0.000130459	0.00172421
	Map2k4	2263.62	-0.98656	0.257911	-3.82519	0.000130669	0.00172518
	Dkk2	125.972	-6.62249	1.73212	-3.82334	0.000131658	0.00173642
	Prrg4	62.6352	-5.20681	1.36239	-3.82183	0.000132467	0.00174346
	Olfml2b	50.162	-7.69423	2.01314	-3.82201	0.00013237	0.00174346
	Maf	4868.73	1.0905	0.285422	3.82067	0.000133087	0.0017498
	Ccrl2	16369	-1.4824	0.388133	-3.81932	0.000133823	0.00175764
	Fcrls	13712.3	-1.41577	0.370729	-3.81886	0.000134068	0.00175903
	Rnf2	2057.93	-1.41061	0.369568	-3.81691	0.000135135	0.00177119
	Cdkn1b	464.014	1.78264	0.467401	3.81394	0.000136767	0.00179073
	F13a1	36.018	-8.45877	2.21836	-3.81308	0.000137248	0.00179516
	Ms4a6b	1008.98	1.43222	0.375666	3.81249	0.000137572	0.00179754
	Ncoa3	3868.14	-0.725932	0.190758	-3.80551	0.000141514	0.00184524
	Cdk10	455.495	1.36397	0.358415	3.80557	0.000141477	0.00184524
	Rsl1	115.971	2.91594	0.766715	3.80316	0.000142863	0.00186091
	Tnfaip8l2	1330.82	1.05695	0.278033	3.80151	0.000143817	0.0018714
	Tns3	7259.53	-1.05762	0.278268	-3.80074	0.000144266	0.00187531
	Akt3	527.132	-2.05559	0.54088	-3.80046	0.000144428	0.00187548
	Tmem170b	1055.33	0.989552	0.260512	3.79849	0.000145581	0.00188852
	Tmem131	2731.5	-1.15701	0.304649	-3.79784	0.000145965	0.00189043
	Cpsf3	1381.61	1.51016	0.397649	3.79773	0.000146028	0.00189043
	Clcn3	1174.56	1.03968	0.273888	3.79601	0.000147042	0.00190161
	Bach2	35.7422	8.41241	2.21811	3.7926	0.00014908	0.00192458
	Ube4a	1808.04	1.11938	0.295155	3.79253	0.000149123	0.00192458
	Gm5117	59.9775	-3.84808	1.01569	-3.78862	0.000151484	0.00195306
	Rragc	6856.69	-0.839769	0.22206	-3.78172	0.00015575	0.00200602
	Enho	50.9963	-7.63992	2.02071	-3.78081	0.000156317	0.00201127
	Exoc8	680.938	1.12218	0.296972	3.77873	0.000157629	0.00202608
	Lrrc39	66.4652	-7.53326	1.99482	-3.77641	0.000159103	0.00204296
	Smg5	1727.78	0.924182	0.24483	3.7748	0.000160138	0.00205416
	Xpo1	2524.28	1.06869	0.283153	3.77426	0.000160483	0.002055
	Tbxas1	3290.03	-1.51068	0.400266	-3.77419	0.000160529	0.002055
	Pml	3294.78	-1.15021	0.305001	-3.77118	0.000162479	0.00207503
	Ezr	4224.51	-1.30524	0.346126	-3.77101	0.000162587	0.00207503
	Gm9794	10922.5	-0.684043	0.181389	-3.77115	0.000162498	0.00207503
	Fndc3a	9189.97	-1.33859	0.355504	-3.76534	0.000166323	0.00211631
	Gm2000	4577.44	-0.698153	0.1854	-3.76566	0.000166108	0.00211631
	2610507I01Rik	105.365	4.66917	1.23996	3.76556	0.000166173	0.00211631
	Rps15a-ps5	684.216	-1.41449	0.375855	-3.7634	0.00016762	0.00213066
	Tox2	153.786	-3.75234	0.997312	-3.76245	0.000168257	0.00213662
	Gnas	23263.6	-0.609084	0.161985	-3.76013	0.000169828	0.0021544
	Mocs1	1398.72	1.21312	0.323065	3.75502	0.000173326	0.00219656
	Emc1	1546	1.1583	0.308591	3.7535	0.00017438	0.0022077
	Gm9761	1634.1	-0.857395	0.228586	-3.75087	0.000176225	0.00222883
	Glipr2	129.646	-3.05691	0.815569	-3.74819	0.000178113	0.00225046
	Cp	1643.21	1.67389	0.447044	3.74435	0.00018086	0.00228061
	Zranb3	467.31	-2.96278	0.791235	-3.7445	0.000180756	0.00228061
	Gm14303	1585.11	-1.31	0.349932	-3.74359	0.000181409	0.00228525
	Dock2	6398.95	-0.860524	0.230021	-3.74107	0.000183238	0.00230391
	Tifa	1965.28	-0.789575	0.211057	-3.74105	0.000183255	0.00230391
	Celf2	2167.65	-1.24475	0.332783	-3.74042	0.000183714	0.00230509
	Atf3	16917.3	-0.958439	0.256235	-3.74048	0.000183672	0.00230509
	Rps6ka1	2312.46	1.14196	0.305457	3.73855	0.000185087	0.00232002
	Tfe3	3243.58	1.33669	0.357809	3.73575	0.000187157	0.00234132
	Atp2b1	9434.7	-0.8439	0.225894	-3.73582	0.000187107	0.00234132
	Eed	952.115	1.17207	0.313904	3.73385	0.000188577	0.00235518
	Rsl24d1	882.119	-1.15969	0.310596	-3.73377	0.000188638	0.00235518
	Synj2	655.763	2.24276	0.600841	3.73269	0.000189444	0.00236291
	Slc16a3	1552.94	-1.95761	0.524537	-3.73208	0.000189907	0.00236634
	Ints7	592.653	1.49151	0.399882	3.72988	0.00019157	0.00238471
	Tmem256	646.784	-1.24018	0.332755	-3.72702	0.000193757	0.00240957
	Nupr1	3969.15	-1.00794	0.2705	-3.72622	0.000194372	0.00241483
	1110002L01Rik	364.564	1.7391	0.466916	3.72465	0.000195586	0.00242754
	Nrp1	8457.81	-0.881913	0.236849	-3.72352	0.000196466	0.00243606
	Epb41l2	6737.93	-0.736413	0.198015	-3.71899	0.000200024	0.00247775
	Csrp1	3072.41	-1.19752	0.322062	-3.71831	0.000200561	0.00248196
	Psma7	4094.91	0.744562	0.200257	3.71803	0.000200785	0.00248231
	Pcmtd1	1258.44	-1.20645	0.324533	-3.7175	0.000201201	0.00248502
	Lipa	26012	-1.0321	0.277836	-3.71478	0.000203383	0.00250951
	Metrn	182.793	-4.83575	1.30218	-3.71357	0.000204352	0.00251901
	Mnt	1228.43	2.27858	0.613937	3.71143	0.000206095	0.00253802
	Tlr3	2007.61	-1.2166	0.327901	-3.71026	0.000207045	0.00254724
	Sord	751.888	-1.44763	0.390257	-3.70943	0.000207727	0.00255315
	Gm4149	876.92	-1.06969	0.288408	-3.70893	0.000208135	0.00255567
	Ptpn22	77.3629	3.12205	0.842023	3.7078	0.000209071	0.00256467
	Mdh1	3788.57	-0.787438	0.212413	-3.70711	0.000209641	0.00256917
	Smo	639.467	-1.75344	0.473093	-3.70633	0.000210287	0.00257432
	Disc1	67.1177	5.04617	1.36158	3.70611	0.000210469	0.00257432
	Slc37a2	4978.5	-1.09645	0.296338	-3.7	0.000215598	0.00263229
	Zfhx3	1022.55	1.12932	0.305224	3.69997	0.000215625	0.00263229
	Gpr34	281.669	-3.88276	1.04948	-3.69968	0.000215868	0.00263272
	Gm27003	20.6603	-8.15132	2.2058	-3.6954	0.000219539	0.00267491
	Qpct	983.112	-1.91556	0.518559	-3.694	0.000220755	0.00268712
	Plk3	640.632	1.85959	0.503467	3.69357	0.000221132	0.00268913
	Shroom3	48.9755	9.50075	2.57265	3.69297	0.000221646	0.00269279
	Tspyl2	525.234	1.46956	0.398234	3.69019	0.000224088	0.00271983
	Gm8129	380.596	-1.36427	0.369802	-3.68918	0.000224978	0.00272802
	Sesn1	981.164	1.83786	0.498274	3.68845	0.000225627	0.00273327
	Sfxn1	1131.15	0.96724	0.262357	3.68674	0.000227149	0.00274906
	Btbd2	789.409	-1.22923	0.333493	-3.68593	0.000227867	0.00275249
	Fam208b	1377.59	-2.12145	0.575531	-3.68608	0.000227737	0.00275249
	Vti1a	1926.95	0.875304	0.237638	3.68336	0.000230181	0.00277778
	Optn	3213.33	-1.53505	0.41728	-3.67871	0.000234418	0.00282352
	Dock4	1352.4	1.33625	0.363225	3.67885	0.000234292	0.00282352
	Urm1	988.566	1.09889	0.298831	3.67728	0.000235736	0.00283669
	Chp2	42.8757	-8.51346	2.3154	-3.67688	0.000236105	0.00283842
	Xbp1	2540.02	0.850589	0.231357	3.67652	0.000236442	0.00283977
	Atp10a	1179.43	-1.35261	0.368211	-3.67347	0.000239277	0.00287109
	Snx10	6980.8	-0.833079	0.226906	-3.67147	0.00024116	0.00289095
	Gm10269	370.046	-1.36244	0.371219	-3.67017	0.00024239	0.00290294
	Tm9sf4	5657.19	0.708136	0.192975	3.66958	0.000242948	0.00290687
	Pgam1-ps2	5816.38	-0.923889	0.251973	-3.66662	0.000245781	0.00293798
	Rnf19b	7276.35	-0.860062	0.234595	-3.66616	0.000246217	0.00294041
	Pitpna	7452.08	0.668915	0.182473	3.66583	0.000246536	0.00294144
	Mlph	28.6401	8.63105	2.35542	3.66433	0.000247988	0.00295597
	Cacnb3	286.769	-3.6112	0.985707	-3.66357	0.000248726	0.00296198
	Mapk7	1140.89	1.14097	0.311491	3.66292	0.000249358	0.00296671
	Myo18a	2946	1.15994	0.316847	3.66088	0.000251352	0.00298761
	Lix1	44.4487	5.61541	1.53414	3.66029	0.000251929	0.00299166
	Rab39	49.221	5.19088	1.4191	3.65787	0.00025432	0.00301721
	Harbi1	148.328	2.73509	0.748828	3.65249	0.000259707	0.00307824
	Pla2g6	331.612	1.57309	0.430737	3.65209	0.000260117	0.00308021
	Rasgrp3	2042.67	-4.54273	1.24416	-3.65123	0.000260992	0.00308767
	Cflar	22430.3	-1.03039	0.282496	-3.64747	0.000264837	0.00313023
	Rnd3	759.977	-4.78834	1.31313	-3.6465	0.000265841	0.00313916
	Ncoa2	1105.47	1.08176	0.29699	3.64243	0.000270081	0.00318625
	Nt5dc2	519.017	-1.49062	0.409312	-3.64178	0.000270762	0.0031913
	Car5b	26.8181	-8.10882	2.22685	-3.64139	0.000271174	0.00319319
	Sec24d	978.56	1.4164	0.389176	3.63948	0.00027319	0.00321393
	Snap29	1676.39	-0.753529	0.207173	-3.6372	0.000275619	0.00323948
	Zfp821	397.447	2.24192	0.616634	3.63574	0.000277184	0.00325485
	Crybg1	1579.69	-1.363	0.375022	-3.63446	0.000278563	0.00326801
	Gm15975	865.651	-1.27943	0.352061	-3.63411	0.000278942	0.00326942
	Afp	193.483	3.70091	1.01859	3.63336	0.000279755	0.00327591
	Slc30a5	1431.03	1.15822	0.318808	3.63298	0.000280164	0.00327766
	Cytip	81.7474	-6.17883	1.70198	-3.63038	0.000283001	0.00330779
	Rps15-ps2	3036.23	-1.04575	0.288149	-3.62918	0.000284317	0.0033201
	Kyat3	65.9989	-3.40402	0.93852	-3.62701	0.000286719	0.00334506
	Atp11a	3188.6	-1.05893	0.292285	-3.62293	0.000291281	0.00339514
	Rnf34	1233.15	-0.955537	0.263766	-3.62267	0.000291577	0.00339546
	Dennd6b	332.722	-2.34925	0.648637	-3.62183	0.00029253	0.00340225
	Setdb1	1358.74	0.756452	0.208884	3.62139	0.000293026	0.00340225
	Zfp811	1355.1	1.40793	0.3888	3.6212	0.000293237	0.00340225
	4930453N24Rik	1030.04	-1.21664	0.335964	-3.62135	0.000293074	0.00340225
	Eps8l1	126.126	-3.97861	1.09931	-3.6192	0.000295521	0.0034256
	Rad50	835.802	0.888998	0.245675	3.6186	0.000296204	0.00343038
	Lmod3	40.9088	-8.03689	2.22147	-3.61783	0.000297087	0.00343745
	Oraov1	686.066	1.73336	0.479208	3.61713	0.000297883	0.00344101
	Adra1a	190.441	3.73482	1.03255	3.61709	0.000297939	0.00344101
	Sertad2	1181.38	-0.803846	0.222314	-3.61581	0.000299415	0.00345489
	Wars	5146.8	-1.27141	0.351978	-3.61219	0.000303622	0.00350024
	Wbp4	1521.83	-1.05932	0.293805	-3.60551	0.000311535	0.00358819
	Fabp5	14012.5	-0.979012	0.271556	-3.6052	0.000311912	0.00358927
	Sowahc	1573.45	-1.12817	0.312982	-3.6046	0.000312637	0.00359433
	Plscr1	639.481	-1.54126	0.427967	-3.60135	0.000316574	0.00363628
	A530072M11Rik	31.0706	-8.83773	2.45438	-3.6008	0.000317237	0.00364059
	G3bp1	3218.35	-0.788189	0.218928	-3.60022	0.000317948	0.00364214
	Yeats4	1003.39	-1.12001	0.311095	-3.60022	0.000317949	0.00364214
	Vwa8	1592.71	-0.940282	0.261289	-3.59862	0.000319906	0.00366124
	Fbxo28	988.355	0.900597	0.250299	3.59808	0.000320571	0.00366553
	Fcgr2b	10374.5	0.535537	0.148856	3.5977	0.000321045	0.00366763
	Eif4ebp1	1263.77	-1.05071	0.292162	-3.59632	0.000322755	0.00368384
	Klhdc10	1167.33	0.799978	0.222551	3.59458	0.000324919	0.00370519
	Gm13456	48234.4	-0.886971	0.246949	-3.59171	0.000328512	0.00374279
	St18	69.0631	4.30613	1.19912	3.59107	0.000329317	0.00374858
	Mr1	621.308	-2.37649	0.661938	-3.5902	0.000330419	0.00375489
	Fkbpl	325.401	2.33646	0.650793	3.59017	0.000330466	0.00375489
	Unc5a	39.5551	-7.69702	2.14427	-3.58958	0.000331216	0.00376003
	Sp110	3359.41	-0.95715	0.266771	-3.58791	0.000333341	0.00378076
	Iqgap1	38007.9	-1.19355	0.33275	-3.58693	0.00033459	0.00379152
	Rap2c	3335.49	-0.796714	0.222237	-3.58497	0.000337111	0.00381666
	Fam102b	4840.49	-2.64749	0.738623	-3.58435	0.000337917	0.00382236
	Kansl1l	384.138	1.22489	0.341787	3.58378	0.000338652	0.00382725
	Ube2d1	589.646	-1.40967	0.393508	-3.58232	0.000340556	0.00384533
	Ptpn2	1177.77	-1.40841	0.393194	-3.58196	0.000341027	0.00384721
	Gca	375.9	-2.12765	0.594329	-3.57992	0.000343704	0.00387396
	Cdh6	41.454	6.58022	1.8383	3.57952	0.000344222	0.00387634
	Atp6v0d2	5597.81	-1.33946	0.374249	-3.57907	0.000344821	0.00387962
	Csnk1a1	6010.13	-0.742878	0.20762	-3.57807	0.00034614	0.003891
	Tnik	223.108	-1.64382	0.459841	-3.57476	0.000350553	0.0039371
	Cd200r4	2736.08	-1.58186	0.442674	-3.57342	0.000352344	0.0039537
	Pik3r5	10819.1	-0.695013	0.19462	-3.57112	0.000355455	0.00398506
	Slamf6	32.6232	-8.73707	2.4477	-3.56951	0.000357653	0.00400615
	Ugt1a6a	17.6909	7.4378	2.08387	3.56922	0.000358049	0.00400704
	Ier5l	62.2853	-6.99747	1.9611	-3.56813	0.000359539	0.00402015
	Ccnd2	1291.34	-2.48994	0.697885	-3.56784	0.000359941	0.00402109
	Tgs1	1762.28	-1.73442	0.486279	-3.56671	0.000361486	0.00403478
	Tprkb	523.473	1.3907	0.390211	3.56397	0.000365282	0.00407356
	Lgals3bp	24521.2	0.861039	0.241664	3.56296	0.000366698	0.00408574
	Hdac9	905.62	-1.46191	0.41049	-3.56138	0.000368909	0.00410675
	Cdk14	1714.9	-0.929407	0.261079	-3.55987	0.000371042	0.00412342
	Gm26347	13.3439	7.52322	2.11349	3.55962	0.000371386	0.00412342
	Gm42815	24.5923	5.90393	1.65857	3.55964	0.000371358	0.00412342
	Pilrb1	303.489	4.58436	1.28817	3.55881	0.000372535	0.00413256
	Usp42	855.28	-1.03083	0.28976	-3.55753	0.000374363	0.00414919
	Igfbp4	325.543	-2.49908	0.702598	-3.55692	0.00037523	0.00415516
	Gm8741	223.693	-1.93158	0.543312	-3.55519	0.000377711	0.00417896
	Rps20	2437.33	-0.934679	0.26298	-3.55419	0.000379147	0.00419119
	Abca8b	32.1245	-7.93428	2.2345	-3.55081	0.000384049	0.00424166
	Ppargc1b	129.649	-3.73382	1.05212	-3.54887	0.000386895	0.00426936
	Usb1	3605.58	-0.879812	0.248075	-3.54656	0.000390298	0.00430315
	Kcnf1	25.201	8.67178	2.45033	3.53903	0.000401595	0.00442384
	Pikfyve	2597.12	-1.13816	0.321666	-3.53833	0.000402664	0.0044298
	Nap1l4	3053.47	0.686103	0.193912	3.53822	0.000402836	0.0044298
	Ccnb1-ps	33.5459	-7.93436	2.24363	-3.53639	0.000405638	0.00445673
	Ccne1	363.803	-1.80221	0.509941	-3.53415	0.000409089	0.00449068
	B3gnt8	327.893	2.77758	0.785975	3.53392	0.000409439	0.00449068
	Ldlrap1	2326.57	1.24695	0.352932	3.53312	0.000410688	0.00450047
	Atad1	3615.3	-1.27155	0.360392	-3.52825	0.000418319	0.00458012
	Aamp	4478.28	-0.707664	0.200651	-3.52683	0.000420561	0.00460068
	Nek7	3496.09	-0.975554	0.276633	-3.52653	0.000421049	0.00460203
	Rev1	402.806	1.17379	0.333103	3.52381	0.000425393	0.00464148
	Tgfbrap1	1128.03	1.09962	0.31205	3.52384	0.000425339	0.00464148
	Spaca6	356.676	2.17228	0.616852	3.52156	0.000429011	0.00467692
	Cacna1d	375.901	-2.40711	0.684018	-3.51908	0.000433042	0.0047168
	Vwa5a	5023.97	-1.05662	0.300308	-3.51845	0.000434083	0.00472407
	Rps6kb1	799.625	0.841581	0.239248	3.51761	0.000435446	0.00473482
	Rbbp8	1319.69	-0.938436	0.266812	-3.51721	0.000436103	0.00473692
	Gm44423	45.3983	5.07407	1.44271	3.51704	0.000436389	0.00473692
	Nono	4453.73	-0.868523	0.247148	-3.51418	0.000441116	0.00478412
	Gm15163	421.171	-1.75942	0.500983	-3.51194	0.000444857	0.00482055
	Ciz1	2069.93	0.821062	0.233873	3.51072	0.000446888	0.00483842
	Sephs2	3699.4	1.31717	0.375344	3.50925	0.000449378	0.00486121
	Psmd2	10777.6	0.587756	0.167543	3.50808	0.000451352	0.00487838
	Ubl3	3436.37	-0.725382	0.206876	-3.50637	0.000454269	0.00490572
	Slc39a1	3567.5	-0.667179	0.190349	-3.50504	0.000456545	0.00492608
	Nhs	46.7944	6.43304	1.8357	3.50442	0.000457608	0.00493334
	Trmt13	162.377	2.21159	0.631131	3.50418	0.000458019	0.00493357
	Cul2	1518.32	-0.955307	0.272768	-3.50227	0.000461318	0.00496487
	Cd68	50344.9	-0.688129	0.196534	-3.50131	0.000462971	0.00497419
	Mllt11	741.063	2.00742	0.573302	3.5015	0.000462645	0.00497419
	Elf1	2091.11	-1.26875	0.362598	-3.49905	0.000466926	0.00501241
	Mylip	1159.01	1.35119	0.386339	3.49743	0.000469772	0.00503869
	Mark2	3090.14	-0.974446	0.278719	-3.49616	0.000472005	0.00505834
	Mdfic	9887.18	-0.74698	0.213737	-3.49485	0.000474323	0.00507888
	Ap1s2	1152.98	-1.17241	0.33553	-3.49421	0.000475463	0.00508676
	Tlk1	2275.4	0.713729	0.204274	3.49398	0.000475884	0.00508696
	Nt5c3	2476.06	-1.61912	0.463483	-3.49337	0.000476959	0.00509414
	Pno1	1715.94	0.807271	0.23122	3.49135	0.000480581	0.0051285
	Fam20c	20622.9	-0.84272	0.24145	-3.49024	0.000482585	0.00514554
	AI467606	384.78	1.75282	0.50228	3.48972	0.000483521	0.00515117
	Pde8a	1116.16	1.02523	0.293924	3.48807	0.000486525	0.0051788
	Cnrip1	1136.96	-1.36783	0.39223	-3.48732	0.000487878	0.00518884
	Gm13611	215.549	-1.9474	0.558753	-3.48525	0.000491674	0.00522259
	Gm16580	5543.36	-0.784518	0.225104	-3.48514	0.000491878	0.00522259
	Pbk	30.4055	-7.72728	2.2206	-3.47981	0.000501765	0.00532309
	Igsf9	324.869	-2.88585	0.829531	-3.4789	0.000503483	0.00533683
	Mfap3l	356.372	2.0967	0.603034	3.47692	0.000507207	0.0053718
	Dock1	1331.01	-1.17354	0.3377	-3.4751	0.000510661	0.00540386
	Psmb8	6719.4	0.788078	0.226837	3.47421	0.000512364	0.00541361
	Ino80d	1750	-1.34976	0.388514	-3.47417	0.00051244	0.00541361
	Plagl1	327.785	-4.08759	1.1771	-3.47259	0.000515459	0.00543686
	Sipa1	1637.69	1.52524	0.439225	3.47257	0.000515501	0.00543686
	Cryl1	648.662	-1.56141	0.450264	-3.46777	0.000524801	0.00552035
	Rps26	1145.68	-1.00804	0.29065	-3.46821	0.00052393	0.00552035
	Golga3	3048.75	-1.05357	0.303825	-3.46768	0.000524968	0.00552035
	Atp6v1g1	3751.52	-0.742929	0.214264	-3.46736	0.000525602	0.00552035
	Gm5345	634.545	1.39611	0.402617	3.46758	0.000525175	0.00552035
	Gyg	3523.22	-1.29887	0.374978	-3.46386	0.000532491	0.00558806
	2010016I18Rik	39.9899	5.46105	1.57672	3.46354	0.000533114	0.00558996
	Tsr1	1131.71	1.12194	0.324072	3.46202	0.000536131	0.00561692
	Svbp	1225.92	-0.947041	0.273678	-3.46042	0.000539327	0.00564573
	Cars	2414.07	-0.827396	0.239199	-3.45902	0.000542142	0.0056705
	Oxct1	4037.97	-1.07538	0.31093	-3.4586	0.000542986	0.00567463
	Uap1l1	5304.19	-0.598455	0.173077	-3.45773	0.000544742	0.00568828
	Zdhhc21	1584.2	-1.3888	0.401699	-3.45732	0.000545573	0.00569225
	Hnrnpc	3642.81	-0.955306	0.276449	-3.45563	0.00054901	0.00572338
	Cetn4	21.8056	-6.88946	1.99451	-3.45421	0.000551898	0.00574874
	Ublcp1	354.547	1.38727	0.401792	3.45271	0.00055498	0.00577608
	Ppp1r12b	934.893	1.53946	0.446128	3.45072	0.000559083	0.00581401
	Abcb1b	1009.57	-1.90153	0.551212	-3.44972	0.000561171	0.00583092
	Polk	332.148	1.61269	0.467556	3.4492	0.000562251	0.00583734
	Gbe1	1401.68	1.03617	0.300631	3.44666	0.000567569	0.00588771
	Neat1	15486.7	1.3135	0.381147	3.44616	0.000568604	0.00589361
	Gm12715	15443.7	-1.07017	0.310782	-3.44347	0.000574301	0.00594778
	Crim1	1384.37	-1.17011	0.339904	-3.44246	0.000576444	0.00596509
	Gm10254	1229.85	-0.968187	0.281288	-3.44198	0.000577463	0.00597074
	Alox5ap	2665.82	-0.952698	0.276857	-3.44112	0.00057932	0.00598505
	Il4i1	337.552	-3.37359	0.98052	-3.44061	0.000580396	0.00599126
	Cse1l	1164.8	0.958594	0.278639	3.44027	0.000581128	0.00599392
	Lamp1	65036.7	-0.507873	0.147691	-3.43875	0.000584416	0.00602223
	Ccdc166	71.2988	4.31386	1.25456	3.43856	0.000584826	0.00602223
	Ifi203	6097.85	-1.48172	0.430988	-3.43797	0.000586089	0.00602584
	Rpl29	3015.55	-0.701922	0.204169	-3.43795	0.00058613	0.00602584
	Wrnip1	366.82	1.50649	0.438332	3.43687	0.000588483	0.00604511
	Fanci	26.8979	-8.07383	2.34961	-3.43624	0.000589845	0.00605417
	Zfp558	151.008	3.76734	1.09715	3.43375	0.000595296	0.00610516
	Ilf2	748.893	1.11998	0.326268	3.4327	0.000597611	0.00612394
	Fgd6	1298.08	-1.2784	0.372564	-3.43135	0.000600586	0.00614944
	Prps1l3	540.06	-1.53843	0.44843	-3.43071	0.000602012	0.00615905
	Acadsb	1281.47	0.822932	0.239892	3.43043	0.000602633	0.00616041
	Csf1	8194.21	-1.69362	0.493751	-3.43012	0.000603312	0.00616237
	Ly6e	9110.02	0.958098	0.279371	3.42948	0.00060474	0.00617196
	Pgs1	3324.82	-0.710471	0.207354	-3.42637	0.000611704	0.006238
	Cd4	391.372	-2.00482	0.585265	-3.42549	0.000613691	0.00625322
	Timm10	458.595	-1.17638	0.343694	-3.42277	0.000619873	0.00631112
	Susd2	252.022	4.16087	1.21647	3.42045	0.000625167	0.00635897
	Rps19	1632.05	-0.718195	0.209982	-3.42027	0.00062558	0.00635897
	Gm25835	26.1546	-8.52332	2.49256	-3.41951	0.000627337	0.00637171
	Il1rl2	337.463	1.88114	0.5502	3.419	0.000628506	0.00637846
	Srxn1	13746.4	1.23928	0.362511	3.4186	0.000629444	0.00638284
	9930111J21Rik1	315.067	-3.12456	0.914487	-3.41674	0.000633758	0.00641115
	Csf2rb2	5832.06	0.722117	0.21132	3.41717	0.00063275	0.00641115
	Gm15500	7279.25	-0.75096	0.219786	-3.41677	0.000633683	0.00641115
	Eef1b2	4224.32	-0.64872	0.18988	-3.41648	0.000634365	0.00641216
	Sh3bp5	6572.91	-0.787526	0.230544	-3.41595	0.000635606	0.00641957
	Rnf216	1323.19	-0.840183	0.245978	-3.41568	0.000636231	0.00642075
	C1qa	29857.1	-0.935533	0.274076	-3.41341	0.000641555	0.00646931
	Pnpla7	4385.46	-0.793011	0.232459	-3.4114	0.000646291	0.00651187
	Tirap	588.848	0.953	0.279561	3.40892	0.00065221	0.00656627
	Etv3	2650.62	-0.992558	0.291413	-3.40602	0.000659162	0.00662525
	Tmsb4x	80914.4	0.851552	0.250021	3.40592	0.000659404	0.00662525
	Kalrn	289.559	-2.32737	0.683349	-3.40583	0.000659641	0.00662525
	Lzts2	409.421	-1.80267	0.529593	-3.40388	0.000664371	0.00666745
	Dok3	699.135	1.25307	0.368178	3.40344	0.000665424	0.00667272
	Shisa3	856.46	2.06931	0.608276	3.40192	0.000669132	0.00670459
	Psme3	2477.71	0.68038	0.200044	3.40115	0.000671025	0.00671823
	Pign	1438.73	0.95795	0.281716	3.4004	0.000672863	0.00673129
	Pnpt1	1899.59	-1.1242	0.330713	-3.39932	0.000675547	0.00674746
	Nxpe5	40.7905	-8.54023	2.51225	-3.39944	0.000675248	0.00674746
	Gm5913	885.809	-0.863782	0.25431	-3.39656	0.000682375	0.00681027
	Tnrc6c	747.415	1.68692	0.497113	3.39343	0.000690241	0.00688334
	Usp31	1373.71	-1.77966	0.525206	-3.38851	0.000702746	0.00700252
	Sulf2	730.101	-1.29531	0.382326	-3.38799	0.00070408	0.00701028
	Inpp5e	489.228	1.26089	0.37219	3.38776	0.000704657	0.0070105
	Pepd	2272.03	-0.954042	0.281717	-3.38653	0.000707822	0.00703645
	Lsm11	451.339	1.8339	0.541631	3.38588	0.000709502	0.00704761
	Akr7a5	415.835	-1.69411	0.500404	-3.38548	0.000710527	0.00705224
	H2-Aa	88.3937	5.88836	1.74169	3.38082	0.00072269	0.00716733
	Clec4a2	219.598	3.53364	1.04579	3.37894	0.000727668	0.00721105
	Hmgcl	1353.94	1.00133	0.296398	3.37833	0.000729283	0.00721573
	Napepld	214.355	2.15527	0.637953	3.37842	0.000729034	0.00721573
	Brip1	202.964	-3.11393	0.922005	-3.37735	0.00073188	0.00723576
	Inpp5f	507.888	1.32337	0.392059	3.37544	0.000736965	0.00728033
	Slc38a6	1137.02	0.958056	0.283899	3.37464	0.000739117	0.0072902
	Wdr81	4053.8	0.659717	0.195484	3.37479	0.000738731	0.0072902
	Vegfb	900.562	-1.26633	0.375413	-3.37316	0.000743114	0.00732158
	Uvssa	299.721	1.71282	0.5078	3.37303	0.000743457	0.00732158
	Arid3b	423.453	1.24051	0.36793	3.37159	0.000747353	0.00734849
	St6gal1	1423.61	-1.76438	0.523294	-3.37167	0.000747132	0.00734849
	Cspg4	552.9	-2.38652	0.707919	-3.37117	0.000748485	0.00735389
	Psph	289.828	-1.34247	0.398448	-3.36925	0.000753721	0.00739959
	Gm43672	32.5725	7.19558	2.1359	3.36887	0.000754777	0.0074042
	Rufy3	2807.65	-0.826295	0.245532	-3.36533	0.000764527	0.00749403
	Edil3	28.2342	-8.35267	2.4823	-3.36489	0.000765753	0.00750023
	Cdc42ep2	710.818	1.81504	0.539636	3.36345	0.000769734	0.00753338
	Pcca	794.867	-1.3573	0.40358	-3.36315	0.000770591	0.00753593
	Gm18853	45.2376	-4.77425	1.42005	-3.36204	0.000773693	0.00756041
	1810011H11Rik	607.393	1.29191	0.384779	3.35754	0.000786406	0.0076787
	Adam19	74.8779	5.34548	1.59234	3.35701	0.000787916	0.00768288
	Atf4	8625.6	-0.582488	0.173517	-3.35696	0.00078805	0.00768288
	Gmpr	412.414	-1.72889	0.515402	-3.35445	0.000795234	0.00774294
	Rgs10	1590.16	-1.36192	0.406013	-3.35438	0.000795436	0.00774294
	Aif1	1553.26	1.88987	0.563548	3.35353	0.00079789	0.00776085
	Rsad2	245630	-2.12197	0.632909	-3.35272	0.000800218	0.0077775
	Cuta	945	-1.0567	0.315225	-3.35219	0.000801741	0.00778631
	Gdi1	2421.29	0.86207	0.257186	3.35193	0.000802504	0.00778774
	Rnf139	1175.39	-0.889354	0.265445	-3.35043	0.000806875	0.00782415
	Acot13	412.162	-1.89822	0.566845	-3.34876	0.000811755	0.00786543
	Fbxo47	23.5202	8.24519	2.46277	3.34793	0.000814183	0.00788291
	Ada	78.3055	-3.70808	1.10791	-3.34691	0.000817165	0.00790392
	Nisch	10324.5	0.766849	0.229132	3.34677	0.000817604	0.00790392
	Ap5s1	258.789	2.1056	0.629187	3.34654	0.000818274	0.00790435
	Klhl20	494.413	1.3581	0.406206	3.34338	0.000827632	0.00798576
	Crlf2	3394.24	-1.17023	0.350026	-3.34327	0.000827966	0.00798576
	Bnip3l	2208.55	-1.35132	0.404296	-3.34241	0.000830543	0.00800451
	Arid2	1298.18	-1.13004	0.338242	-3.34092	0.000835017	0.00804149
	Aplp1	200.273	-2.55393	0.764523	-3.34055	0.000836134	0.00804611
	Tec	1222.02	1.63231	0.488671	3.34031	0.000836834	0.00804673
	Zfp266	237.088	2.46285	0.737361	3.34008	0.000837532	0.00804731
	Xlr3b	46.7373	-5.66935	1.69793	-3.33898	0.000840871	0.00807326
	Insig2	1340	-1.02411	0.306791	-3.33812	0.00084348	0.00809215
	Dcaf10	539.976	0.946962	0.283706	3.33783	0.000844343	0.00809429
	Gm5786	422.55	-1.00345	0.300782	-3.33615	0.000849478	0.00813734
	Idnk	1092.47	0.976346	0.292689	3.33578	0.000850609	0.008142
	Stard3nl	2051.35	-0.785911	0.23565	-3.33507	0.000852773	0.00815654
	Akap13	11543.1	-1.06798	0.320266	-3.33466	0.00085403	0.00816238
	Pgam1	2097.54	-0.871973	0.26159	-3.33336	0.00085804	0.00819451
	Cct7	6434.51	0.515265	0.154654	3.33173	0.000863088	0.00823027
	mt-Co1	130964	-0.644387	0.193402	-3.33185	0.000862706	0.00823027
	Ehmt1	942.666	0.832004	0.249848	3.33004	0.000868341	0.00827412
	Diaph1	5272.94	0.78945	0.237253	3.32747	0.000876398	0.00833832
	Cenpa	165.89	-4.01508	1.2066	-3.32761	0.000875942	0.00833832
	Tmtc4	97.5516	-4.12641	1.24028	-3.32701	0.00087784	0.00834576
	Inpp1	409.161	-1.87122	0.562731	-3.32525	0.000883389	0.0083922
	Fgd4	702.419	1.12354	0.338202	3.32209	0.00089346	0.00848149
	Speg	3562.82	1.38085	0.416275	3.31715	0.000909394	0.00862627
	Usp53	98.165	2.75316	0.830953	3.31326	0.000922156	0.00874076
	Sfxn3	1101.14	1.06765	0.322263	3.31298	0.000923064	0.00874281
	Ubfd1	1093.05	0.97765	0.295301	3.31069	0.000930647	0.00880184
	Tecr	2193.98	-0.999379	0.301881	-3.31051	0.00093126	0.00880184
	Tkfc	225.545	-1.83341	0.553821	-3.31047	0.000931386	0.00880184
	Itga5	22379.1	0.416497	0.125922	3.30757	0.000941079	0.0088868
	Mzt2	199.549	-2.15479	0.651707	-3.30637	0.000945115	0.00891825
	Kif3a	2891.59	-1.14513	0.346375	-3.30603	0.000946266	0.00892244
	Pdia4	2468.81	0.518985	0.157017	3.30528	0.000948803	0.00893969
	Lyrm2	288.162	1.51027	0.457402	3.30185	0.000960511	0.00904326
	Gusb	25817.1	-0.674303	0.204279	-3.30089	0.000963796	0.00906743
	Sav1	2778.34	-0.805162	0.243964	-3.30033	0.00096572	0.00907878
	Epop	245.622	-2.37579	0.720096	-3.29926	0.000969384	0.00910645
	Tmem2	1791.27	-1.42662	0.432445	-3.29896	0.000970437	0.00910956
	Cmklr1	818.689	2.51504	0.76261	3.29794	0.000973974	0.00913598
	Mtmr4	712.691	2.14024	0.649212	3.29667	0.000978391	0.00916995
	Fastkd1	274.878	1.56158	0.47371	3.29648	0.000979047	0.00916995
	Cers2	6543.81	0.481182	0.145994	3.2959	0.000981054	0.00917523
	Gm42547	288.665	-1.60975	0.488409	-3.2959	0.000981064	0.00917523
	Gnb4	281.709	-2.55116	0.774791	-3.2927	0.000992288	0.00927334
	Lonrf1	372.79	1.32784	0.40338	3.29179	0.00099551	0.00929658
	Frmd4b	1489.63	-1.41225	0.429226	-3.29021	0.00100111	0.00934197
	Parp16	130.107	3.22122	0.979172	3.28974	0.00100281	0.00935092
	Zdhhc12	561.529	1.00309	0.305076	3.28799	0.00100906	0.00940226
	March8	2600.08	0.820348	0.249516	3.28775	0.00100991	0.00940321
	Gm6169	453.871	-1.22233	0.371868	-3.28699	0.00101264	0.00942174
	Rab22a	3306.85	-0.694978	0.211472	-3.28638	0.00101483	0.00943513
	Camk2d	2660.04	-1.0304	0.313662	-3.28505	0.00101963	0.00946831
	Mthfsl	570.349	-1.51955	0.462576	-3.28498	0.00101989	0.00946831
	Psap	294338	-0.610243	0.185806	-3.2843	0.00102235	0.00948418
	9930111J21Rik2	1867.06	-1.6817	0.512166	-3.28351	0.00102524	0.00950398
	Man2b2	8121.9	-0.800563	0.243998	-3.28102	0.00103431	0.00958104
	Selenon	1708.95	-0.655296	0.199833	-3.27921	0.00104098	0.00962867
	Gm26549	21.3755	5.77403	1.76079	3.27923	0.0010409	0.00962867
	Hap1	76.1353	-3.48664	1.06355	-3.27829	0.00104438	0.00965307
	Pqlc3	1276.92	-0.891632	0.272005	-3.278	0.00104545	0.00965587
	Ifi35	4011.79	-0.716376	0.218619	-3.27683	0.00104979	0.00968892
	Mbtps1	2202.34	-0.729588	0.222805	-3.27455	0.0010583	0.00976031
	Klf13	1481.67	-0.63486	0.19392	-3.27383	0.00106102	0.00977822
	Fcgr1	7024.16	1.08053	0.330095	3.27338	0.00106269	0.00978083
	Riox2	1557.28	0.757908	0.23154	3.27334	0.00106285	0.00978083
	Gsta3	163.54	4.22819	1.29247	3.27139	0.00107019	0.00983741
	Cit	57.6367	-6.22886	1.90409	-3.2713	0.00107055	0.00983741
	Dlgap4	3443.96	-0.868402	0.265554	-3.27015	0.00107491	0.00987024
	Ppp1r21	1036.28	1.70361	0.521319	3.26787	0.00108359	0.00994274
	Eif1ax	1717.46	0.807774	0.247243	3.26713	0.00108644	0.00996168
	Itm2b	43731.5	-0.625108	0.191372	-3.26646	0.00108902	0.00997806
	Gdap2	482.882	1.02832	0.314879	3.26577	0.00109165	0.00999496
	Cd63-ps	25621.2	-0.608102	0.186231	-3.2653	0.00109347	0.0100043
	Ccdc134	178.491	3.66149	1.12148	3.26486	0.00109518	0.0100128
	C030037D09Rik	24.0495	-7.90265	2.42098	-3.26423	0.00109762	0.0100278
	Mb21d2	152.967	-1.91203	0.586189	-3.2618	0.00110709	0.010107
	Lrrc29	42.796	4.93001	1.51221	3.26014	0.00111357	0.0101588
	Wdhd1	330.395	-2.12453	0.65185	-3.25923	0.00111714	0.0101841
	Fbxl3	2386.74	-0.977463	0.299964	-3.25861	0.00111961	0.010198
	Tmod3	4083.06	-0.866264	0.265853	-3.25843	0.00112029	0.010198
	Rhoh	515.312	-2.48002	0.761518	-3.25668	0.00112724	0.0102465
	Nr2c2ap	932.437	0.801438	0.246076	3.25687	0.00112649	0.0102465
	Sub1	1656.09	-0.894321	0.274642	-3.25632	0.00112868	0.0102522
	Trmt1l	1282.44	-0.857516	0.263372	-3.25591	0.00113028	0.0102594
	Mapkapk2	21878.2	-0.555836	0.170746	-3.25533	0.00113261	0.0102658
	Dok2	611.358	2.59846	0.798175	3.2555	0.00113192	0.0102658
	Trim12a	1609.29	-1.13769	0.349508	-3.25511	0.00113348	0.0102663
	Zfas1	426.945	-1.56389	0.480561	-3.2543	0.00113673	0.0102884
	Acbd5	1482.1	-1.09317	0.336061	-3.25289	0.00114236	0.0103319
	Psmd12	2839.93	0.641507	0.197268	3.25196	0.00114612	0.0103585
	Fam49a	1535.25	0.930764	0.286333	3.25064	0.00115146	0.0103994
	Eif5a2	277.957	-2.51826	0.774932	-3.24966	0.00115545	0.0104279
	Ang	253.982	-1.82752	0.563033	-3.24584	0.00117103	0.010561
	Pcp4l1	177.819	-4.37329	1.3476	-3.24525	0.00117349	0.0105756
	Tcirg1	25969.2	-0.676223	0.208597	-3.24176	0.00118793	0.0106946
	Rbms2	1059.91	-0.934898	0.288402	-3.24165	0.00118838	0.0106946
	Sdc1	390.91	3.94212	1.21617	3.24142	0.00118937	0.0106958
	Stx11	1437.76	-1.60864	0.496353	-3.24092	0.00119144	0.0107068
	Pdha1	2015.79	0.699953	0.216328	3.23561	0.00121384	0.0109004
	Man1c1	4538.93	-0.914291	0.282712	-3.234	0.00122071	0.0109511
	Ephx1	800.97	-1.52395	0.471244	-3.23388	0.00122121	0.0109511
	Thumpd3	1047.36	0.821639	0.254154	3.23283	0.00122569	0.0109834
	Sh2b3	1719.24	1.14173	0.353308	3.23153	0.00123129	0.0110241
	Fzd5	613.915	-1.29438	0.400568	-3.23137	0.00123198	0.0110241
	Ccdc86	2985.13	-0.622219	0.192616	-3.23035	0.00123637	0.0110555
	Gm6485	2492.76	-0.782201	0.242174	-3.22991	0.00123829	0.011065
	Tnfrsf13b	817.511	1.9037	0.589502	3.22933	0.00124081	0.0110796
	Gm9843	6686.88	-0.675922	0.209324	-3.22907	0.00124194	0.0110819
	Plekhm3	2453.43	1.0688	0.331404	3.22506	0.00125946	0.0112302
	C1qb	28509.9	-0.997985	0.309548	-3.22401	0.00126408	0.0112635
	Map3k3	1856.8	0.933973	0.290011	3.22047	0.00127978	0.0113874
	Poldip3	4426.25	-0.662719	0.205782	-3.22049	0.0012797	0.0113874
	Trp53	1583.06	-1.04005	0.323414	-3.21585	0.00130059	0.0115644
	Aagab	1370.73	1.04086	0.323721	3.21529	0.00130315	0.0115789
	Kdm6b	587.639	-1.74858	0.543992	-3.21436	0.00130737	0.0116083
	Sec16a	2894.28	0.832272	0.258978	3.21367	0.00131049	0.0116278
	Acox3	2986.16	-0.666752	0.207543	-3.2126	0.00131541	0.0116633
	Cd52	4797.11	1.01642	0.316522	3.2112	0.00132182	0.0117119
	Lyl1	728.201	2.04528	0.637045	3.21057	0.00132471	0.0117293
	Hacd3	1467.53	0.763873	0.238062	3.20871	0.0013333	0.0117971
	Maip1	482.653	-1.41041	0.439629	-3.20818	0.0013358	0.0118109
	4930581F22Rik	35.3027	5.4859	1.71044	3.20731	0.00133982	0.0118382
	Zfp319	1219.79	-1.26762	0.395331	-3.20648	0.00134367	0.011864
	Mob1b	1733.52	-1.24367	0.387967	-3.2056	0.00134782	0.0118839
	Dusp22	245.406	1.86042	0.580363	3.20562	0.00134773	0.0118839
	Vps37b	1119.61	-1.0318	0.321957	-3.20478	0.00135166	0.0119095
	Mmp9	415.124	2.53904	0.795388	3.1922	0.00141194	0.0124319
	Pik3ap1	12464	0.584837	0.183222	3.19196	0.00141309	0.0124334
	Kcnab2	2559.04	1.23958	0.388632	3.1896	0.00142471	0.0125269
	Lrch3	1746.69	-0.910011	0.285351	-3.18909	0.00142719	0.01254
	Tmc4	93.8783	5.42476	1.70144	3.18833	0.00143096	0.0125644
	Fam241a	825.916	-0.929743	0.291783	-3.18642	0.00144044	0.0126388
	Ddx11	161.161	3.09086	0.970069	3.18622	0.00144144	0.0126389
	Vps8	1549.61	0.981856	0.308313	3.1846	0.00144952	0.0127009
	Mbnl1	4851.61	-0.574979	0.180647	-3.18289	0.00145814	0.0127464
	Fam214a	266.855	3.62328	1.13848	3.18257	0.00145975	0.0127464
	Slc39a12	21.6309	-7.74282	2.43263	-3.18291	0.00145804	0.0127464
	Tspan7	883.889	-2.35782	0.740817	-3.18273	0.00145896	0.0127464
	Cdk3-ps	20.4174	-7.72874	2.42843	-3.1826	0.00145957	0.0127464
	Gm7993	1511.81	-1.048	0.329459	-3.18098	0.00146777	0.0128075
	Cdv3-ps	889.376	-1.13979	0.358486	-3.17945	0.00147553	0.0128664
	Gm38043	22.5505	-8.23632	2.5924	-3.17711	0.00148752	0.012962
	Gse1	1482.48	0.876211	0.275897	3.17587	0.00149388	0.0130084
	Polr1a	1246.61	0.787571	0.248043	3.17514	0.00149766	0.0130323
	Supt7l	431.204	-1.1562	0.364508	-3.17195	0.00151418	0.0131671
	Mgrn1	3648.71	-0.571949	0.180362	-3.17112	0.00151852	0.0131956
	Lrrc8c	995.033	1.44619	0.456221	3.16993	0.00152475	0.0132407
	Erbin	6560.77	-1.09411	0.345295	-3.16862	0.00153167	0.0132916
	Map3k4	471.555	1.53174	0.483607	3.16732	0.00153849	0.0133417
	Cpe	1300.15	-1.28045	0.404307	-3.16703	0.00154002	0.0133458
	Bcar3	721.682	-2.13645	0.674829	-3.16591	0.00154599	0.0133883
	Plxnc1	7477.85	-1.39338	0.440218	-3.16521	0.0015497	0.0134113
	Pnp	10339	-0.762114	0.240813	-3.16476	0.00155212	0.013423
	Ogfr	7242.24	-0.67174	0.212334	-3.1636	0.00155831	0.0134606
	Prkag1	952.872	1.36715	0.432158	3.16355	0.0015586	0.0134606
	Angel2	973.355	0.906437	0.286693	3.1617	0.00156852	0.013537
	Rpl39-ps	936.619	-0.961344	0.304141	-3.16085	0.00157308	0.0135672
	Bbx	2555.48	-1.22374	0.387242	-3.16015	0.00157689	0.0135907
	Ralgds	3033.57	-0.861056	0.272569	-3.15904	0.00158291	0.0136334
	Zfp760	65.6196	3.47882	1.10141	3.15852	0.00158573	0.0136483
	Vsir	3996.62	-0.941352	0.29822	-3.15657	0.00159637	0.0137123
	Plekhg3	244.519	3.26956	1.0358	3.15656	0.00159643	0.0137123
	Rpl28-ps1	4145.26	-0.681067	0.215761	-3.15658	0.00159631	0.0137123
	Mphosph9	123.846	1.88589	0.597804	3.1547	0.00160662	0.0137905
	Adipor1	7371.27	-0.543393	0.172388	-3.15216	0.00162068	0.0139017
	Eif2ak2	7587.27	-0.87826	0.278812	-3.15001	0.00163265	0.0139949
	Acaa2	682.935	-1.39903	0.44436	-3.14843	0.00164153	0.0140615
	Helz2	15272.6	-0.925722	0.294133	-3.14729	0.00164793	0.0141067
	Jag1	1057.32	1.20705	0.383713	3.14572	0.0016568	0.0141731
	Adap1	2451.49	-0.580915	0.184686	-3.14542	0.00165851	0.0141781
	Kctd9	549.568	1.26893	0.403771	3.14271	0.00167394	0.0142907
	Mindy4	51.928	-5.17902	1.64788	-3.14283	0.00167321	0.0142907
	Pbxip1	2834.71	0.612198	0.194821	3.14236	0.00167589	0.0142977
	Fbxl4	407.212	1.38647	0.441259	3.14209	0.00167748	0.0143016
	Osgin1	240.622	3.11225	0.990595	3.1418	0.00167913	0.014306
	Ptp4a1	461.51	-2.08811	0.665187	-3.13914	0.00169447	0.0144269
	Slc25a33	247.339	1.39544	0.444713	3.13785	0.00170189	0.0144804
	Gm6136	5191.29	-0.731	0.233043	-3.13676	0.00170824	0.0145247
	Lcp2	11119.2	-0.475745	0.151718	-3.13572	0.0017143	0.0145566
	Gm16062	21.8816	7.65744	2.44193	3.13582	0.00171375	0.0145566
	Asb4	25.3543	-7.07979	2.25828	-3.13503	0.00171836	0.0145813
	Mx1	20528	-2.08147	0.664142	-3.13407	0.00172399	0.0146192
	Gm9115	216.89	-1.5693	0.500816	-3.13348	0.00172749	0.014639
	Mmp11	24.4407	-7.62082	2.43267	-3.1327	0.00173205	0.0146679
	Cyfip1	14982.9	0.504943	0.161286	3.13072	0.00174376	0.0147571
	Necap1	1758.21	0.630253	0.201363	3.12994	0.00174842	0.0147867
	Ntn1	360.038	-1.5748	0.503218	-3.12946	0.00175125	0.0148007
	Ifngr2	5068.4	0.42922	0.137237	3.12758	0.00176253	0.0148861
	Ppp1r18	3969.27	0.86802	0.277589	3.12699	0.00176606	0.0149059
	Zswim5	80.7238	-3.95603	1.26609	-3.12459	0.0017805	0.0150178
	Mta3	690.461	-0.972581	0.311312	-3.12414	0.00178327	0.0150311
	Fv1	23.1855	7.31078	2.34028	3.12389	0.00178477	0.0150337
	Alg12	377.127	1.1925	0.381764	3.12365	0.00178626	0.0150362
	1600012H06Rik	1200.13	0.872321	0.279415	3.12196	0.0017965	0.0151124
	Cope	2797.64	-0.717451	0.229959	-3.11991	0.00180907	0.015208
	Sema4d	10665.3	-0.76731	0.246058	-3.11842	0.00181826	0.0152751
	Caml	1051.59	-0.965051	0.309584	-3.11725	0.00182547	0.0153128
	Ltbr	2092.51	0.646182	0.207289	3.1173	0.00182516	0.0153128
	Ap5m1	359.19	1.47745	0.473981	3.1171	0.00182639	0.0153128
	Adss	1654.82	-0.744454	0.238868	-3.11659	0.00182957	0.0153293
	Synrg	953.409	1.5567	0.499699	3.11528	0.00183773	0.0153875
	Uqcrc2	2783.11	0.599082	0.19234	3.11471	0.00184124	0.0154067
	Llgl1	979.215	-0.981105	0.315234	-3.11231	0.00185632	0.0155031
	Cpt1a	3595.44	-0.545177	0.175152	-3.1126	0.0018545	0.0155031
	Ccne2	20.4052	-7.50342	2.4109	-3.11229	0.00185645	0.0155031
	Tcp11l1	680.162	1.43395	0.460806	3.11183	0.00185932	0.0155168
	Suclg2	282.935	-1.67907	0.5397	-3.11112	0.00186382	0.0155339
	Phf11c	360.532	-2.02156	0.649778	-3.11115	0.00186357	0.0155339
	Med22	1143.28	1.10904	0.356583	3.11019	0.00186968	0.015552
	Agfg1	2889.25	-1.01	0.324724	-3.11032	0.00186882	0.015552
	Acsf2	98.3823	-3.08151	0.990667	-3.11054	0.00186744	0.015552
	Gcnt2	612.241	-1.31089	0.421537	-3.10979	0.00187219	0.0155524
	Twsg1	1544.58	-1.10789	0.356242	-3.10994	0.00187124	0.0155524
	mt-Nd2	11795	-0.837551	0.269387	-3.1091	0.0018766	0.0155685
	Ctla2b	907.844	-1.41538	0.455223	-3.10922	0.00187585	0.0155685
	Tgfbr2	5606.95	-0.821202	0.264194	-3.10834	0.00188145	0.0155882
	Gcnt1	780.43	-1.74519	0.561434	-3.10845	0.00188069	0.0155882
	Rnf31	2266.68	-1.00169	0.322316	-3.1078	0.00188483	0.015606
	Mthfd2	4106.14	-0.927025	0.298332	-3.10736	0.00188763	0.015619
	Trmu	320.48	1.33276	0.429107	3.10589	0.00189705	0.0156867
	Tnf	61881.8	-1.03802	0.334242	-3.10559	0.00189898	0.0156924
	Rnpepl1	2659.86	-0.957573	0.308386	-3.10511	0.00190208	0.0157077
	Il6ra	507.36	1.15736	0.372871	3.10392	0.00190973	0.0157606
	Rps3a2	5474.14	-0.674796	0.21744	-3.10337	0.00191333	0.01578
	Dnajb1	926.601	1.30186	0.419622	3.10245	0.00191925	0.0158185
	Psmd13	3253.01	0.638391	0.205794	3.10209	0.00192158	0.0158274
	Adssl1	1307.08	-3.87267	1.24856	-3.10171	0.00192407	0.0158375
	Clec12a	5686.17	0.804888	0.259571	3.10084	0.00192975	0.015874
	Atm	917.844	-1.76942	0.570783	-3.09999	0.00193525	0.0159037
	Fam131a	28.5075	-6.82137	2.20052	-3.0999	0.00193588	0.0159037
	Dkc1	351.435	2.48695	0.802456	3.09917	0.00194064	0.0159324
	Shtn1	1648.82	1.04038	0.335726	3.09891	0.00194233	0.0159359
	Mid1-ps1	51.9258	-3.90464	1.26019	-3.09845	0.00194534	0.0159502
	Gramd1b	1903.64	-0.94643	0.305789	-3.09505	0.00196782	0.0161241
	St3gal1	8447.67	0.740754	0.239435	3.09376	0.0019764	0.0161839
	Abcc1	7218.47	0.807901	0.261257	3.09236	0.00198572	0.0162497
	Rfc1	1050.05	0.899186	0.290922	3.09081	0.00199611	0.0163242
	Ptgs2	21693.6	2.13907	0.692194	3.09028	0.00199971	0.016343
	Tmem191c	226.219	-2.94576	0.953322	-3.08999	0.00200162	0.0163481
	Cggbp1	3339.17	-0.761299	0.246487	-3.0886	0.00201102	0.0164142
	Ifngr1	2071.3	-0.621341	0.201207	-3.08807	0.00201464	0.0164157
	Bex3	415.921	-3.14825	1.01951	-3.088	0.00201509	0.0164157
	1110002J07Rik	123.49	4.73281	1.53249	3.08832	0.00201294	0.0164157
	Slc41a2	681.855	1.20565	0.390577	3.08685	0.0020229	0.0164687
	Dnajc10	2179.06	0.7333	0.237829	3.08331	0.00204713	0.0166552
	Hmg20b	1588.36	-0.834986	0.270846	-3.08288	0.00205006	0.0166683
	Palm	22.1619	-5.05146	1.63938	-3.08132	0.00206087	0.0167454
	Cotl1	13435.8	-0.859218	0.278985	-3.0798	0.0020714	0.0168202
	Pygl	1379.49	-0.804532	0.261541	-3.07612	0.00209713	0.0170181
	Atp6v1g2	127.696	3.91834	1.27417	3.07521	0.00210355	0.0170593
	Sh3gl1	1663.38	0.854148	0.277969	3.07281	0.00212052	0.0171859
	Ibtk	1249.7	0.885835	0.288323	3.07237	0.00212366	0.0171896
	Gm26520	16.6881	6.10301	1.98642	3.07237	0.0021237	0.0171896
	Chpt1	531.86	-0.968825	0.315366	-3.07206	0.00212586	0.017196
	Serp1	13924.2	0.997918	0.324877	3.07168	0.00212858	0.0172071
	Sin3a	1113.24	1.22914	0.400231	3.07107	0.00213295	0.0172314
	Haghl	601.977	1.00169	0.326257	3.07024	0.00213884	0.0172679
	Prkch	1139.83	1.36753	0.445485	3.06975	0.0021424	0.0172856
	Psmd3	3435.35	0.940349	0.30643	3.06872	0.00214975	0.0173338
	Prkcd	11131.6	0.692182	0.225602	3.06815	0.00215388	0.0173547
	Slc25a44	1316.42	-1.14626	0.373618	-3.06798	0.00215508	0.0173547
	Myh9	17241.9	0.909051	0.296461	3.06634	0.00216697	0.0174393
	Lgals9	9164.22	0.586624	0.19151	3.06315	0.00219018	0.0176148
	Zfp110	548.587	1.07	0.349641	3.06029	0.0022112	0.0177726
	Lamtor4	797.687	-1.15086	0.376263	-3.05866	0.00222329	0.0178584
	Map1lc3a	499.48	-1.46043	0.47761	-3.0578	0.00222972	0.0178986
	Trmt44	220.719	-1.6723	0.546971	-3.05738	0.00223279	0.0179119
	Mrps12	466.078	-1.28761	0.421174	-3.05719	0.00223421	0.017912
	Limd2	2135.92	1.22239	0.399995	3.05602	0.00224296	0.0179707
	Rbck1	1939.42	-1.04299	0.34138	-3.05523	0.0022489	0.0180069
	Traf3ip3	219.297	2.72855	0.893304	3.05445	0.00225473	0.0180193
	Cadps	19.4812	-7.94426	2.60059	-3.0548	0.00225214	0.0180193
	Nfam1	1431.73	1.38828	0.454506	3.05449	0.00225444	0.0180193
	Kmt2a	3930.75	-1.32051	0.432409	-3.05385	0.00225922	0.0180322
	Clec4a1	957.807	4.54631	1.48872	3.05383	0.00225937	0.0180322
	Serpinb2	4455.96	5.79338	1.89731	3.05348	0.00226206	0.0180322
	Zfp777	805.98	-1.14684	0.375565	-3.05365	0.00226078	0.0180322
	Nme4	229.554	-2.03716	0.667746	-3.0508	0.0022823	0.0181822
	Mrpl41	540.337	1.17544	0.385457	3.04947	0.00229248	0.0182468
	Cntrl	1973.34	0.917176	0.300777	3.04936	0.0022933	0.0182468
	Neil3	20.8293	-7.75086	2.54284	-3.04811	0.00230283	0.0183111
	Ndufa2	1268.92	-0.96942	0.318121	-3.04733	0.00230885	0.0183403
	Osm	908.58	1.0618	0.348445	3.04726	0.00230942	0.0183403
	Abca7	1955.77	0.877838	0.288242	3.04549	0.00232299	0.0184365
	Gamt	88.7163	-5.4343	1.78452	-3.04525	0.00232485	0.0184397
	2010111I01Rik	2579	-0.668209	0.219463	-3.04474	0.00232879	0.0184497
	Mamdc2	578.412	-4.40043	1.44527	-3.04471	0.00232903	0.0184497
	Tlnrd1	1781.54	1.23797	0.406952	3.04205	0.00234972	0.018602
	Pilrb2	180.294	3.51453	1.15555	3.04142	0.00235463	0.0186292
	Rnf114	6186.01	-0.489377	0.160933	-3.04086	0.00235902	0.0186439
	H2-D1	53310.4	0.68466	0.225157	3.04081	0.00235944	0.0186439
	9330104G04Rik	48.7843	4.56971	1.50327	3.03985	0.00236693	0.0186914
	Prkar2b	883.453	1.13816	0.374579	3.0385	0.00237758	0.0187637
	Fryl	1703.97	-1.06849	0.351728	-3.03783	0.00238289	0.0187939
	Asns	3303.6	-1.07996	0.355566	-3.03729	0.00238712	0.0188155
	Gm5970	254.381	-3.49266	1.15032	-3.03624	0.00239546	0.0188695
	Flrt3	138.364	3.91761	1.29062	3.03545	0.00240179	0.0189076
	Ift81	47.5128	4.39247	1.44764	3.03424	0.00241143	0.0189717
	Atp6v1a	25233.4	-0.865121	0.2853	-3.03232	0.00242684	0.019081
	H2-Q4	7054.71	0.945645	0.311905	3.03184	0.00243071	0.0190995
	Gas7	4113.2	0.815046	0.268908	3.03095	0.00243786	0.0191438
	Cnr2	402.55	3.38158	1.11579	3.03065	0.00244028	0.0191509
	Uso1	3468.7	0.600375	0.198203	3.02909	0.0024529	0.019226
	Gm44667	36.1816	5.04296	1.66475	3.02925	0.00245158	0.019226
	Hsf2	373.552	1.51897	0.501653	3.02793	0.00246234	0.0192881
	Zfp950	352.389	1.44724	0.478171	3.02662	0.00247305	0.01936
	Ttc37	502.033	1.02084	0.337395	3.02564	0.00248108	0.0194108
	Agap1	1513.65	-0.867937	0.286965	-3.02454	0.00249013	0.0194696
	Slc7a5	1056.64	-1.88867	0.624886	-3.02242	0.00250761	0.0195941
	Agl	1144.34	0.966848	0.320357	3.01804	0.00254419	0.0198677
	Fscn1	860.994	-2.25953	0.749175	-3.01603	0.00256111	0.0199874
	Sv2a	81.0702	-6.84406	2.2697	-3.01541	0.00256636	0.020016
	Man1a	2282.35	-0.877891	0.291179	-3.01496	0.00257017	0.020021
	Slc43a2	6655.5	0.727762	0.241383	3.01496	0.0025701	0.020021
	Gna15	809.999	-1.33053	0.441394	-3.01439	0.00257496	0.0200398
	Gm38158	19.5114	-7.27695	2.41415	-3.0143	0.00257576	0.0200398
	Gm8995	22633	-1.26297	0.419148	-3.01319	0.00258517	0.0201007
	B130055M24Rik	38.3238	4.5436	1.50826	3.01248	0.00259125	0.0201356
	Mfsd13a	620.244	-1.08635	0.360701	-3.01177	0.00259732	0.0201703
	Nsf	2362.99	0.813282	0.270093	3.01111	0.0026029	0.0202013
	Eif4a2	4643.31	1.07733	0.357946	3.00976	0.00261451	0.0202789
	Unk	681.163	-0.926129	0.307753	-3.00932	0.0026183	0.0202958
	Usp22	1671.13	0.836738	0.278085	3.00893	0.00262171	0.0203098
	Cdr2	199.31	2.46204	0.818338	3.00859	0.00262466	0.0203202
	Ptpru	25.2316	5.55962	1.84835	3.00788	0.00263074	0.0203548
	Ebpl	264.343	-1.46835	0.488225	-3.00752	0.00263385	0.0203664
	Cd63	16322.9	-0.488661	0.16256	-3.00604	0.00264673	0.0204535
	Aoah	3898.12	1.55175	0.516323	3.00538	0.00265248	0.0204853
	Pmp22	11261.9	-0.748481	0.249196	-3.00358	0.00266822	0.0205944
	Afg3l1	2632.07	0.831579	0.276883	3.00335	0.00267022	0.0205972
	Pabpc1	29719.6	-0.647475	0.215603	-3.00309	0.00267249	0.0206022
	Trappc6a	845.174	-1.46741	0.488935	-3.00125	0.00268878	0.0207127
	Etv1	204.064	2.7484	0.915798	3.00109	0.00269011	0.0207127
	Zbed4	239.236	2.23043	0.743411	3.00026	0.00269747	0.0207567
	Hus1	407.56	-1.23286	0.411308	-2.99741	0.00272281	0.020939
	Gm14221	30.6111	4.62526	1.54321	2.99718	0.00272491	0.0209424
	Trim35	8458.71	-0.431823	0.14409	-2.9969	0.00272743	0.0209468
	Macrod1	159.97	-3.21905	1.07418	-2.99674	0.00272881	0.0209468
	Akt2	1798.52	-0.806978	0.269478	-2.9946	0.00274804	0.0210817
	Ncoa5	1675.67	-0.782437	0.261346	-2.99387	0.0027546	0.0211191
	Camkk2	1089.02	-1.13094	0.377873	-2.99291	0.00276334	0.0211733
	Glce	792.211	-1.35762	0.453716	-2.99224	0.00276941	0.0212
	Palld	700.326	1.85022	0.618358	2.99215	0.00277018	0.0212
	Sall2	43.6668	7.61568	2.5485	2.9883	0.00280536	0.0214563
	Scarb2	6512	-0.820137	0.274531	-2.98741	0.00281351	0.0215056
	Dynll2	2392.82	0.95144	0.318645	2.98589	0.00282754	0.0215997
	Ndufa5	377.208	-1.52008	0.509245	-2.98496	0.00283614	0.0216523
	Arrdc4	1988.77	-1.32408	0.443754	-2.98382	0.00284671	0.0217199
	Dguok	423.222	-1.11273	0.372976	-2.98337	0.00285095	0.0217392
	Zfp652	692.667	1.14081	0.382665	2.98123	0.00287089	0.021878
	Gm6444	213.615	-1.75051	0.587694	-2.9786	0.00289567	0.0220535
	Rabgap1l	261.871	2.10612	0.707214	2.97806	0.00290079	0.0220792
	H3f3a	2155.88	0.868467	0.291647	2.9778	0.00290329	0.0220849
	Junb	9905.13	-1.18111	0.39669	-2.97742	0.00290687	0.0220988
	Pcgf3	2053.05	-1.02982	0.346187	-2.97474	0.00293236	0.0222792
	Arrb1	1897.08	1.00976	0.339473	2.9745	0.0029347	0.0222836
	Zfp451	713.234	0.967208	0.325191	2.97428	0.00293678	0.022286
	Rgs19	1274.24	0.843139	0.283616	2.97282	0.00295076	0.0223786
	Prpf31	2135.13	0.742661	0.249871	2.97218	0.00295695	0.0224121
	Romo1	514.539	-1.02497	0.344917	-2.97164	0.00296218	0.0224383
	Abcc3	3760.69	-0.768976	0.259093	-2.96795	0.00299789	0.0226671
	Slc39a14	1184.44	-0.918512	0.309494	-2.96778	0.00299956	0.0226671
	Rap1gap2	67.2511	-4.60754	1.55249	-2.96785	0.00299894	0.0226671
	Etfrf1	584.237	1.31794	0.444015	2.96824	0.00299509	0.0226671
	Gpr107	3306.43	0.74964	0.252662	2.96696	0.00300759	0.0227136
	Gm16439	144.773	-3.40441	1.14751	-2.96679	0.00300931	0.0227136
	Trib1	351.183	3.46076	1.16688	2.96583	0.00301871	0.0227574
	Tmem154	788.459	-2.30727	0.777942	-2.96586	0.00301836	0.0227574
	Pon3	3772.67	0.692814	0.233632	2.96541	0.00302284	0.0227749
	Rpl23a-ps3	881.478	-0.798926	0.269474	-2.96476	0.0030292	0.0228093
	Gm9625	3594.28	-0.747716	0.252238	-2.96433	0.00303346	0.0228278
	Acvr1b	985.378	1.02984	0.347592	2.96277	0.00304881	0.0229146
	Gadd45b	4527.18	-1.23984	0.418478	-2.96273	0.00304927	0.0229146
	Sirt1	696.15	-1.46213	0.493571	-2.96235	0.00305303	0.0229146
	Ece2	491.618	-1.41936	0.479151	-2.96224	0.00305407	0.0229146
	Spred2	571.381	1.19821	0.404475	2.96239	0.00305261	0.0229146
	Spef1	108.62	-3.07908	1.03986	-2.96104	0.00306601	0.0229905
	Eri1	841.481	0.64994	0.219537	2.96051	0.0030713	0.0230165
	Bloc1s4	605.733	-1.32178	0.446575	-2.95982	0.0030782	0.0230546
	Mcur1	1789.26	-0.714947	0.24169	-2.95811	0.00309531	0.023169
	Plek	82787.4	-0.768454	0.259816	-2.95768	0.0030996	0.0231873
	Ethe1	300.389	-1.48802	0.503256	-2.95679	0.00310863	0.0232411
	Nrp2	27656.1	-0.6274	0.212326	-2.95489	0.00312782	0.0233708
	Mdc1	707.46	1.18815	0.402298	2.9534	0.00314296	0.0234701
	Akr1c13	547.555	1.44176	0.48832	2.95249	0.0031522	0.0235038
	Txndc11	508.667	0.862762	0.292241	2.95223	0.00315492	0.0235038
	Arl1	3658.38	0.626494	0.212207	2.95227	0.00315444	0.0235038
	Dleu2	292.098	1.39089	0.471099	2.95244	0.00315277	0.0235038
	Plekha4	78.7704	-5.00654	1.69629	-2.95147	0.00316267	0.0235476
	Igsf8	3913.01	-0.994277	0.337093	-2.94956	0.00318222	0.0236792
	Relb	2574.06	-0.914586	0.310159	-2.94876	0.00319051	0.0237247
	Dmpk	93.9971	-5.44986	1.84828	-2.94861	0.00319209	0.0237247
	Chmp7	2330.31	0.57121	0.19378	2.94773	0.00320118	0.0237686
	Amdhd2	2348.83	-0.712264	0.241636	-2.94767	0.00320176	0.0237686
	6330418K02Rik	45.0442	4.34357	1.47371	2.94738	0.00320484	0.0237775
	Cisd2	1242.9	0.795766	0.270009	2.94719	0.00320681	0.0237782
	Zfc3h1	1428.91	1.48622	0.504374	2.94665	0.00321232	0.0238051
	Ccl9	25131.3	1.89453	0.642992	2.94643	0.00321464	0.0238083
	Wwc1	56.6758	7.75785	2.63317	2.9462	0.00321705	0.0238122
	Coro1c	8511.17	0.735016	0.249639	2.94432	0.00323665	0.0239433
	Pck2	1304.05	-1.31993	0.448958	-2.93998	0.00328234	0.024267
	Nlk	609.447	0.908871	0.309219	2.93924	0.00329014	0.0243105
	Kifc2	53.6188	-6.06566	2.06423	-2.93846	0.00329849	0.0243455
	Dnm1l	2863.14	0.818966	0.278708	2.93844	0.00329874	0.0243455
	Ung	39.9174	4.51573	1.53702	2.93797	0.00330366	0.0243534
	Usp14	2438.41	0.607644	0.206814	2.93812	0.00330208	0.0243534
	Cpne2	470.562	1.54068	0.524467	2.93761	0.00330748	0.0243673
	Vwf	4064.38	-1.37752	0.469324	-2.93512	0.00333422	0.02455
	Slc24a3	238.581	-2.18966	0.746405	-2.93361	0.00335043	0.0246551
	Calcoco1	943.66	-1.03025	0.351301	-2.93268	0.00336048	0.0247146
	Zbtb7b	2163.2	1.06696	0.363868	2.93226	0.00336502	0.0247336
	Tnfsf10	583.5	-1.82393	0.62241	-2.93043	0.0033849	0.0248652
	Lig1	434.349	-1.85366	0.632792	-2.92933	0.0033969	0.0249244
	Cep83os	235.929	2.8875	0.98566	2.92951	0.00339494	0.0249244
	Foxk2	1188.18	0.86916	0.296744	2.92899	0.00340064	0.0249373
	Ctsl	100726	-0.87708	0.299493	-2.92855	0.00340546	0.0249583
	Trpv4	97.9519	2.7529	0.940252	2.92783	0.00341336	0.0249697
	Esd	13039.4	0.687362	0.23478	2.92769	0.00341493	0.0249697
	Gfra4	75.773	-3.69975	1.26356	-2.92804	0.0034111	0.0249697
	Gm12184	255.652	1.72852	0.590373	2.92784	0.00341324	0.0249697
	Vps54	3059.83	-0.910966	0.31129	-2.92642	0.00342884	0.025028
	AU022252	473.89	0.958712	0.327603	2.92644	0.00342866	0.025028
	Hist2h3c2	19.167	7.49182	2.55994	2.92656	0.00342729	0.025028
	Acsl3	215.198	1.73759	0.59384	2.92603	0.00343315	0.0250318
	Ldha	13877.4	-0.949846	0.324621	-2.92602	0.00343333	0.0250318
	Wfdc17	4151.93	0.787102	0.269128	2.92463	0.00344861	0.0251287
	Gm13012	109.285	5.15852	1.76409	2.92419	0.00345353	0.02515
	Papss2	153.869	-3.97939	1.36132	-2.92318	0.00346478	0.0252174
	Def6	1168.38	1.51324	0.518008	2.92126	0.00348617	0.025328
	Golga2	2701.58	0.968204	0.331444	2.92117	0.00348723	0.025328
	Plod3	4871.97	-0.650881	0.222819	-2.92112	0.00348779	0.025328
	Fam210a	665.642	1.2976	0.444216	2.9211	0.00348799	0.025328
	Rps3a3	780.891	-0.842722	0.288526	-2.92079	0.00349149	0.0253389
	Ccr1	1092.52	1.63168	0.558706	2.92046	0.00349514	0.0253474
	Rap1b	20388.8	-0.708916	0.242753	-2.92032	0.00349668	0.0253474
	Ppp1r2-ps3	11.2503	-6.19884	2.12286	-2.92004	0.00349988	0.0253561
	Gm10557	444.965	1.43098	0.490087	2.91985	0.00350194	0.0253565
	Zkscan8	225.78	1.63627	0.560818	2.91765	0.00352679	0.0255071
	Serpinb1c	110.534	-2.42471	0.831032	-2.91771	0.00352612	0.0255071
	Pts	516.854	-1.23094	0.421973	-2.9171	0.00353306	0.0255379
	Cnpy3	1449.14	0.926636	0.317801	2.91577	0.0035481	0.0256173
	Wsb2	5846.35	-0.716278	0.245643	-2.91594	0.00354623	0.0256173
	Arl5b	594.286	-1.17237	0.402162	-2.91516	0.00355502	0.0256526
	Sema6d	18.6263	-7.78973	2.67527	-2.91176	0.00359404	0.0259194
	Fubp1	2892.6	1.02685	0.352897	2.90976	0.00361708	0.0260706
	Kantr	18.617	-7.3391	2.52356	-2.90823	0.00363478	0.0261833
	Gm9845	981.981	-1.20605	0.414773	-2.90774	0.00364048	0.0262094
	Cenph	17.7301	-7.794	2.68107	-2.90705	0.00364853	0.0262524
	Chn2	462.813	-1.1517	0.396294	-2.90617	0.00365885	0.0262967
	Lst1	242.363	3.17874	1.09377	2.90621	0.00365833	0.0262967
	Atox1	2046.07	-0.96153	0.330879	-2.90599	0.00366094	0.0262967
	St7	436.59	1.86118	0.640558	2.90556	0.00366594	0.0263177
	Nfkb2	14079.7	-0.738297	0.254175	-2.90468	0.0036763	0.0263771
	Slco5a1	22.9199	-6.86842	2.36698	-2.90177	0.00371065	0.0266084
	Gm12166	1499.2	-0.929968	0.320672	-2.90006	0.0037309	0.0267384
	Rpl36-ps12	1168.09	-1.10378	0.380696	-2.89937	0.00373909	0.0267819
	Cd109	432.986	-2.02302	0.697816	-2.89907	0.00374267	0.0267924
	Carmil3	19.7052	-7.19315	2.48135	-2.89889	0.00374487	0.026793
	2510046G10Rik	15.2311	-7.64344	2.63723	-2.89829	0.00375209	0.0268294
	Tnrc6a	3150.43	0.891901	0.307779	2.89786	0.00375713	0.0268503
	Gdpd1	805.38	0.893116	0.308221	2.89765	0.00375974	0.0268538
	Cd300e	228.609	4.06268	1.40266	2.89641	0.00377454	0.0269442
	Surf4	9795.77	0.432151	0.149229	2.8959	0.00378072	0.0269731
	Scap	1959.38	-1.18465	0.409181	-2.89517	0.00378952	0.0270206
	Fkbp11	18.4541	-7.08244	2.44692	-2.89443	0.00379845	0.027069
	Faf2	1974.71	0.901551	0.311536	2.89389	0.00380499	0.0271004
	Riok3	8545.53	0.666383	0.23033	2.89317	0.00381371	0.0271471
	Rnf213	60572	-1.03601	0.358384	-2.89078	0.00384287	0.0273393
	Chmp2b	1709.75	-1.06425	0.36821	-2.89032	0.00384847	0.0273638
	5830417I10Rik	611.952	0.762004	0.263661	2.89009	0.00385127	0.0273683
	Klc4	1948.53	-0.911038	0.315422	-2.88831	0.00387314	0.0275082
	AI837181	1492.64	-0.745096	0.257991	-2.88808	0.00387607	0.0275136
	Fnbp1	3943.66	0.568042	0.196702	2.88783	0.00387909	0.0275195
	Tdrd7	3890.02	-0.60388	0.209329	-2.88484	0.00391615	0.0277669
	Gm4430	105.249	3.05235	1.05817	2.88456	0.00391965	0.0277761
	Chst12	956.773	2.11942	0.734812	2.88431	0.00392275	0.0277824
	Uchl1	647.516	2.25316	0.78126	2.88401	0.00392648	0.0277933
	Dhtkd1	20.5582	-6.96746	2.41665	-2.88311	0.00393775	0.0278419
	Rbx1-ps	745.225	-0.839592	0.291193	-2.88328	0.00393556	0.0278419
	Tnip1	5194.03	0.421893	0.146345	2.88286	0.00394088	0.0278485
	Mmp13	10510.1	1.1163	0.387434	2.88128	0.00396064	0.0279725
	Bphl	393.344	-1.4895	0.517046	-2.88079	0.00396678	0.027997
	Nfil3	594.505	-1.0651	0.369742	-2.88065	0.00396854	0.027997
	Zdhhc3	1984.55	0.615629	0.213745	2.88021	0.00397412	0.028005
	Rab11b	1267.19	-0.632403	0.219558	-2.88034	0.00397245	0.028005
	H2-Ab1	143.914	3.45534	1.19984	2.87985	0.00397867	0.0280215
	Tfam	570.425	-0.780605	0.271173	-2.87862	0.00399417	0.028115
	Gpr18	167.707	3.61375	1.25623	2.87665	0.00401916	0.0282751
	1110032A03Rik	207.497	-1.77021	0.615962	-2.8739	0.00405438	0.028507
	Cry2	212.692	1.37458	0.478371	2.87347	0.00405988	0.0285298
	Rhoq	2825.39	1.04294	0.363177	2.87171	0.00408257	0.0286574
	Fam212a	113.195	2.3003	0.80099	2.87182	0.00408113	0.0286574
	Gm13123	206.919	-1.32752	0.46235	-2.87124	0.00408866	0.0286842
	Dazap2	7972.52	-0.467778	0.163156	-2.86706	0.00414304	0.0290012
	Naa20	1309.77	-0.761963	0.265761	-2.8671	0.00414248	0.0290012
	Mis12	936.706	0.791186	0.275907	2.86758	0.0041362	0.0290012
	Zfp322a	350.578	1.8292	0.637941	2.86734	0.00413933	0.0290012
	Tmem243	420.039	-1.71563	0.598576	-2.86618	0.00415455	0.0290657
	Vezt	1424.99	-0.924496	0.32275	-2.86443	0.00417755	0.0292105
	Wdr76	68.0218	4.08734	1.42713	2.86403	0.0041829	0.0292317
	Vipas39	2400.09	-0.623542	0.217857	-2.86216	0.0042076	0.0293717
	Il1b	73153.4	2.66518	0.931233	2.86199	0.0042099	0.0293717
	Timm17a	1351.2	0.620464	0.216779	2.8622	0.00420717	0.0293717
	Nudt9	2137.61	-0.758	0.264911	-2.86133	0.00421862	0.0294162
	Scamp1	1563.66	0.631046	0.220747	2.85869	0.00425397	0.0296464
	Htr2b	682.731	-1.56818	0.548708	-2.85795	0.00426382	0.0296986
	Spic	118.292	2.80552	0.981803	2.85752	0.00426969	0.0297232
	Map3k8	886.445	-0.893061	0.312563	-2.85722	0.00427366	0.0297344
	Pms2	114.741	2.98913	1.04676	2.85559	0.0042957	0.0298713
	Phf21a	886.76	-0.873943	0.306088	-2.8552	0.00430099	0.0298916
	Epas1	1524.4	-3.88826	1.36225	-2.8543	0.00431318	0.0299513
	Pus3	165.427	2.97336	1.0418	2.85404	0.00431668	0.0299513
	1700041G16Rik	15.0481	-7.70052	2.69806	-2.85409	0.004316	0.0299513
	Pfkl	3152.64	-0.993104	0.348256	-2.85165	0.00434935	0.0301614
	Jdp2	2669.15	-0.819159	0.287404	-2.8502	0.00436913	0.0302753
	Sf3b4	905.359	-0.803051	0.281763	-2.8501	0.00437057	0.0302753
	Dock10	10235.9	-0.957283	0.335958	-2.84941	0.00438005	0.0303203
	Specc1	2937.54	0.76765	0.269419	2.84928	0.00438187	0.0303203
	Ptgir	189.19	1.58884	0.557755	2.84863	0.00439079	0.0303654
	Ehd4	8929.46	-0.503929	0.176978	-2.84741	0.00440763	0.0304652
	Wdr43	2276.65	-0.671415	0.235849	-2.8468	0.00441606	0.0305068
	Gmpr2	1102.21	0.903103	0.317298	2.84623	0.00442396	0.0305446
	Pabpc4	1150.18	-0.849328	0.298508	-2.84524	0.00443778	0.0306234
	Dhx33	606.441	0.88183	0.310019	2.84444	0.00444892	0.0306834
	Hjurp	628.667	1.05917	0.372423	2.84399	0.00445522	0.0307101
	Samd11	49.9221	-3.41015	1.19915	-2.8438	0.00445793	0.0307121
	Kctd7	154.266	2.82739	0.994344	2.84347	0.00446246	0.0307265
	Ypel3	785.947	-1.09188	0.384022	-2.84329	0.00446508	0.0307278
	Fem1a	807.705	1.54995	0.545576	2.84094	0.00449803	0.0309209
	Gm5514	285.729	-1.51451	0.533077	-2.84107	0.00449631	0.0309209
	Txndc9	1430.44	0.591349	0.208194	2.84038	0.00450599	0.0309588
	Zfp983	74.5603	3.38888	1.19324	2.84005	0.00451058	0.0309623
	C920009B18Rik	932.62	1.16605	0.410581	2.84	0.0045114	0.0309623
	2810013P06Rik	123.534	1.64265	0.578485	2.83957	0.00451749	0.0309873
	Mzf1	24.7783	-6.34583	2.23588	-2.83817	0.00453723	0.0311058
	Slc35f6	2392.01	0.825597	0.291033	2.83678	0.00455711	0.0312251
	Mtif2	820.771	0.893429	0.314981	2.83645	0.0045618	0.0312317
	Pa2g4	2169.96	0.581293	0.204955	2.83619	0.00456549	0.0312317
	Trp53bp1	822.153	1.11218	0.392117	2.83633	0.00456349	0.0312317
	Chst10	135.401	4.38653	1.54713	2.83527	0.00457873	0.0313053
	Abcd1	1485.79	0.888928	0.31357	2.83486	0.0045846	0.0313285
	Vps9d1	631.783	0.904154	0.31919	2.83265	0.00461639	0.0313715
	Ftsj3	2056.27	0.610585	0.215481	2.83359	0.00460285	0.0313715
	Psmd1	5083.53	0.588732	0.20786	2.83235	0.00462068	0.0313715
	Dclk2	151.532	1.81834	0.641601	2.83406	0.00459609	0.0313715
	Gxylt1	966.937	0.941776	0.332375	2.83348	0.00460447	0.0313715
	Psd	16.9336	-7.43762	2.62562	-2.83272	0.00461543	0.0313715
	Kcna7	48.7436	-5.96638	2.10592	-2.83314	0.00460931	0.0313715
	Tm7sf3	694.965	-1.58322	0.55878	-2.83336	0.0046062	0.0313715
	Ccnb1	17.1282	-7.18713	2.53704	-2.83288	0.00461305	0.0313715
	Ikbke	7805.96	0.626016	0.221016	2.83245	0.00461934	0.0313715
	Gm9294	654.48	-0.741233	0.261609	-2.83336	0.00460616	0.0313715
	Rras2	272.189	-2.21056	0.780445	-2.83243	0.00461955	0.0313715
	Wdr6	476.067	2.14027	0.755751	2.83199	0.004626	0.0313907
	Zfp157	198.211	2.06034	0.727698	2.83132	0.00463566	0.0314394
	Inpp5j	100.395	-5.91303	2.09058	-2.82842	0.00467785	0.0317085
	Samsn1	1446.46	1.59035	0.562421	2.82769	0.00468855	0.0317469
	Ranbp10	1964.3	1.03777	0.366993	2.82777	0.0046873	0.0317469
	Rpsa	1886.01	-1.013	0.358283	-2.82736	0.00469333	0.0317623
	Tnfaip1	1908.89	0.696021	0.246306	2.82584	0.00471562	0.0318961
	Snx1	5005.31	0.460719	0.16311	2.82459	0.00473418	0.0319874
	Tbcel	1394.67	0.950814	0.336615	2.82464	0.00473344	0.0319874
	Plekhm1	5428.04	0.661578	0.234275	2.82394	0.00474373	0.0320348
	Gnb5	113.42	-3.81519	1.35121	-2.82354	0.00474967	0.0320577
	Ribc1	19.5474	5.25872	1.86301	2.82269	0.00476224	0.0321254
	Cct6a	4180.95	0.496781	0.176012	2.82242	0.00476623	0.0321352
	Map2k3os	47.7483	3.7372	1.32434	2.82192	0.00477365	0.032168
	Amd1	668.49	1.02037	0.361743	2.8207	0.00479195	0.0322742
	Rpl6l	1111.37	-0.737834	0.26161	-2.82036	0.00479697	0.0322908
	Cd53	20780.4	0.73626	0.261162	2.81917	0.00481479	0.0323934
	Gm6204	5015.28	-0.446492	0.158428	-2.81826	0.00482851	0.0324684
	Dera	1846.1	1.06961	0.379572	2.81794	0.00483321	0.0324828
	Mtx3	300.078	-1.35149	0.479747	-2.81709	0.00484617	0.032539
	Pbx2	1247.09	0.700794	0.248769	2.81705	0.00484673	0.032539
	Abca9	361.462	-1.54413	0.548192	-2.81677	0.00485085	0.0325494
	Asap1	4388.48	-0.607453	0.215705	-2.81613	0.00486059	0.0325974
	Hcst	199.692	-1.88321	0.66887	-2.81551	0.00487002	0.0326434
	Gm5530	130.039	-1.82033	0.646669	-2.81494	0.00487867	0.032684
	Cyp27a1	204.957	-3.06393	1.08865	-2.81442	0.00488654	0.0327194
	Gm10282	543.289	-0.803849	0.285661	-2.814	0.00489299	0.0327452
	Dcun1d3	540.301	1.03404	0.36775	2.81179	0.00492662	0.0329528
	Zfp628	347.145	-1.45116	0.516152	-2.8115	0.00493104	0.0329649
	Zfp458	44.0212	4.37882	1.55798	2.81058	0.00494519	0.033042
	Triap1	1013.54	0.886604	0.315486	2.81028	0.00494983	0.0330556
	Psma6	6269.61	0.597861	0.212935	2.80772	0.00498941	0.0333023
	Ppp2r1a	9355.55	-0.498583	0.177598	-2.80737	0.00499475	0.033304
	Eif2b4	660.339	1.16032	0.413315	2.80736	0.00499495	0.033304
	Hfe	750.668	-1.14462	0.40784	-2.80655	0.00500747	0.03337
	Usp3	822.87	0.984446	0.35088	2.80565	0.00502158	0.0334463
	Mb21d1	747.833	-1.09073	0.388841	-2.80509	0.00503032	0.0334869
	Sik3	1402.41	0.664929	0.237148	2.80386	0.00504944	0.0335965
	Gm5422	1647.29	0.714937	0.255085	2.80274	0.00506701	0.0336956
	0610010F05Rik	651.672	1.10353	0.393779	2.80241	0.00507219	0.0337123
	Phgdh	385.19	-1.62071	0.5789	-2.79963	0.00511605	0.0339859
	Ube2e1	1820.85	-0.942391	0.336702	-2.79888	0.00512799	0.0340473
	Cttnbp2nl	3225.06	-0.901206	0.322023	-2.79858	0.0051328	0.0340614
	Pias1	1071.03	-0.890793	0.318325	-2.79838	0.00513604	0.034065
	Rpl36-ps2	222.622	-1.49699	0.535117	-2.7975	0.00514994	0.0341393
	B630019K06Rik	16.9138	-6.90689	2.47007	-2.79623	0.00517018	0.0342555
	Mapk3	6104.86	-0.658567	0.235633	-2.79489	0.00519176	0.0343805
	Pabpn1	496.947	1.19512	0.427675	2.79446	0.0051987	0.0343903
	Invs	306.542	1.39275	0.498396	2.79446	0.00519858	0.0343903
	Gss	1024.31	1.4459	0.51763	2.79331	0.00521717	0.0344945
	Gm28727	31.6724	-4.17439	1.49454	-2.79309	0.00522075	0.0345001
	Atp5d	2275.25	-0.848243	0.303733	-2.79273	0.00522654	0.0345203
	mt-Nd1	17502.1	-0.757385	0.271287	-2.79182	0.00524132	0.0345999
	Cbx8	102.82	-3.42315	1.22642	-2.79117	0.00525187	0.0346392
	Scimp	217.508	3.6967	1.32453	2.79094	0.00525551	0.0346392
	Gm5141	17.6026	7.08404	2.53822	2.79094	0.00525547	0.0346392
	Ets2	3334.43	0.851203	0.30517	2.78928	0.00528259	0.0347996
	Gm6091	14.6475	-7.21657	2.5891	-2.78729	0.00531514	0.0349957
	Clip2	2785.91	1.14956	0.412713	2.78536	0.00534678	0.0351857
	4930480K23Rik	20.4289	6.9528	2.49669	2.78481	0.00535587	0.0352272
	Sash3	1383.09	0.7368	0.2646	2.78458	0.00535972	0.0352342
	Triobp	3218.86	-0.721975	0.259374	-2.78352	0.00537718	0.0353306
	Enpp4	1221.73	-0.84962	0.305258	-2.78328	0.00538119	0.0353386
	Gm13680	3691.44	-0.647208	0.232693	-2.78138	0.00541278	0.0355275
	Gab3	92.14	-4.34966	1.56563	-2.77822	0.00546574	0.0358379
	Creb3l3	37.9051	-5.83998	2.10197	-2.77834	0.00546373	0.0358379
	Gm6712	34.6774	4.36664	1.57223	2.77735	0.00548034	0.035915
	Cdk16	1490.05	0.829466	0.298743	2.77652	0.00549441	0.0359885
	Angptl2	234.083	-1.59989	0.576583	-2.77478	0.00552393	0.0361315
	Ltv1	1283.27	-1.09285	0.393817	-2.77501	0.00552	0.0361315
	Ldha-ps2	835.854	-1.1573	0.417085	-2.77473	0.00552482	0.0361315
	Fam171b	82.4819	-4.50366	1.62383	-2.77348	0.00554607	0.0362517
	Fam69a	143.053	-2.44959	0.883352	-2.77306	0.00555314	0.0362792
	Mms19	1335.23	0.993064	0.358187	2.77247	0.00556321	0.0363159
	Pdlim5	1343.29	-0.860765	0.3105	-2.77219	0.00556802	0.0363159
	Slc16a6	1582.89	0.945754	0.341174	2.77206	0.00557026	0.0363159
	Msra	442.185	-1.58453	0.571538	-2.77239	0.00556455	0.0363159
	Prdx4	1782.26	-0.517056	0.1866	-2.77094	0.0055895	0.0364226
	Arl8b	5610.68	-0.59728	0.215575	-2.77064	0.00559462	0.0364371
	Ndufs8	1128.24	-0.923137	0.333262	-2.77001	0.0056055	0.0364892
	Emsy	518.212	1.10456	0.398991	2.76839	0.00563344	0.0366522
	Dck	1130.3	-0.723117	0.261311	-2.76727	0.00565286	0.0367596
	Pkn1	3905.03	0.692004	0.25026	2.76514	0.00568986	0.0369812
	Rab11fip5	2362.37	0.822679	0.297797	2.76255	0.00573524	0.0372569
	Dpy19l1	634.209	-1.17427	0.425116	-2.76223	0.00574081	0.037274
	Gm6344	912.637	-1.26765	0.458989	-2.76183	0.00574788	0.0373007
	Als2cl	979.835	-0.873705	0.316371	-2.76165	0.00575107	0.0373022
	Taf1a	164.901	2.54764	0.92278	2.76083	0.00576541	0.037376
	Csnk2a2	1187.65	-0.909387	0.329532	-2.75963	0.00578661	0.0374942
	Nedd4l	465.308	-0.93751	0.339817	-2.75886	0.00580025	0.0375634
	Gpt2	805.937	-1.51666	0.549814	-2.75849	0.00580684	0.0375868
	Trip10	960.09	-1.17124	0.424656	-2.7581	0.00581391	0.0376133
	Gvin1	784.536	-1.59333	0.578486	-2.75431	0.00588169	0.0380323
	Anks3	664.366	0.76015	0.27612	2.75297	0.00590572	0.0381682
	Dnmbp	260.633	3.1767	1.15426	2.75216	0.00592042	0.0382053
	Aar2	1429.11	-0.90822	0.329994	-2.75223	0.00591901	0.0382053
	Trpc4ap	4114.79	0.479957	0.174393	2.75215	0.00592054	0.0382053
	Picalm	7096.65	-0.594567	0.216061	-2.75184	0.00592613	0.0382218
	Rpl15	514.844	-1.31386	0.477821	-2.74969	0.00596516	0.0384172
	Fam92a	228.44	-2.1096	0.767219	-2.74967	0.00596553	0.0384172
	L3mbtl3	306.983	1.15029	0.418301	2.7499	0.00596131	0.0384172
	Mrpl32	505.059	0.869812	0.316389	2.74918	0.00597439	0.038435
	Gm12411	162.746	-1.40975	0.512776	-2.74925	0.00597317	0.038435
	Vps33a	3657.27	0.604331	0.219891	2.74832	0.00599008	0.0385164
	Fcf1	558.057	-1.18195	0.430172	-2.74762	0.00600301	0.0385799
	Dhrs3	4891.19	-1.07854	0.392691	-2.74653	0.00602302	0.0386888
	Rpl15-ps3	14.6736	-7.30076	2.65849	-2.74621	0.00602888	0.0387068
	Acpp	193.82	3.46733	1.26301	2.74528	0.00604588	0.0387962
	Tmem109	1719.07	-1.12634	0.410477	-2.74397	0.00607005	0.0389315
	D6Wsu163e	480.752	1.0636	0.387666	2.74358	0.00607726	0.0389579
	Cep72	19.7694	-6.50139	2.37161	-2.74134	0.00611901	0.039166
	Casp1	8451.18	0.622918	0.227217	2.74151	0.00611584	0.039166
	Pycard	917.441	-0.808998	0.295107	-2.74137	0.00611837	0.039166
	Lhpp	643.624	-1.68061	0.613474	-2.73949	0.00615339	0.0393661
	Sdf2l1	2128.72	-1.02668	0.374871	-2.73877	0.00616699	0.0394132
	Hrh1	37.3057	5.63963	2.0591	2.73889	0.00616474	0.0394132
	Hspa1l	38.8361	4.56796	1.66875	2.73735	0.00619356	0.039563
	Chpf2	3687.22	0.920728	0.336411	2.73691	0.00620189	0.0395962
	Yes1	260.832	-1.61282	0.589346	-2.73662	0.00620731	0.0396105
	Plxdc1	666.317	-1.80491	0.659618	-2.73629	0.00621354	0.0396105
	Cenpt	287.343	-1.14506	0.418447	-2.73645	0.00621069	0.0396105
	Pqlc2	708.53	0.739682	0.270415	2.73536	0.00623118	0.0397029
	Camkk1	37.2652	4.50287	1.64655	2.73474	0.00624296	0.0397579
	Wdr48	1876.28	-0.595702	0.217846	-2.73451	0.00624736	0.039759
	Dok7	152.929	-1.72258	0.629966	-2.7344	0.00624941	0.039759
	Dscr3	1994.13	0.606318	0.221839	2.73315	0.00627325	0.0398906
	Gtf2b	1665.99	-0.950585	0.347852	-2.73273	0.0062812	0.039921
	Pttg1ip	3911.01	0.653211	0.239055	2.73247	0.0062861	0.039932
	Brd8	1164.93	1.08487	0.397061	2.73226	0.00629016	0.0399377
	Cdc42ep4	488.367	2.19204	0.802542	2.73137	0.00630708	0.0400251
	Igfbp5	546.019	-2.7107	0.992773	-2.73043	0.00632516	0.0401197
	Idh2	1437.71	-1.16629	0.427277	-2.72959	0.00634135	0.0402008
	Shroom4	145.224	3.1315	1.14731	2.72943	0.00634431	0.0402008
	Rsph3b	113.825	-2.10178	0.770387	-2.72821	0.00636791	0.0403301
	2610318N02Rik	18.6548	-6.53417	2.39596	-2.72716	0.0063882	0.0404383
	Aldh7a1	1271.15	-0.838363	0.307465	-2.72669	0.00639728	0.0404755
	Cand2	54.6695	-6.52237	2.39328	-2.72528	0.00642465	0.0405887
[truncated: 10,819 more rows]
