# Supplementary material for: Species-specific metabolic reprogramming in human and mouse microglia during inflammatory pathway induction
Source: Nat Commun. 2023 Oct 13;14:6454. doi: 10.1038/s41467-023-42096-7 (PMC10575978; doi:10.1038/s41467-023-42096-7)
Supplement: Supplementary file 9 — Supplementary dataset 5 [file 41467_2023_42096_MOESM9_ESM.xlsx]

## Sheet: Sheet1
Supplementary Dataset 5. Differential gene expression comparison between LPS4 hours versus Control _ Human microglia
	Gene	baseMean	log2FoldChange	lfcSE	stat	pvalue	padj
	MYO1G	372.898	2.84335	0.251394	11.3103	1.16628e-29	1.65181e-25
	BAIAP2L1	77.5737	4.68812	0.436944	10.7293	7.41214e-27	5.24891e-23
	ADORA3	407.154	-2.24064	0.211657	-10.5862	3.45355e-26	1.63042e-22
	BTG1	1340.41	1.19126	0.113306	10.5136	7.47612e-26	2.64711e-22
	RILPL2	1074.02	1.06717	0.102964	10.3645	3.59807e-25	1.01919e-21
	ANKRD33B	88.2126	2.86603	0.282016	10.1626	2.91067e-24	6.87063e-21
	TRERF1	334.634	-1.92995	0.196359	-9.82869	8.47139e-23	1.64697e-19
	FGF2	52.8572	5.51326	0.561475	9.81925	9.30296e-23	1.64697e-19
	GCLM	626.299	1.24188	0.132084	9.40216	5.34531e-21	7.57056e-18
	C5AR2	99.6376	-1.98588	0.211152	-9.40497	5.20439e-21	7.57056e-18
	SERPINB9	443.223	2.2787	0.243817	9.34597	9.10543e-21	1.17236e-17
	ZNF589	217.573	-1.55238	0.167082	-9.29113	1.5266e-20	1.80176e-17
	SLC46A1	358.574	-1.98947	0.216971	-9.16931	4.76057e-20	5.18645e-17
	PSD3	376.808	1.66606	0.182086	9.14987	5.70004e-20	5.7664e-17
	STX11	600.69	2.14885	0.237878	9.03341	1.66405e-19	1.5712e-16
	EPOP	819.602	1.79745	0.203671	8.82526	1.09208e-18	9.66699e-16
	NINJ1	3165.02	1.00986	0.115006	8.78095	1.62095e-18	1.35044e-15
	PLEKHM3	869.182	1.9189	0.218725	8.77311	1.73796e-18	1.36749e-15
	ATP2B1	2321.87	2.03645	0.232716	8.75078	2.11875e-18	1.57936e-15
	WTAP	2158.34	1.87384	0.214824	8.72265	2.71761e-18	1.92448e-15
	SRC	2289.39	1.6857	0.193718	8.70182	3.26617e-18	2.2028e-15
	GIMAP4	114.962	-2.51658	0.289536	-8.69177	3.56844e-18	2.29727e-15
	SLC36A1	945.395	-1.0753	0.124108	-8.66422	4.54609e-18	2.7994e-15
	LRP12	1085.94	1.31008	0.151973	8.62049	6.66668e-18	3.93417e-15
	SRXN1	293.884	1.90359	0.221669	8.58756	8.88327e-18	5.03255e-15
	CCM2L	82.7071	3.67874	0.429247	8.57022	1.03285e-17	5.62626e-15
	CCL5	91.0564	3.37759	0.394418	8.56348	1.09512e-17	5.74453e-15
	CD274	476.809	1.9947	0.234971	8.48912	2.08212e-17	1.05318e-14
	GBP2	114.617	2.96234	0.350368	8.45493	2.79246e-17	1.36378e-14
	SIX5	106.023	3.02552	0.360108	8.40171	4.40012e-17	2.0773e-14
	CD40	594.56	1.92995	0.230716	8.36503	6.01003e-17	2.74581e-14
	FERMT2	76.7763	2.3434	0.281091	8.33681	7.63204e-17	3.37789e-14
	SH3PXD2A	691.125	-1.23016	0.148035	-8.30992	9.57639e-17	4.11001e-14
	SAT1	14444.2	0.674107	0.0814431	8.27702	1.26293e-16	5.15655e-14
	USP12	969.811	1.77902	0.214962	8.27596	1.2743e-16	5.15655e-14
	RUNX3	581.744	-1.08862	0.131773	-8.26129	1.4411e-16	5.66954e-14
	PTPRJ	3060.76	0.94252	0.115318	8.17324	3.00215e-16	1.14917e-13
	ENC1	193.649	-1.40293	0.171892	-8.16171	3.30304e-16	1.23108e-13
	TRIP10	653.136	1.63716	0.201415	8.12828	4.3542e-16	1.58124e-13
	SLAMF7	3579.95	1.5832	0.197843	8.00233	1.22084e-15	4.32269e-13
	SLC7A8	998.085	-1.20139	0.150807	-7.96636	1.6341e-15	5.64483e-13
	ARHGAP31	2022.09	1.06747	0.134635	7.92858	2.21663e-15	7.47478e-13
	UXS1	702.69	1.38174	0.174702	7.90914	2.59177e-15	8.36779e-13
	MSC	65.8615	2.1223	0.268348	7.90876	2.59961e-15	8.36779e-13
	ZNF746	463.552	0.879946	0.111633	7.88249	3.20921e-15	1.01005e-12
	LRATD2	143.107	-1.84054	0.235546	-7.81393	5.5433e-15	1.70674e-12
	CXCL6	124.012	3.0097	0.386035	7.79644	6.36763e-15	1.91882e-12
	RFFL	406.331	0.892378	0.11489	7.76721	8.02359e-15	2.36746e-12
	RCAN1	545.966	1.31771	0.169885	7.75647	8.73252e-15	2.52405e-12
	MERTK	1985.3	-1.51519	0.195564	-7.7478	9.34988e-15	2.59652e-12
	AL158050,1	290.643	1.86239	0.240376	7.74785	9.34578e-15	2.59652e-12
	DENND5A	1666.26	1.55914	0.20139	7.74192	9.79276e-15	2.66721e-12
	RARRES1	260.711	1.04773	0.135395	7.7383	1.00756e-14	2.69248e-12
	PRAM1	522.936	-1.64233	0.212374	-7.7332	1.04879e-14	2.75075e-12
	TLNRD1	834.027	1.35116	0.174831	7.72838	1.08926e-14	2.80494e-12
	HCAR3	36.0406	4.39359	0.569238	7.71838	1.17815e-14	2.97966e-12
	TRAF1	1507.74	4.17458	0.542529	7.69466	1.41876e-14	3.52525e-12
	EBI3	435.58	1.74507	0.226944	7.68945	1.4777e-14	3.60839e-12
	ELOA	1222.39	1.48805	0.193971	7.6715	1.69992e-14	4.08068e-12
	MGAT4A	1319.7	-0.958876	0.125679	-7.62954	2.35594e-14	5.52372e-12
	TNIP2	702.509	0.956931	0.125445	7.62828	2.37906e-14	5.52372e-12
	BMP2K	1768.99	-0.938846	0.123225	-7.61895	2.55755e-14	5.84236e-12
	RIMS3	95.0228	-1.73875	0.228607	-7.60587	2.83004e-14	6.3294e-12
	BCL2	545.795	1.71436	0.2255	7.60249	2.90483e-14	6.3294e-12
	LPAR5	240.937	-2.07498	0.272879	-7.60405	2.87e-14	6.3294e-12
	SVIL	124.171	1.34094	0.177175	7.56847	3.77659e-14	8.10421e-12
	PRR12	387.293	-1.06833	0.141276	-7.56202	3.96853e-14	8.26564e-12
	AMPD3	2651.27	1.14851	0.151844	7.56377	3.91551e-14	8.26564e-12
	DNAJA1	2846.89	0.936612	0.12408	7.54849	4.4035e-14	9.03867e-12
	ARHGAP26	827.484	-0.839049	0.111236	-7.54296	4.59414e-14	9.29526e-12
	GRAMD1B	271.868	-1.06654	0.141746	-7.52433	5.29905e-14	1.05705e-11
	BTG3	264.288	1.89903	0.252871	7.50987	5.91859e-14	1.16424e-11
	TNFAIP8	1172.5	1.59965	0.213193	7.50331	6.22267e-14	1.20728e-11
	OGFRL1	4359.58	0.842716	0.11316	7.44711	9.54062e-14	1.826e-11
	DRAM1	1929.11	0.884103	0.118945	7.4329	1.06241e-13	1.99461e-11
	LDLRAD4	418.079	-1.37171	0.184571	-7.43192	1.07033e-13	1.99461e-11
	PIK3C2B	208.811	-1.77276	0.238676	-7.42751	1.10664e-13	2.0355e-11
	MEF2C	368.309	-1.33939	0.180905	-7.40386	1.32286e-13	2.40201e-11
	IL6	1727.12	6.25123	0.845179	7.39634	1.39985e-13	2.50964e-11
	CD180	405.027	-1.43073	0.193517	-7.39331	1.43214e-13	2.53543e-11
	CD300A	385.349	-1.49576	0.20337	-7.35488	1.91101e-13	3.34144e-11
	RHOBTB2	649.086	-1.05685	0.144013	-7.3386	2.15833e-13	3.72786e-11
	SPAG1	48.531	2.14519	0.292665	7.32985	2.30416e-13	3.93179e-11
	KCTD12	3118.13	-0.732199	0.100348	-7.29663	2.95067e-13	4.97505e-11
	NBN	944.646	1.30898	0.179594	7.28852	3.13374e-13	5.22155e-11
	B4GALT1	3877.53	1.26644	0.173857	7.2844	3.23117e-13	5.32128e-11
	CCDC9B	291.462	-1.35385	0.18741	-7.22399	5.04824e-13	8.21819e-11
	NKX3-1	28.4771	4.83815	0.670904	7.21139	5.53856e-13	8.91393e-11
	CDC42SE2	719.606	0.728755	0.101115	7.20716	5.71302e-13	9.09141e-11
	PVR	438.689	1.05444	0.146594	7.19295	6.34078e-13	9.97828e-11
	ICAM1	5344.07	1.54932	0.215657	7.18418	6.76109e-13	1.05228e-10
	BAZ1A	1538.88	1.1017	0.153445	7.17977	6.98277e-13	1.07497e-10
	ETS2	993.948	1.08136	0.150715	7.17488	7.23687e-13	1.10211e-10
	ASAP2	180.047	1.95812	0.273301	7.16471	7.79528e-13	1.16215e-10
	AC093627,7	73.5336	-2.79422	0.389919	-7.16615	7.71365e-13	1.16215e-10
	FGD5	684.251	-1.01497	0.141807	-7.15742	8.22106e-13	1.21286e-10
	CLINT1	1152.16	0.696718	0.0974437	7.14996	8.68042e-13	1.26743e-10
	CD55	371.641	0.983672	0.137634	7.14703	8.86782e-13	1.28158e-10
	FLI1	391.812	-1.18133	0.165501	-7.1379	9.47659e-13	1.35573e-10
	ZNF710	1143.39	-1.10306	0.155023	-7.11549	1.11513e-12	1.57936e-10
	MIDEAS	578.718	-0.999322	0.140715	-7.10177	1.23173e-12	1.72722e-10
	ABTB2	142.721	3.79321	0.535895	7.07827	1.45964e-12	2.02675e-10
	CD44	15486	1.24014	0.176013	7.04572	1.84507e-12	2.53706e-10
	OTUD1	569.061	1.11526	0.158374	7.04195	1.89569e-12	2.5816e-10
	RIPK2	692.282	1.32977	0.18962	7.01282	2.33559e-12	3.15038e-10
	NTN1	20.0949	4.49318	0.641611	7.00297	2.50598e-12	3.34832e-10
	ARHGEF3	240.403	-1.32376	0.189243	-6.99502	2.6523e-12	3.51071e-10
	RAPGEF2	805.952	1.13023	0.161667	6.99109	2.72764e-12	3.577e-10
	ST3GAL4	82.5989	1.50686	0.216027	6.97533	3.05148e-12	3.96496e-10
	VIM	29870.5	0.697916	0.100079	6.97366	3.0881e-12	3.97607e-10
	TANK	912.158	0.841154	0.120766	6.96515	3.28052e-12	4.18576e-10
	ZHX2	313.74	1.30064	0.186869	6.96017	3.39872e-12	4.29787e-10
	TGFBR1	4141.28	-0.933679	0.13442	-6.94599	3.75814e-12	4.71032e-10
	ARRDC4	585.596	1.42916	0.206104	6.9342	4.08533e-12	5.03135e-10
	CXCL8	51184.2	2.81762	0.406281	6.93514	4.05824e-12	5.03135e-10
	STAMBPL1	31.4595	-2.74352	0.395864	-6.93044	4.19523e-12	5.12216e-10
	BID	1201.48	1.20103	0.173418	6.92567	4.33925e-12	5.25272e-10
	AC005224,3	30.2619	3.1947	0.461636	6.92038	4.50427e-12	5.40627e-10
	ACSL4	6647.54	1.29121	0.186808	6.91193	4.78109e-12	5.6903e-10
	DMWD	80.1982	1.53894	0.222763	6.9084	4.90149e-12	5.78499e-10
	CLIC4	3909.83	1.15195	0.166849	6.90414	5.051e-12	5.91217e-10
	MFSD2A	749.349	1.24703	0.180927	6.89241	5.48535e-12	6.36795e-10
	CYTH4	1375.79	-1.00593	0.146074	-6.88644	5.72055e-12	6.587e-10
	LAMB1	114.227	2.67922	0.389874	6.87202	6.32984e-12	7.17196e-10
	DNAJB5	95.8449	2.10293	0.305993	6.87247	6.31007e-12	7.17196e-10
	VASH1	2358.41	-0.870077	0.126739	-6.86511	6.64401e-12	7.46818e-10
	PLCL1	420.99	1.03594	0.150952	6.86271	6.75642e-12	7.53474e-10
	HNRNPAB	1435.81	0.995242	0.145196	6.85447	7.15797e-12	7.92018e-10
	SPRED1	1045.93	-0.944795	0.137939	-6.84938	7.41715e-12	8.14334e-10
	MAMLD1	129.86	1.76404	0.257595	6.84812	7.48243e-12	8.15182e-10
	REL	631.792	1.50852	0.220406	6.84429	7.68574e-12	8.3094e-10
	FFAR4	41.2004	-3.7559	0.549371	-6.83673	8.10222e-12	8.69331e-10
	ITGA1	30.8773	3.51823	0.515807	6.82084	9.05104e-12	9.63834e-10
	LPAR6	620.712	-1.50364	0.220756	-6.81133	9.67014e-12	1.02208e-09
	FBXO30	534.13	0.828967	0.121869	6.80213	1.03081e-11	1.08144e-09
	ADCY7	1942.78	-0.842766	0.123999	-6.79655	1.07156e-11	1.11592e-09
	EVL	2017.73	-0.734366	0.108203	-6.78694	1.14539e-11	1.1841e-09
	PLA2G15	492.607	-1.21365	0.178911	-6.7835	1.17298e-11	1.20384e-09
	IFNGR2	2432.24	0.978869	0.144359	6.7808	1.1951e-11	1.21771e-09
	TBC1D9	3625.34	1.45737	0.215075	6.77609	1.23472e-11	1.2491e-09
	VCP	3863.56	0.509443	0.0752361	6.77126	1.27667e-11	1.28237e-09
	CHD9	877.592	-0.805599	0.119001	-6.76968	1.29066e-11	1.2873e-09
	CD80	205.829	1.71448	0.253454	6.76446	1.33805e-11	1.32523e-09
	PALD1	470.081	-1.39289	0.207338	-6.71796	1.8428e-11	1.81248e-09
	HIF1A	5737.52	0.83808	0.124857	6.71232	1.91559e-11	1.87107e-09
	GPCPD1	633.429	-0.87976	0.131125	-6.70932	1.95537e-11	1.89684e-09
	HSPA1A	569.315	0.743153	0.110816	6.70621	1.99745e-11	1.92448e-09
	ZNF598	448.147	0.940002	0.140262	6.70178	2.05902e-11	1.9704e-09
	PMAIP1	96.826	1.61525	0.241263	6.69495	2.15743e-11	2.05071e-09
	MBP	956.422	-1.02291	0.152899	-6.69009	2.23033e-11	2.10588e-09
	TICAM1	560.574	1.41281	0.211348	6.68473	2.31357e-11	2.17e-09
	TNC	430.816	4.30665	0.644582	6.6813	2.36838e-11	2.2068e-09
	MSANTD3	458.901	1.1868	0.177884	6.67177	2.52743e-11	2.33961e-09
	F3	86.4368	2.01541	0.30275	6.65699	2.79487e-11	2.57037e-09
	PSRC1	29.2098	-3.5734	0.537105	-6.65308	2.87018e-11	2.6226e-09
	GPR34	1584.88	-1.43718	0.216077	-6.65125	2.90619e-11	2.63848e-09
	BAIAP2-DT	317.763	-1.316	0.198045	-6.64495	3.0333e-11	2.73635e-09
	NFATC2	410.459	-1.00065	0.150638	-6.64274	3.07915e-11	2.76013e-09
	SYNE1	423.648	-1.15413	0.174076	-6.63005	3.35563e-11	2.98429e-09
	CD28	163.549	-1.95774	0.295313	-6.62936	3.37136e-11	2.98429e-09
	PTPN1	1371.05	1.14612	0.173029	6.62383	3.50009e-11	3.07899e-09
	RAB11FIP1	1089.35	-0.776069	0.1175	-6.60482	3.97996e-11	3.47952e-09
	ARPIN	281.646	-0.97546	0.14806	-6.58826	4.45025e-11	3.8668e-09
	OSM	140.644	1.88255	0.286029	6.58167	4.65198e-11	4.01744e-09
	NIBAN1	1635.87	1.23387	0.18766	6.57503	4.86435e-11	4.17538e-09
	BLNK	251.531	-1.37442	0.209129	-6.57214	4.9596e-11	4.2315e-09
	DNAJB6P1	690.703	1.11685	0.170142	6.56422	5.23048e-11	4.43589e-09
	SOCS3	563.59	2.79807	0.426514	6.56034	5.36846e-11	4.5258e-09
	RREB1	1177.71	-1.29828	0.198045	-6.55546	5.54699e-11	4.64864e-09
	PLAGL2	1600.56	1.44759	0.220867	6.55415	5.59599e-11	4.66212e-09
	AL008726,1	29.6232	2.43339	0.371629	6.5479	5.83522e-11	4.83299e-09
	KLHL5	884.792	0.833021	0.127513	6.53281	6.45483e-11	5.3151e-09
	RAB42	458.678	-0.948983	0.145299	-6.53123	6.52302e-11	5.3402e-09
	IQSEC1	1081.85	-0.640623	0.0982607	-6.51963	7.04824e-11	5.73703e-09
	TMEM63B	392.764	0.979581	0.150315	6.51686	7.1793e-11	5.81031e-09
	SASH3	2482.8	-0.879931	0.135061	-6.51506	7.26593e-11	5.84701e-09
	DOK2	347.475	-1.06305	0.163346	-6.508	7.61599e-11	6.07772e-09
	CLEC7A	1369.28	-0.729715	0.112134	-6.50755	7.63845e-11	6.07772e-09
	ARF6	1674.08	0.53956	0.0829646	6.5035	7.84747e-11	6.20915e-09
	TMEM171	22.1107	6.63947	1.02171	6.49836	8.12e-11	6.38909e-09
	OSGIN1	801.143	1.14642	0.176886	6.48113	9.10364e-11	7.12347e-09
	MTHFD2	1490.57	1.08021	0.166962	6.46979	9.81421e-11	7.63729e-09
	SKIL	1721.27	0.728068	0.112635	6.46394	1.02013e-10	7.89511e-09
	ARFGAP3	523.686	0.974785	0.15093	6.45852	1.05734e-10	8.13863e-09
	B4GALT5	1010.37	1.42714	0.221238	6.45071	1.11326e-10	8.52275e-09
	TMEM87B	690.495	-0.762176	0.118184	-6.44905	1.12554e-10	8.57047e-09
	WNT5A	2560.12	1.14918	0.178544	6.43643	1.22319e-10	9.26419e-09
	TAL1	113.969	-1.50825	0.234645	-6.42779	1.29473e-10	9.75383e-09
	CCL3L3	1021.07	4.67259	0.72724	6.42509	1.3179e-10	9.87591e-09
	HS3ST3B1	480.075	3.62804	0.566217	6.40752	1.47909e-10	1.10254e-08
	LYRM4	123.131	1.63251	0.254976	6.4026	1.52756e-10	1.13271e-08
	C15orf48	1395.17	1.37714	0.215206	6.39917	1.56226e-10	1.15241e-08
	DENND4A	359.646	0.794759	0.124286	6.39458	1.60991e-10	1.18141e-08
	ACSL5	787.446	0.956122	0.149893	6.37871	1.78585e-10	1.30376e-08
	AL121933,2	209.129	-1.26135	0.198027	-6.36961	1.89513e-10	1.37645e-08
	NT5DC2	347.588	-0.998877	0.15685	-6.36838	1.91041e-10	1.38047e-08
	RYR1	77.9574	-1.6291	0.255963	-6.36458	1.9582e-10	1.40782e-08
	MAML2	941.736	0.79364	0.124846	6.35693	2.05821e-10	1.47224e-08
	GRAMD1A	2739.67	2.35402	0.370886	6.34702	2.19532e-10	1.56243e-08
	UGP2	1515.51	0.723986	0.114107	6.34479	2.22725e-10	1.57723e-08
	MAP2K3	702.475	1.4075	0.221898	6.34301	2.25318e-10	1.58765e-08
	STK17A	529.723	1.48281	0.233819	6.34172	2.27217e-10	1.5931e-08
	FMNL3	2873.41	0.631063	0.0995925	6.33645	2.35124e-10	1.64042e-08
	TMEM51-AS1	156.226	-1.31707	0.207927	-6.3343	2.38418e-10	1.65525e-08
	INPP5D	1387.38	-1.00507	0.158786	-6.32971	2.45624e-10	1.68981e-08
	MCTP1	1270.61	1.4972	0.236539	6.32961	2.45782e-10	1.68981e-08
	TNFAIP6	299.839	4.97696	0.786464	6.32827	2.4792e-10	1.69628e-08
	DISC1	144.312	-1.46177	0.231885	-6.30385	2.90349e-10	1.97702e-08
	DAB2	3680.38	-1.08279	0.171824	-6.30176	2.94279e-10	1.9942e-08
	YRDC	212.465	1.49515	0.237627	6.292	3.13411e-10	2.11373e-08
	SLCO4A1	202.188	1.52931	0.24342	6.28263	3.32897e-10	2.23451e-08
	PDLIM5	1010.61	0.743695	0.118501	6.27583	3.47766e-10	2.32331e-08
	FGD4	231.496	-0.903659	0.144186	-6.2673	3.67356e-10	2.44266e-08
	NFE2L3	171.661	1.8494	0.295382	6.26105	3.82399e-10	2.5308e-08
	INHBA	80.3282	2.62277	0.419044	6.25895	3.87583e-10	2.55106e-08
	FAM53B	524.118	-1.58137	0.252682	-6.25835	3.89063e-10	2.55106e-08
	PDK4	73.7318	-3.04347	0.486627	-6.25422	3.99511e-10	2.59554e-08
	PHLPP2	198.964	0.946324	0.151296	6.25479	3.98044e-10	2.59554e-08
	RNF125	45.0543	-2.26747	0.362657	-6.25238	4.0425e-10	2.61434e-08
	NEURL2	57.4462	1.80344	0.288538	6.25027	4.09752e-10	2.63787e-08
	AC083837,1	37.8491	3.98346	0.637477	6.24878	4.13672e-10	2.65106e-08
	IL36G	14.812	6.94985	1.11351	6.24137	4.33755e-10	2.76724e-08
	N4BP3	16.7354	4.45575	0.714	6.24055	4.36043e-10	2.76936e-08
	PPP1R15A	2421.33	1.1412	0.182955	6.23761	4.4432e-10	2.80934e-08
	CHST2	890.408	2.35675	0.378024	6.23439	4.5354e-10	2.85489e-08
	PIP5K1A	537.517	0.900409	0.144463	6.23281	4.58144e-10	2.8711e-08
	IL16	191.8	-1.25443	0.20151	-6.22513	4.81171e-10	3.00213e-08
	OTUD4	891.354	0.759673	0.122308	6.21117	5.25912e-10	3.26688e-08
	AGO2	734.352	0.935669	0.150756	6.20653	5.41669e-10	3.35007e-08
	RND3	567.666	1.64561	0.265496	6.19826	5.70912e-10	3.51558e-08
	RASSF8	522.548	1.02895	0.166463	6.18124	6.35988e-10	3.89935e-08
	TNFAIP2	9416.71	2.27159	0.368565	6.16335	7.12227e-10	4.34796e-08
	VAV1	2558.06	0.651548	0.105752	6.16111	7.22356e-10	4.3721e-08
	NYNRIN	89.6595	-1.60906	0.261163	-6.16112	7.22302e-10	4.3721e-08
	HIVEP2	378.188	3.00905	0.488848	6.1554	7.48904e-10	4.51266e-08
	FUT4	199.791	1.26369	0.20532	6.15475	7.5195e-10	4.51266e-08
	DDIT4L	1271.77	-0.762401	0.123983	-6.14925	7.78498e-10	4.65226e-08
	RAD21	1607.5	0.54765	0.0890749	6.14819	7.8371e-10	4.66373e-08
	CEBPD	223.674	1.4482	0.235593	6.14706	7.8933e-10	4.67753e-08
	PPIF	3656.68	0.868147	0.141378	6.14059	8.22145e-10	4.85168e-08
	DENND4C	1756.73	-0.678679	0.111044	-6.11178	9.85283e-10	5.79028e-08
	IL32	24.1073	3.46894	0.567843	6.10897	1.00273e-09	5.86846e-08
	SELENOI	336.71	1.08731	0.178495	6.09154	1.1183e-09	6.51787e-08
	MIR503HG	43.2295	-1.72798	0.2838	-6.0887	1.13828e-09	6.60716e-08
	TNIK	1156.69	1.39852	0.229895	6.08332	1.17717e-09	6.80501e-08
	CALHM2	380.234	-0.797684	0.131202	-6.07983	1.20314e-09	6.92683e-08
	ABI3	141.077	-1.59683	0.262782	-6.07664	1.22725e-09	7.01862e-08
	SIRPB2	259.68	-0.945199	0.155552	-6.07642	1.22899e-09	7.01862e-08
	EPHB3	48.5271	-2.23758	0.369543	-6.055	1.40414e-09	7.9867e-08
	MIS18BP1	273.19	-0.939694	0.155313	-6.05032	1.44557e-09	8.18943e-08
	RAP1B	803.526	1.01068	0.16712	6.04765	1.46971e-09	8.29303e-08
	RFTN1	632.997	0.832413	0.137674	6.04626	1.48251e-09	8.33207e-08
	STAT4	45.5329	2.28376	0.377869	6.0438	1.50531e-09	8.42673e-08
	MAF	1112.55	-1.26251	0.208955	-6.042	1.52214e-09	8.48745e-08
	ADM	1157.42	1.05819	0.175205	6.03971	1.54392e-09	8.57512e-08
	ROBO1	71.0845	1.93982	0.321338	6.0367	1.57302e-09	8.7026e-08
	ABCC5	734.077	-1.07278	0.177798	-6.0337	1.60245e-09	8.83096e-08
	SLC23A2	1097.35	-0.702364	0.116433	-6.03233	1.61609e-09	8.85583e-08
	MIR3945HG	60.6814	2.89291	0.479594	6.032	1.61947e-09	8.85583e-08
	GAL3ST4	558.787	-1.10798	0.183733	-6.03038	1.63578e-09	8.9106e-08
	SFMBT2	630.093	-0.926817	0.153721	-6.02921	1.64766e-09	8.94094e-08
	SERPINB8	409.317	1.0209	0.169449	6.02483	1.69285e-09	9.1511e-08
	TMEM165	661.7	0.798729	0.132615	6.02294	1.71282e-09	9.18886e-08
	ALCAM	1930.31	0.815771	0.135444	6.02295	1.71267e-09	9.18886e-08
	POU2F2	1792.32	0.895057	0.148659	6.02088	1.73476e-09	9.23774e-08
	SLC37A1	91.5182	1.35176	0.224513	6.02086	1.73497e-09	9.23774e-08
	CCL4L2	1829.4	4.7973	0.797081	6.01859	1.75945e-09	9.33302e-08
	RASGRP3	795.862	-1.33527	0.221991	-6.01496	1.79929e-09	9.50871e-08
	USP13	241.009	1.38497	0.230354	6.01234	1.82864e-09	9.59567e-08
	CABLES1	290.958	-1.48011	0.246193	-6.01198	1.83266e-09	9.59567e-08
	B3GNT7	218.885	-1.21144	0.201514	-6.01168	1.83607e-09	9.59567e-08
	ELOVL7	280.411	3.84619	0.640305	6.0068	1.89216e-09	9.85247e-08
	HS3ST3A1	246.778	1.24457	0.207411	6.0005	1.96706e-09	1.0205e-07
	ARF4	889.182	0.578742	0.0965576	5.99375	2.0506e-09	1.05995e-07
	SNX10	3497.34	1.17795	0.196873	5.98331	2.18641e-09	1.12604e-07
	SLC22A23	360.6	1.42252	0.237923	5.97891	2.24637e-09	1.15273e-07
	IER3	1992.21	2.04528	0.342225	5.97642	2.2809e-09	1.16622e-07
	SNX18	781.777	-1.10493	0.184906	-5.97563	2.29206e-09	1.16771e-07
	DOCK10	2047.12	-0.781341	0.130991	-5.96484	2.44873e-09	1.24306e-07
	TASOR	807.355	-0.588659	0.0987229	-5.96275	2.48035e-09	1.25302e-07
	ZBTB7C	279.104	-0.831071	0.139386	-5.96237	2.48604e-09	1.25302e-07
	IL1B	10128.3	5.06865	0.850289	5.96109	2.50566e-09	1.25843e-07
	SQSTM1	20863.3	0.548991	0.0921068	5.96037	2.51662e-09	1.25947e-07
	TMEM86A	480.097	-1.35233	0.227045	-5.95623	2.58125e-09	1.28726e-07
	HS3ST1	224.624	-1.52694	0.256753	-5.94714	2.72861e-09	1.35597e-07
	UBE2Z	1358.5	0.798715	0.134463	5.94002	2.84991e-09	1.4113e-07
	SLC7A5	1133.7	1.47525	0.248399	5.93903	2.86708e-09	1.41486e-07
	TBC1D4	236.612	-1.25036	0.210608	-5.93691	2.90443e-09	1.42831e-07
	NFKBIA	3630.37	1.33335	0.224891	5.92887	3.05018e-09	1.4948e-07
	PIM2	891.632	2.80696	0.47382	5.9241	3.14009e-09	1.53356e-07
	CD48	842.797	1.29398	0.218549	5.92076	3.20466e-09	1.55676e-07
	PPP3CC	211.786	1.14803	0.193913	5.92033	3.21288e-09	1.55676e-07
	MIR9-1HG	35.9558	3.36465	0.568358	5.91994	3.22057e-09	1.55676e-07
	ADORA2A	18.5214	3.73409	0.631216	5.9157	3.30466e-09	1.59197e-07
	MYO1B	252.002	1.57061	0.26555	5.91457	3.32741e-09	1.5975e-07
	MMP7	1083.25	1.18197	0.199981	5.91044	3.41204e-09	1.63259e-07
	CCL15	14.6541	5.46825	0.926014	5.90515	3.52322e-09	1.68011e-07
	CTTNBP2	45.1732	-1.94098	0.328953	-5.90049	3.62421e-09	1.72247e-07
	DUSP8	18.1847	4.34779	0.73694	5.8998	3.63952e-09	1.72396e-07
	MED13	1433.16	0.767775	0.130151	5.89909	3.65504e-09	1.72554e-07
	BCL2A1	472.777	1.22888	0.208612	5.89074	3.8448e-09	1.8091e-07
	CXorf21	149.877	-1.00068	0.169946	-5.88826	3.90294e-09	1.83037e-07
	MCL1	2526.09	0.71163	0.120945	5.88391	4.00677e-09	1.87287e-07
	DLD	1065.03	0.83302	0.141688	5.87925	4.12136e-09	1.92009e-07
	SLA	2008.28	-1.0094	0.171729	-5.87786	4.156e-09	1.92988e-07
	MARCHF3	58.9128	1.69338	0.288202	5.87565	4.21182e-09	1.94941e-07
	ADAP2	1770.98	-0.942722	0.16048	-5.87438	4.24424e-09	1.95802e-07
	SLC7A2	234.506	1.21227	0.206523	5.86991	4.36027e-09	2.00502e-07
	RELB	612.335	1.29266	0.220348	5.86646	4.45202e-09	2.04058e-07
	ZHX3	163.702	-1.15421	0.19692	-5.86131	4.5924e-09	2.09814e-07
	CAMKK2	230.444	0.742627	0.126794	5.85697	4.71375e-09	2.14665e-07
	GPR84	826.187	1.30678	0.223255	5.85332	4.81844e-09	2.18729e-07
	CSF1R	5343.82	-0.565609	0.0967501	-5.84608	5.03293e-09	2.27736e-07
	BMT2	781.203	1.36424	0.233757	5.83617	5.34137e-09	2.40923e-07
	SESTD1	491.364	0.867251	0.148623	5.83524	5.37132e-09	2.41505e-07
	RDX	2218.73	0.776528	0.133167	5.83122	5.50242e-09	2.46616e-07
	TNIP3	1123.79	3.95156	0.678019	5.82811	5.60602e-09	2.50467e-07
	DAXX	529.923	0.800152	0.137436	5.82199	5.81521e-09	2.58996e-07
	PAQR8	88.3368	-1.30273	0.223782	-5.82144	5.83429e-09	2.59031e-07
	NCK1-DT	50.7181	-1.82932	0.314304	-5.82024	5.87636e-09	2.60084e-07
	PI4K2B	420.954	1.09596	0.188395	5.81735	5.9789e-09	2.62979e-07
	RELA	929.378	0.75465	0.129723	5.81738	5.97759e-09	2.62979e-07
	LIMK2	1151	1.38294	0.238165	5.80664	6.37384e-09	2.79482e-07
	UAP1	236.571	0.902252	0.155415	5.80543	6.42013e-09	2.80643e-07
	EFHD2	2051.96	0.579005	0.0997875	5.80238	6.53812e-09	2.84921e-07
	SLC25A19	350.187	-0.762556	0.131534	-5.79739	6.73561e-09	2.92627e-07
	TRIM36	545.23	1.36633	0.23602	5.78904	7.07904e-09	3.06607e-07
	SDS	332.759	-1.532	0.264669	-5.78834	7.10874e-09	3.06954e-07
	ADRB2	35.5289	-2.11477	0.36557	-5.78485	7.25775e-09	3.12436e-07
	SDC4	778.709	1.47096	0.254384	5.78245	7.36212e-09	3.15805e-07
	MICAL3	55.4253	1.32599	0.22933	5.78203	7.38061e-09	3.15805e-07
	SGTB	1117.77	0.874624	0.151397	5.77703	7.60302e-09	3.24342e-07
	TEX2	579.603	-0.672363	0.116459	-5.77341	7.76834e-09	3.30399e-07
	FERMT3	3777.95	0.50628	0.0878002	5.76628	8.10416e-09	3.4365e-07
	LPIN2	1196.13	-0.640301	0.111073	-5.76467	8.18177e-09	3.45906e-07
	ACOT11	310.699	-0.756245	0.131246	-5.76205	8.30967e-09	3.50267e-07
	CFLAR	2760.19	0.766052	0.132969	5.76112	8.35569e-09	3.51162e-07
	SNX30	1277.56	-0.867375	0.150748	-5.7538	8.72618e-09	3.65647e-07
	SRGN	2310.16	0.82046	0.142703	5.74944	8.95402e-09	3.74088e-07
	SLCO2B1	6298.66	-0.707111	0.123008	-5.74851	9.00337e-09	3.75043e-07
	NHSL2	50.1694	-1.81895	0.316513	-5.74683	9.09333e-09	3.7768e-07
	STK40	2090.75	0.744066	0.129629	5.73997	9.46944e-09	3.92151e-07
	SINHCAF	274.86	1.43647	0.250286	5.73931	9.50626e-09	3.92528e-07
	APPL2	424.323	-1.12757	0.196677	-5.73312	9.85997e-09	4.0595e-07
	SGPP2	80.5801	3.77033	0.657804	5.73169	9.94373e-09	4.07032e-07
	GJB2	63.0205	1.69894	0.296387	5.73215	9.91637e-09	4.07032e-07
	SLC7A1	559.42	1.01446	0.177068	5.72919	1.0091e-08	4.11871e-07
	ATP2B4	423.4	-0.670196	0.117023	-5.72705	1.02193e-08	4.15907e-07
	PLEK	5545.24	1.87258	0.327217	5.72275	1.04816e-08	4.2536e-07
	TMEM170B	305.361	-0.804615	0.140649	-5.72074	1.06064e-08	4.29195e-07
	RNF166	533.456	-1.16547	0.203945	-5.71465	1.0993e-08	4.43573e-07
	RERE	492.853	-0.910835	0.159491	-5.7109	1.1238e-08	4.52169e-07
	MSH2	114.128	-1.03607	0.181557	-5.70655	1.15286e-08	4.62548e-07
	C1QTNF1	13.071	5.41752	0.949496	5.70567	1.15884e-08	4.63634e-07
	TLE3	1305.9	-1.09281	0.191652	-5.70208	1.18356e-08	4.72192e-07
	ZMYM3	633.827	-1.04356	0.183035	-5.70142	1.18813e-08	4.72683e-07
	SLF2	795.794	-0.592486	0.104156	-5.68843	1.28215e-08	5.08659e-07
	NLRC4	266.286	-1.14034	0.200633	-5.68371	1.31807e-08	5.20422e-07
	SELPLG	423.064	-1.04134	0.18322	-5.68357	1.31915e-08	5.20422e-07
	MXD1	1298.74	1.26833	0.223231	5.68167	1.33387e-08	5.24768e-07
	ASB13	89.9456	-1.21227	0.213391	-5.68098	1.33924e-08	5.25421e-07
	CYLD	782.429	0.734361	0.129291	5.67988	1.34786e-08	5.2734e-07
	IGF2BP1	1741.83	0.528614	0.0931586	5.67434	1.39222e-08	5.42491e-07
	CTPS1	254.584	1.43078	0.252159	5.67409	1.39424e-08	5.42491e-07
	LARP1B	145.764	0.933444	0.164547	5.6728	1.40481e-08	5.45104e-07
	HCAR2	16.8646	4.25007	0.749499	5.67055	1.4234e-08	5.50811e-07
	ACSL1	11938.1	2.12526	0.375525	5.65945	1.51863e-08	5.86059e-07
	GIMAP1	101.629	-2.26682	0.400604	-5.65849	1.52708e-08	5.87717e-07
	DNTTIP2	1004.01	0.826774	0.146412	5.64691	1.63356e-08	6.26994e-07
	TLE1	189.931	1.34051	0.23754	5.64331	1.66809e-08	6.38519e-07
	EIF5	3277.47	0.598507	0.106081	5.64197	1.68115e-08	6.40056e-07
	DNAJB9	819.971	0.904796	0.160356	5.64243	1.67666e-08	6.40056e-07
	OTULINL	397.839	-1.08961	0.193375	-5.6347	1.75362e-08	6.64077e-07
	PNRC1	1690.93	1.84212	0.326915	5.63485	1.75208e-08	6.64077e-07
	DGLUCY	354.973	-0.862473	0.153082	-5.63408	1.75997e-08	6.64706e-07
	SLCO3A1	219.83	0.709376	0.125919	5.63359	1.76497e-08	6.64822e-07
	RASAL2	1247.35	-0.863667	0.153494	-5.62671	1.83684e-08	6.90059e-07
	RAB3IL1	850.076	-1.34099	0.238374	-5.62557	1.84893e-08	6.9276e-07
	FOSL2	1670.65	1.19845	0.213153	5.6225	1.88213e-08	7.03133e-07
	IRAK2	977.829	2.39274	0.425596	5.6221	1.88654e-08	7.03133e-07
	CLEC4E	103.307	1.7768	0.316306	5.61735	1.93907e-08	7.20813e-07
	TXNRD1	10252.2	0.749191	0.133486	5.61252	1.99399e-08	7.39292e-07
	RGS12	572.611	-0.995123	0.177441	-5.60818	2.0446e-08	7.56076e-07
	LINC00540	32.8292	2.70692	0.483163	5.60249	2.11292e-08	7.79303e-07
	WDR81	1922.85	-0.626353	0.111839	-5.60048	2.13754e-08	7.86338e-07
	PSTPIP2	900.174	2.47205	0.441969	5.59327	2.22835e-08	8.17619e-07
	NIP7	286.515	0.823714	0.147392	5.58858	2.28933e-08	8.37823e-07
	GLUL	10846.6	-0.708407	0.12678	-5.5877	2.30098e-08	8.39917e-07
	ARID5B	570.546	1.31936	0.236228	5.58512	2.33535e-08	8.50271e-07
	ZBTB4	690.949	-0.765553	0.137096	-5.58406	2.34965e-08	8.53283e-07
	SLIT3	262.367	-0.709559	0.12708	-5.58355	2.35656e-08	8.53604e-07
	CLDN1	40.979	2.02346	0.362452	5.58269	2.36832e-08	8.55676e-07
	SLC27A1	372.678	-0.714644	0.12827	-5.57141	2.52685e-08	9.10632e-07
	ZCCHC24	236.414	-1.07249	0.192555	-5.56982	2.55e-08	9.16641e-07
	LINC02611	26.2603	-3.19151	0.573525	-5.56474	2.62551e-08	9.41394e-07
	AC113404,3	1101.04	0.879725	0.158343	5.55581	2.76328e-08	9.88291e-07
	EHD1	3250.03	2.38698	0.429707	5.5549	2.77772e-08	9.90955e-07
	ST3GAL1	2009.39	0.573546	0.103314	5.5515	2.83236e-08	1.00791e-06
	FAM219A	359.894	0.784834	0.141522	5.54566	2.92854e-08	1.03952e-06
	TMIGD3	1141.53	-0.928218	0.167639	-5.537	3.0769e-08	1.08945e-06
	PTPN22	152.383	-1.67776	0.303059	-5.53608	3.09308e-08	1.09245e-06
	ACTR3	5670.79	0.539959	0.0975451	5.53548	3.10375e-08	1.09292e-06
	CIITA	84.3826	-1.50958	0.272728	-5.53514	3.10983e-08	1.09292e-06
	CLIC4P1	122.881	1.34007	0.242127	5.53456	3.12014e-08	1.09383e-06
	NFKB1	2576.54	2.02162	0.365785	5.52679	3.26136e-08	1.14051e-06
	FNDC3B	2819.6	0.958329	0.173412	5.52631	3.27041e-08	1.14086e-06
	AHR	1157.55	1.13603	0.205877	5.51798	3.42925e-08	1.19262e-06
	SRF	538.298	0.787176	0.142665	5.51765	3.43563e-08	1.19262e-06
	ANTXR2	355.498	-0.620057	0.112515	-5.51087	3.57062e-08	1.23645e-06
	PTK2B	654.464	-0.669128	0.12147	-5.50859	3.61718e-08	1.24951e-06
	MAP3K8	1131.62	1.88667	0.342568	5.50744	3.64093e-08	1.25466e-06
	SRSF12	22.0774	2.26507	0.411382	5.506	3.67082e-08	1.26189e-06
	ARHGAP27	467.14	-0.626951	0.114017	-5.49876	3.8248e-08	1.31164e-06
	SLC41A2	564.607	1.18345	0.215574	5.48977	4.02463e-08	1.37683e-06
	PLK3	1248.47	1.01844	0.185682	5.48489	4.13723e-08	1.41194e-06
	TMC8	455.909	-0.914561	0.166759	-5.48434	4.15005e-08	1.41291e-06
	RBM47	3182.96	0.656682	0.119754	5.48359	4.16768e-08	1.41551e-06
	G0S2	1863.91	3.33237	0.60955	5.46693	4.57884e-08	1.55144e-06
	MAFG	1760.25	0.549733	0.100568	5.46628	4.59577e-08	1.55346e-06
	NCOA4	7202.1	0.576584	0.105512	5.46464	4.63859e-08	1.5642e-06
	CXCL1	7704.49	3.35907	0.615376	5.45857	4.79974e-08	1.6147e-06
	PRR5L	128.532	-1.52817	0.280323	-5.45145	4.99606e-08	1.67676e-06
	FPR2	101.157	2.05937	0.377904	5.44946	5.05228e-08	1.69162e-06
	JARID2	427.605	-0.921003	0.169052	-5.44805	5.09241e-08	1.70103e-06
	LRP8	254.222	1.22468	0.22506	5.44157	5.28139e-08	1.76001e-06
	IL18R1	18.7495	3.87534	0.71312	5.43434	5.49984e-08	1.8285e-06
	XBP1	803.391	1.13345	0.208682	5.43148	5.5889e-08	1.85376e-06
	IQSEC2	249.587	-0.903091	0.166401	-5.42721	5.72409e-08	1.89417e-06
	TMC6	942.716	-0.747091	0.137676	-5.42644	5.74892e-08	1.89795e-06
	ARL5B	463.693	0.797301	0.14695	5.42567	5.77361e-08	1.90167e-06
	APOO	287.037	1.11501	0.205557	5.42433	5.81718e-08	1.91157e-06
	HHEX	84.7993	-1.64108	0.302578	-5.42365	5.83935e-08	1.91441e-06
	ZNF277	290.078	0.748201	0.138004	5.4216	5.90675e-08	1.93204e-06
	FJX1	282.21	1.3666	0.252233	5.418	6.02702e-08	1.96684e-06
	PXN	1156.18	-0.751974	0.138808	-5.41736	6.04855e-08	1.96932e-06
	LIMD1	785.46	-0.846704	0.156393	-5.41394	6.1654e-08	2.00276e-06
	SMAD6	204.326	-1.43315	0.264737	-5.41347	6.18151e-08	2.0034e-06
	PDE8A	538.739	0.699958	0.129359	5.41099	6.26789e-08	2.02676e-06
	MYO18A	818.204	-0.728902	0.134744	-5.40952	6.31951e-08	2.0388e-06
	NFE2L2	2336.33	1.04219	0.192699	5.40836	6.36054e-08	2.04737e-06
	ZNFX1	1482.58	0.894925	0.165497	5.40749	6.39156e-08	2.05269e-06
	DUSP1	443.826	1.16781	0.216063	5.40494	6.48302e-08	2.07735e-06
	MREG	220.351	1.21687	0.225226	5.40288	6.55789e-08	2.0825e-06
	TBC1D14	796.071	-0.905361	0.167569	-5.4029	6.55721e-08	2.0825e-06
	AFF1	859.932	-0.687856	0.127305	-5.40324	6.54495e-08	2.0825e-06
	AL031123,1	19.7485	-2.89386	0.535612	-5.4029	6.55725e-08	2.0825e-06
	TNFRSF4	30.0909	2.58802	0.479671	5.39541	6.83663e-08	2.16615e-06
	ADAM17	1898.71	0.828582	0.153598	5.39449	6.87181e-08	2.17244e-06
	AC110995,1	414.404	-0.592724	0.109892	-5.39368	6.90298e-08	2.17744e-06
	CEP250	540.872	-0.614769	0.113999	-5.39278	6.93762e-08	2.17962e-06
	GCH1	1153.63	3.07183	0.569627	5.3927	6.94069e-08	2.17962e-06
	TK2	284.914	-0.760955	0.141139	-5.39153	6.98597e-08	2.18899e-06
	ANXA5	7166.04	0.365748	0.0678451	5.39092	7.00973e-08	2.19159e-06
	PTX3	485.078	4.51343	0.837389	5.38988	7.05041e-08	2.19945e-06
	RASL11A	20.7325	3.18654	0.591472	5.38748	7.14529e-08	2.22415e-06
	LRRFIP2	358.58	0.848805	0.157608	5.38554	7.22267e-08	2.2433e-06
	UBASH3B	1285.62	-0.503847	0.093766	-5.37345	7.72433e-08	2.38864e-06
	MMRN2	260.285	-1.00084	0.186244	-5.37383	7.70801e-08	2.38864e-06
	CRIM1	1687.75	2.26904	0.422371	5.37214	7.78081e-08	2.40086e-06
	NFKB2	2298.74	2.36729	0.440733	5.37126	7.819e-08	2.4046e-06
	LINC01094	519.109	-0.87763	0.163399	-5.37107	7.82689e-08	2.4046e-06
	HNRNPCP2	1417.93	0.649386	0.12106	5.36415	8.13311e-08	2.49327e-06
	MB21D2	80.9589	1.38496	0.258229	5.36329	8.17176e-08	2.49971e-06
	LONRF1	186.723	1.23192	0.22988	5.35897	8.36994e-08	2.55482e-06
	RCBTB2	1152.04	-0.925161	0.172767	-5.35497	8.55716e-08	2.60634e-06
	PRMT1	687.124	0.762666	0.142438	5.35439	8.58465e-08	2.60911e-06
	PIM3	1434.66	1.04382	0.195001	5.35289	8.65589e-08	2.62513e-06
	PTGER2	299.051	2.21887	0.414667	5.35097	8.74845e-08	2.64753e-06
	SUOX	93.7431	-1.12954	0.211236	-5.34729	8.92806e-08	2.69612e-06
	IER5L	413.772	-1.31092	0.245357	-5.3429	9.14717e-08	2.75641e-06
	PRAG1	375.427	-1.00413	0.188018	-5.3406	9.26399e-08	2.78569e-06
	TNIP1	5538.69	1.92364	0.360299	5.33902	9.34502e-08	2.8041e-06
	RHOBTB1	87.7949	-1.47834	0.277132	-5.33442	9.58511e-08	2.87006e-06
	TCP1	1781.02	0.417077	0.0782575	5.32954	9.84619e-08	2.94202e-06
	KLF6	1459.16	0.914688	0.171755	5.32555	1.0065e-07	3.00106e-06
	POLD1	315.021	-0.658956	0.123815	-5.32211	1.02572e-07	3.05196e-06
	IL7R	1535.32	2.05101	0.38567	5.31806	1.04882e-07	3.11413e-06
	UBTD2	178.634	0.967205	0.181914	5.31681	1.05599e-07	3.12888e-06
	PHLDA2	39.1779	3.11927	0.58699	5.31401	1.07236e-07	3.17074e-06
	CFAP46	11.0762	4.02013	0.757049	5.31026	1.09468e-07	3.22999e-06
	CAMK2A	20.3033	3.62436	0.682736	5.30859	1.10477e-07	3.24624e-06
	SLC43A3	1048.87	0.909906	0.171398	5.30873	1.10391e-07	3.24624e-06
	CCL20	411.05	5.59823	1.05497	5.30656	1.11716e-07	3.27584e-06
	ZFHX3	971.032	-0.710435	0.133933	-5.3044	1.13045e-07	3.30114e-06
	ZNF697	446.281	1.22362	0.230667	5.30469	1.12863e-07	3.30114e-06
	TMOD3	1005.47	0.494111	0.0931741	5.30309	1.13857e-07	3.31801e-06
	NUAK1	293.764	-1.20509	0.227669	-5.29317	1.20215e-07	3.49611e-06
	POFUT1	922.212	0.790734	0.149465	5.29043	1.2203e-07	3.54163e-06
	DDB2	372.502	-0.732295	0.138653	-5.28149	1.28138e-07	3.71127e-06
	RAB11FIP4	155.465	-1.22014	0.231235	-5.27664	1.31576e-07	3.80308e-06
	SYTL3	176.034	-1.06312	0.201625	-5.27278	1.3437e-07	3.87592e-06
	PMP22	362.56	-1.40329	0.266194	-5.27168	1.35181e-07	3.88177e-06
	PRPF3	419.533	0.809273	0.153522	5.27139	1.35395e-07	3.88177e-06
	C11orf45	130.056	-1.0461	0.198445	-5.27149	1.35322e-07	3.88177e-06
	RAB10	3595.76	0.458409	0.0869913	5.2696	1.36723e-07	3.91192e-06
	ADI1	1307.52	0.710935	0.134948	5.26821	1.37758e-07	3.9336e-06
	INKA2	192.926	-0.850189	0.161507	-5.26411	1.40872e-07	4.01443e-06
	PLEKHA2	1320.58	-0.704601	0.133872	-5.26326	1.41525e-07	4.02492e-06
	RAP2B	2137.44	-0.926335	0.176107	-5.26008	1.43996e-07	4.08699e-06
	AZIN1	1766.77	0.921939	0.175288	5.25956	1.444e-07	4.09027e-06
	VPS37A	619.782	0.595215	0.113184	5.25884	1.44967e-07	4.09813e-06
	ARL8B	1740.27	0.609116	0.115892	5.25591	1.47296e-07	4.15569e-06
	SLC16A1	728.193	1.10262	0.21004	5.24955	1.52475e-07	4.2903e-06
	AKIRIN1	873.505	0.576647	0.109852	5.24931	1.52673e-07	4.2903e-06
	TAB2	2049.07	0.444048	0.0846488	5.24576	1.55637e-07	4.3477e-06
	MGME1	170.555	-0.922317	0.175799	-5.24643	1.55074e-07	4.3477e-06
	TRAF3	1787.17	0.771599	0.147089	5.2458	1.55605e-07	4.3477e-06
	ELK3	401.307	-0.887718	0.169277	-5.24418	1.56982e-07	4.36805e-06
	DYNC1LI1	481.722	0.534347	0.10189	5.24437	1.56817e-07	4.36805e-06
	USP7	1256	0.430812	0.0821596	5.2436	1.57473e-07	4.37311e-06
	JUND	741.848	0.861402	0.164366	5.24076	1.59914e-07	4.43223e-06
	MAGEF1	137.685	-0.987989	0.18861	-5.23827	1.62088e-07	4.47497e-06
	MTF1	1231.97	1.03767	0.198092	5.23831	1.62058e-07	4.47497e-06
	CXCL3	924.081	3.99541	0.762913	5.23705	1.63163e-07	4.49587e-06
	ARHGAP18	1613.64	-0.485011	0.0926536	-5.23467	1.65277e-07	4.54527e-06
	DCP1A	407.85	0.592091	0.113136	5.23345	1.66375e-07	4.56662e-06
	NOTCH3	696.915	1.28075	0.244754	5.23278	1.66979e-07	4.57432e-06
	IL1A	693.939	4.15072	0.793607	5.2302	1.6933e-07	4.62978e-06
	ST3GAL2	645.658	0.826403	0.158088	5.22748	1.71836e-07	4.68924e-06
	IL15RA	18.1986	3.61862	0.692455	5.22579	1.73416e-07	4.71418e-06
	CARMIL3	18.8191	3.4069	0.651931	5.22586	1.73347e-07	4.71418e-06
	DGAT2	107.633	1.2955	0.247926	5.22533	1.73849e-07	4.71689e-06
	DNAJB6	1055.07	0.691704	0.132402	5.22428	1.7483e-07	4.73444e-06
	SCAMP5	102.368	-1.32625	0.253919	-5.22312	1.75932e-07	4.75521e-06
	HNRNPC	2947.65	0.692187	0.132594	5.22036	1.78575e-07	4.81743e-06
	MKNK1	638.175	-0.542221	0.103874	-5.22	1.78922e-07	4.81762e-06
	TNFRSF9	36.0728	3.02274	0.579162	5.21916	1.79738e-07	4.83043e-06
	PPP2CA	1093.07	0.458395	0.0878713	5.21666	1.82177e-07	4.88668e-06
	NEDD4L	283.574	0.795702	0.152593	5.21453	1.84281e-07	4.93379e-06
	PTPN12	3310.51	0.579285	0.11125	5.20707	1.91847e-07	5.11701e-06
	TAOK3	1505.25	0.596923	0.114635	5.20715	1.91766e-07	5.11701e-06
	RABGAP1L	242.194	-0.822012	0.157947	-5.20436	1.94667e-07	5.18247e-06
	EXTL2	69.3203	-1.19693	0.230038	-5.20321	1.95878e-07	5.20492e-06
	ARRDC3	1071.73	1.01982	0.196204	5.19777	2.01689e-07	5.34928e-06
	NIN	1289.77	0.890842	0.171624	5.19068	2.09531e-07	5.5469e-06
	TNFSF9	283.276	1.48245	0.285699	5.18885	2.11591e-07	5.59098e-06
	SOD2	61294	1.8124	0.349375	5.18756	2.13072e-07	5.61962e-06
	C1orf122	816.018	1.03338	0.199221	5.18711	2.13583e-07	5.62263e-06
	CD200R1	84.1777	-1.56264	0.30128	-5.18667	2.14092e-07	5.62558e-06
	PSMA6	60.5536	1.18258	0.228273	5.18057	2.21214e-07	5.80194e-06
	ALAD	187.409	-1.00883	0.194811	-5.17848	2.23699e-07	5.85628e-06
	GIMAP8	119.934	-1.80752	0.34911	-5.1775	2.24883e-07	5.87641e-06
	SIK3	536.697	0.857087	0.165622	5.17497	2.27947e-07	5.93458e-06
	ANKLE2	640.846	0.626504	0.121062	5.17506	2.27835e-07	5.93458e-06
	SPN	743.162	-0.506162	0.0978496	-5.17285	2.30547e-07	5.99125e-06
	CELF2	741.269	-0.680564	0.131663	-5.16897	2.35392e-07	6.10596e-06
	TIFA	191.153	1.30474	0.252461	5.16811	2.36478e-07	6.12293e-06
	A4GALT	71.0215	2.11471	0.409258	5.16719	2.37643e-07	6.14186e-06
	KYNU	1315.32	1.73198	0.335365	5.16445	2.41143e-07	6.22097e-06
	TNS1	1058.52	-0.861619	0.166995	-5.15954	2.47551e-07	6.37466e-06
	ACOD1	643.737	5.11879	0.992205	5.159	2.4827e-07	6.38143e-06
	FAM126A	353.219	1.06417	0.206288	5.15867	2.48715e-07	6.38143e-06
	DCLK3	22.9541	2.26231	0.438657	5.15736	2.5046e-07	6.41459e-06
	SLC25A28	159.428	1.37082	0.265991	5.15365	2.55461e-07	6.53086e-06
	UFM1	722.461	0.622428	0.120816	5.15186	2.57914e-07	6.56984e-06
	APOBR	3147.51	-0.642854	0.124781	-5.15188	2.57891e-07	6.56984e-06
	IFFO1	359.263	-1.08938	0.21148	-5.15121	2.58817e-07	6.58102e-06
	MCOLN2	326.02	2.4713	0.479945	5.14913	2.61693e-07	6.64221e-06
	GPR132	279.606	2.21182	0.429656	5.1479	2.63425e-07	6.67422e-06
	MIR22HG	218.386	1.17528	0.228459	5.14438	2.68399e-07	6.7881e-06
	PGPEP1	742.995	-0.925457	0.179936	-5.14325	2.70032e-07	6.81723e-06
	SLC43A2	1187.82	1.87412	0.364598	5.14024	2.74382e-07	6.91472e-06
	FBRS	1351.21	0.641043	0.124736	5.1392	2.75904e-07	6.94073e-06
	TRIM65	239.349	-0.78859	0.153569	-5.13509	2.82016e-07	7.0819e-06
	BAIAP2	343.761	-0.868374	0.169339	-5.12801	2.92819e-07	7.34018e-06
	CAPN15	651.815	0.566988	0.110672	5.12311	3.00534e-07	7.5175e-06
	PANX1	444.34	0.764742	0.149283	5.12277	3.01077e-07	7.5175e-06
	DENND11	1114.89	-0.586604	0.114515	-5.12252	3.01486e-07	7.5175e-06
	CORO2A	207.208	-0.985205	0.192412	-5.12029	3.05067e-07	7.59343e-06
	DNPEP	673.011	0.650902	0.127144	5.11942	3.06471e-07	7.61499e-06
	TP53BP2	758.98	1.00686	0.196723	5.11818	3.08505e-07	7.65212e-06
	CXCL2	386.247	3.41712	0.668076	5.11486	3.13973e-07	7.77412e-06
	SIAH2	155.384	0.951192	0.186009	5.11369	3.15924e-07	7.80879e-06
	ELOVL5	850.747	0.61882	0.121181	5.10658	3.28045e-07	8.09426e-06
	KIF1B	1738.27	0.682105	0.133612	5.1051	3.30612e-07	8.13986e-06
	NAIP	96.6861	-1.88667	0.369583	-5.10486	3.31043e-07	8.13986e-06
	EIF4EBP1	243.527	-0.66217	0.129796	-5.10162	3.36755e-07	8.26598e-06
	TBC1D2	1757.01	-0.923123	0.181014	-5.09972	3.40154e-07	8.33496e-06
	PNPLA8	524.446	0.951273	0.186593	5.09812	3.4305e-07	8.39139e-06
	PPP1R15B	818.011	0.515827	0.101195	5.09734	3.44465e-07	8.397e-06
	B4GAT1	71.9527	-1.26812	0.248779	-5.09737	3.44397e-07	8.397e-06
	TFCP2L1	295.882	-1.33068	0.261107	-5.09629	3.46375e-07	8.42905e-06
	NEK6	2016.05	-0.463343	0.0909868	-5.09242	3.5353e-07	8.5884e-06
	IL21R	145.155	-1.22124	0.240278	-5.08262	3.72272e-07	9.0128e-06
	TBK1	567.562	0.701018	0.137918	5.08286	3.718e-07	9.0128e-06
	NSD1	927.631	-0.535697	0.105425	-5.08133	3.74806e-07	9.05867e-06
	RIT1	1270.15	0.628933	0.123872	5.0773	3.82834e-07	9.23694e-06
	RAP2C	1869.3	0.958286	0.188798	5.07571	3.8605e-07	9.29611e-06
	AC093583,1	11.8877	4.3176	0.850684	5.07544	3.86599e-07	9.29611e-06
	ABCF1	1005.3	0.432858	0.0853493	5.0716	3.94475e-07	9.46941e-06
	FAM135A	248.131	-0.760833	0.150101	-5.0688	4.00332e-07	9.59375e-06
	NR3C1	2086.62	0.798632	0.157753	5.06253	4.13723e-07	9.8979e-06
	TBX3	98.3066	1.40071	0.276712	5.06199	4.14894e-07	9.90919e-06
	GABPB1	160.573	0.920152	0.181868	5.05945	4.20478e-07	1.00256e-05
	ITPKB	675.289	-0.890917	0.176209	-5.05604	4.28063e-07	1.01893e-05
	DEF6	535.525	-0.933796	0.184758	-5.05416	4.32284e-07	1.02726e-05
	CMTM7	192.105	-0.813189	0.161043	-5.04953	4.42905e-07	1.05073e-05
	KPNB1	4146.51	0.553234	0.109594	5.04802	4.46415e-07	1.05729e-05
	ZNF503	92.4659	-1.06579	0.211194	-5.04652	4.49939e-07	1.06385e-05
	DOT1L	847.288	0.989559	0.196161	5.04461	4.54437e-07	1.0727e-05
	MARK3	842.245	0.502628	0.0996742	5.0427	4.58998e-07	1.08166e-05
	IER5	1033.09	0.755282	0.149835	5.04075	4.63721e-07	1.09098e-05
	JAK1	2881.67	0.497895	0.098822	5.0383	4.69674e-07	1.10171e-05
	PPM1L	259.68	-0.724134	0.143728	-5.03824	4.69839e-07	1.10171e-05
	PYCARD	185.753	-0.993291	0.197207	-5.0368	4.73383e-07	1.10819e-05
	THBS1	1934	3.61128	0.717781	5.03116	4.87512e-07	1.13938e-05
	YPEL4	41.3086	-1.49106	0.296789	-5.02398	5.06106e-07	1.18089e-05
	LUCAT1	602.39	1.10114	0.21935	5.02001	5.16684e-07	1.20359e-05
	AKT3	231.458	1.26165	0.251374	5.01903	5.19328e-07	1.20776e-05
	CASP5	45.3008	2.18198	0.435225	5.01345	5.34635e-07	1.24132e-05
	KMO	777.361	1.27965	0.255377	5.01082	5.41996e-07	1.25635e-05
	CMTM6	2005.03	0.486338	0.0971019	5.00853	5.48474e-07	1.26929e-05
	AC004847,1	10.0037	5.52794	1.10424	5.00611	5.55417e-07	1.28326e-05
	SKI	795.649	-0.782112	0.156424	-4.99994	5.73485e-07	1.32285e-05
	SLC45A4	364.937	-1.03029	0.20621	-4.99629	5.84433e-07	1.34331e-05
	ATP7A	747.256	-0.602991	0.120691	-4.99616	5.84833e-07	1.34331e-05
	NCR3LG1	180.476	1.66215	0.332694	4.99604	5.85201e-07	1.34331e-05
	URGCP	312.994	0.688927	0.13791	4.99549	5.86861e-07	1.34494e-05
	KCNJ5	118.115	-1.43309	0.287067	-4.99218	5.97011e-07	1.36599e-05
	HELZ	952.69	-0.44286	0.0887181	-4.99176	5.98311e-07	1.36675e-05
	MAML3	89.5878	-1.27563	0.25562	-4.99034	6.02732e-07	1.37464e-05
	HCK	6743.42	0.852124	0.170866	4.9871	6.12938e-07	1.39567e-05
	DDX21	1820.74	1.13584	0.22785	4.98504	6.19475e-07	1.40829e-05
	GIMAP6	260.214	-2.23381	0.448445	-4.98124	6.31784e-07	1.43397e-05
	SVIL-AS1	271.473	0.690352	0.138603	4.9808	6.33226e-07	1.43494e-05
	YWHAH	1131.85	-0.870591	0.17487	-4.97851	6.40756e-07	1.44883e-05
	EHMT2	449.35	-1.03981	0.208867	-4.97831	6.41403e-07	1.44883e-05
	ORAI1	422.621	0.992207	0.199344	4.97737	6.44557e-07	1.45364e-05
	PNMA8A	87.3412	-1.36795	0.274953	-4.9752	6.51812e-07	1.46766e-05
	IPCEF1	18.8154	-2.29756	0.46192	-4.97393	6.56099e-07	1.47413e-05
	STK26	281.915	2.05447	0.413065	4.97373	6.56764e-07	1.47413e-05
	GRIN3A	22.8463	-2.33528	0.469627	-4.97263	6.60518e-07	1.48021e-05
	MICALL1	483.995	0.698674	0.140516	4.97222	6.61906e-07	1.48098e-05
	TMEM236	25.9446	-2.09002	0.420372	-4.97184	6.63207e-07	1.48155e-05
	PTGS2	252.558	3.32155	0.669498	4.96126	7.00362e-07	1.56208e-05
	FAM217B	273.247	-0.865695	0.174535	-4.96001	7.04892e-07	1.56972e-05
	SLFN11	712.515	-0.811732	0.163694	-4.95885	7.09134e-07	1.57668e-05
	C1orf21	444.95	1.11664	0.225204	4.95835	7.10948e-07	1.57824e-05
	PSEN1	2131.37	0.677316	0.13668	4.9555	7.21461e-07	1.59907e-05
	OPTN	1688.86	0.750862	0.15157	4.95391	7.2737e-07	1.60965e-05
	ZBTB46	288.396	0.776108	0.156698	4.95291	7.31128e-07	1.61544e-05
	UAP1L1	1335.38	-0.814648	0.164489	-4.9526	7.32299e-07	1.61551e-05
	IRF1	503.212	0.927083	0.18728	4.95026	7.41161e-07	1.63251e-05
	MAP4	1567.22	0.440219	0.0889532	4.94889	7.46393e-07	1.63894e-05
	ABCC1	2144.59	0.724399	0.146376	4.9489	7.46348e-07	1.63894e-05
	ALOX5	721.579	-0.599065	0.121066	-4.94827	7.48779e-07	1.6414e-05
	SLC35F5	1175.78	0.57794	0.116803	4.94799	7.49831e-07	1.6414e-05
	PTGS1	1448.9	-0.575914	0.116402	-4.94764	7.5117e-07	1.64179e-05
	LYN	6765.44	1.08798	0.220044	4.9444	7.63778e-07	1.66678e-05
	NOCT	34.4726	1.93106	0.390588	4.94399	7.65392e-07	1.66773e-05
	NAB1	517.214	0.731025	0.14795	4.94102	7.77129e-07	1.6907e-05
	BTG2	1743.35	0.957761	0.193884	4.93987	7.81765e-07	1.69818e-05
	ILF2	957.191	0.516335	0.104545	4.93887	7.85763e-07	1.70165e-05
	SEC22B	1288.79	0.631943	0.127947	4.93911	7.84795e-07	1.70165e-05
	ZSWIM4	413.626	1.37109	0.277647	4.93826	7.88211e-07	1.70434e-05
	PTGFRN	397.464	-1.11157	0.225282	-4.93414	8.05056e-07	1.73811e-05
	SCARF1	166.039	0.881776	0.178777	4.93226	8.12821e-07	1.75221e-05
	SNHG14	230.226	-0.830707	0.168439	-4.93179	8.14809e-07	1.75382e-05
	VGLL4	469.174	-0.608686	0.123472	-4.92977	8.23266e-07	1.76933e-05
	ATP13A3	5050.02	0.698088	0.141634	4.9288	8.27345e-07	1.77541e-05
	ASS1	91.0932	1.39564	0.283297	4.92641	8.37543e-07	1.79457e-05
	RAB5A	832.578	0.506762	0.102904	4.9246	8.45312e-07	1.80848e-05
	DUSP16	344.803	0.816133	0.165938	4.91829	8.73044e-07	1.865e-05
	APOL4	150.53	-1.44029	0.293125	-4.91356	8.94351e-07	1.90763e-05
	FSCN1	2208.65	0.640256	0.130409	4.9096	9.12634e-07	1.9437e-05
	EYA2	108.487	-1.39055	0.283322	-4.90803	9.19958e-07	1.95636e-05
	AC022816,1	11.2221	4.71905	0.961725	4.90687	9.25435e-07	1.96506e-05
	ZNF618	41.2471	-1.66115	0.338597	-4.90599	9.29587e-07	1.97092e-05
	MAPK6	1275.54	0.782761	0.159608	4.90427	9.37776e-07	1.98531e-05
	DNAJB4	277.67	0.766675	0.156369	4.90297	9.43979e-07	1.99546e-05
	PGBD5	533.933	-0.940835	0.191946	-4.90156	9.50777e-07	2.00683e-05
	AMDHD2	766.554	-0.843782	0.172161	-4.90111	9.52954e-07	2.00844e-05
	EIF1B	580.448	0.722955	0.147555	4.89956	9.60523e-07	2.01854e-05
	SNAI3	77.7789	-1.5544	0.317255	-4.89954	9.60601e-07	2.01854e-05
	ST6GAL1	517.046	-0.735099	0.150087	-4.89783	9.69017e-07	2.03321e-05
	PTPA	568.784	-0.509035	0.103992	-4.89492	9.8346e-07	2.06047e-05
	TNF	961.761	3.75742	0.768045	4.89218	9.97236e-07	2.08624e-05
	NFKBIZ	1347.83	2.19998	0.44978	4.89124	1.00203e-06	2.09317e-05
	CALM2	1948.67	-0.485413	0.0992837	-4.88915	1.01272e-06	2.10928e-05
	SPRED2	522.892	0.768402	0.157163	4.88922	1.01238e-06	2.10928e-05
	ZNF252P	167.169	-0.878329	0.179685	-4.88815	1.01787e-06	2.1169e-05
	FBXW7	298.736	0.720958	0.147619	4.88392	1.03995e-06	2.15966e-05
	HEMK1	180.277	-0.849743	0.174013	-4.88321	1.04373e-06	2.1615e-05
	EEPD1	421.973	-1.1068	0.226655	-4.88318	1.04389e-06	2.1615e-05
	TRIM32	92.0849	-1.23373	0.252729	-4.88163	1.05214e-06	2.17503e-05
	BACH1	3486.86	0.70918	0.145283	4.88137	1.0535e-06	2.17503e-05
	SELENOS	350.944	0.639801	0.131123	4.87941	1.06405e-06	2.19361e-05
	NFKBIB	360.823	0.663187	0.136046	4.87472	1.08965e-06	2.24313e-05
	CDCP1	162.191	-0.776827	0.159407	-4.87323	1.09791e-06	2.25685e-05
	CSF1	2230.25	0.635276	0.130379	4.87254	1.10173e-06	2.26142e-05
	PTPRO	425.964	-0.737772	0.151674	-4.8642	1.14923e-06	2.35551e-05
	SLC35D1	204.508	0.740672	0.152322	4.86254	1.15891e-06	2.37192e-05
	NBEAL2	1164.24	0.714529	0.146987	4.86117	1.16691e-06	2.38485e-05
	TACC3	371.87	-0.900351	0.185261	-4.85989	1.17449e-06	2.39687e-05
	RPGR	214.887	0.756088	0.155817	4.85242	1.21965e-06	2.48546e-05
	DESI1	214.194	0.750595	0.154759	4.85009	1.23407e-06	2.50761e-05
	CCT2	1069.59	0.523858	0.108004	4.85034	1.2325e-06	2.50761e-05
	AC018529,2	29.6343	-2.00625	0.413879	-4.84744	1.25063e-06	2.53764e-05
	AMMECR1L	282.432	0.783172	0.161958	4.83566	1.32704e-06	2.68498e-05
	GPRIN3	2791.26	-0.565161	0.116872	-4.83575	1.32647e-06	2.68498e-05
	LAMP3	41.0076	2.57083	0.531953	4.83281	1.3462e-06	2.71985e-05
	CRYBG1	1103.09	0.894601	0.185122	4.8325	1.34828e-06	2.72018e-05
	TP53INP2	398.929	2.27681	0.471288	4.83105	1.35815e-06	2.73621e-05
	LINC02605	64.254	5.35351	1.10872	4.82855	1.37534e-06	2.76689e-05
	DUSP5	275.331	1.21289	0.251452	4.82355	1.41028e-06	2.83316e-05
	TLR2	2716.17	0.80565	0.167145	4.82008	1.435e-06	2.87875e-05
	ZC3H7B	834.979	0.433631	0.0900449	4.81573	1.46665e-06	2.9308e-05
	CXCR4	312.549	-1.40046	0.290813	-4.81566	1.46716e-06	2.9308e-05
	PELO	265.584	0.675381	0.140246	4.81568	1.46699e-06	2.9308e-05
	LIF	145.298	1.46687	0.304743	4.81346	1.48338e-06	2.95903e-05
	FOS	318.731	-1.0306	0.214143	-4.81269	1.48915e-06	2.96636e-05
	CCSER2	654.42	0.475825	0.0989112	4.81063	1.50456e-06	2.98866e-05
	USP12PX	24.4879	2.4071	0.500361	4.81073	1.50377e-06	2.98866e-05
	KLHL6	1558.59	-0.606617	0.126269	-4.80418	1.55386e-06	3.08227e-05
	BIRC3	339.675	3.45542	0.719518	4.80241	1.56771e-06	3.10337e-05
	ADAMTS15	32.3404	-2.1658	0.450997	-4.80226	1.56888e-06	3.10337e-05
	FRRS1	282.819	-0.702619	0.146455	-4.7975	1.60655e-06	3.17344e-05
	GNPDA1	1385.14	-0.534921	0.111562	-4.79484	1.62802e-06	3.21137e-05
	ARHGAP6	352.311	-0.61484	0.128261	-4.79366	1.63765e-06	3.22588e-05
	ARHGAP45	905.517	-0.481612	0.100478	-4.79318	1.64154e-06	3.22905e-05
	TRA2B	824.463	0.503967	0.105167	4.79208	1.6506e-06	3.24236e-05
	C15orf39	411.411	1.08559	0.226573	4.79135	1.65663e-06	3.24521e-05
	LIG4	387.515	0.811021	0.169266	4.79139	1.65632e-06	3.24521e-05
	PRSS36	163.513	-0.998701	0.208472	-4.79057	1.66305e-06	3.25329e-05
	EIF3B	1803	0.503773	0.105193	4.78902	1.67599e-06	3.27407e-05
	PSMD11	750.814	0.482022	0.100695	4.78697	1.69317e-06	3.30308e-05
	BIRC2	578.148	0.546059	0.114138	4.7842	1.71666e-06	3.34429e-05
	ZBTB17	418.418	0.776705	0.162459	4.78092	1.74494e-06	3.39007e-05
	SETDB2	511.947	-0.995035	0.208124	-4.78098	1.74442e-06	3.39007e-05
	SDF4	2119.35	0.509873	0.106748	4.77642	1.7844e-06	3.4542e-05
	HDAC5	753.597	-0.458694	0.096035	-4.77633	1.78527e-06	3.4542e-05
	TNFAIP3	6425.53	1.88398	0.394436	4.77639	1.78473e-06	3.4542e-05
	ZC3H12C	1708.48	0.709877	0.148743	4.7725	1.81954e-06	3.51572e-05
	AKNA	603.251	-0.605855	0.127012	-4.77005	1.84176e-06	3.5538e-05
	GADD45G	500.482	1.12758	0.236476	4.76826	1.8582e-06	3.58063e-05
	ECE1	72.6925	1.24914	0.262053	4.76676	1.87214e-06	3.60259e-05
	DDX5	5195	0.523322	0.109896	4.76199	1.91689e-06	3.68371e-05
	MAP3K3	626.141	-0.542737	0.113992	-4.76119	1.92456e-06	3.69344e-05
	MLLT6	2604.45	0.494571	0.103886	4.76072	1.92902e-06	3.69698e-05
	CBX4	202.608	-0.640964	0.134701	-4.75842	1.95112e-06	3.73429e-05
	PPARG	401.845	-0.708722	0.148976	-4.75729	1.9621e-06	3.75023e-05
	CD84	4663.53	-0.678621	0.142676	-4.75637	1.97103e-06	3.76223e-05
	PIM1	1691.71	0.727932	0.153074	4.75544	1.98017e-06	3.77458e-05
	TUBA1C	3164.23	0.877098	0.184566	4.75222	2.01194e-06	3.82998e-05
	PIK3CG	639.013	-0.571392	0.120259	-4.75134	2.02074e-06	3.84078e-05
	ID3	251.735	-1.41701	0.298249	-4.75111	2.02303e-06	3.84078e-05
	SOCS6	404.574	-0.716925	0.15094	-4.74973	2.03692e-06	3.86197e-05
	IRF2BP2	969.857	-1.15937	0.244132	-4.74893	2.04495e-06	3.87201e-05
	PCNA	626.614	-0.488195	0.102833	-4.74744	2.06009e-06	3.89547e-05
	RIF1	938.472	0.717728	0.151194	4.74707	2.06389e-06	3.89745e-05
	TSC22D1	765.218	0.830782	0.175061	4.74568	2.07804e-06	3.91895e-05
	SLC2A11	47.218	-1.21714	0.256504	-4.74511	2.08395e-06	3.92197e-05
	ARHGAP30	1867	-0.653113	0.137643	-4.74499	2.08518e-06	3.92197e-05
	TOP2A	40.1532	-1.72861	0.364474	-4.74275	2.10841e-06	3.96041e-05
	AQP9	2327.64	1.13614	0.239721	4.73944	2.1431e-06	4.01491e-05
	GRPEL1	276.073	0.663984	0.140097	4.73944	2.14306e-06	4.01491e-05
	CCL3	4651.15	3.55935	0.751105	4.73883	2.1496e-06	4.02177e-05
	PLAUR	4626.93	0.834126	0.176126	4.73596	2.18024e-06	4.07371e-05
	KLHDC8B	350.357	-1.09828	0.23198	-4.73439	2.1971e-06	4.0998e-05
	NUP153	964.779	0.541383	0.11437	4.7336	2.20576e-06	4.10514e-05
	CCL4	2732.41	4.21597	0.890628	4.7337	2.20458e-06	4.10514e-05
	GCNT1	115.008	-0.972225	0.205555	-4.72975	2.24793e-06	4.17813e-05
	SCARB1	1009.43	-0.642039	0.13579	-4.72817	2.26547e-06	4.20522e-05
	SLC37A2	1832.28	-0.826301	0.174816	-4.72669	2.28213e-06	4.23061e-05
	RHOG	919.672	0.583216	0.123412	4.72577	2.29249e-06	4.24426e-05
	ZYG11B	583.674	-0.50346	0.106578	-4.72388	2.31388e-06	4.27825e-05
	FKBP5	1308.68	0.73325	0.15548	4.71603	2.40489e-06	4.44074e-05
	FES	217.175	-0.9529	0.202133	-4.71422	2.42638e-06	4.47458e-05
	AVPI1	114.38	-1.0267	0.217823	-4.71347	2.43539e-06	4.47954e-05
	JUN	3163.07	0.550334	0.116751	4.71372	2.43233e-06	4.47954e-05
	RCN3	194.912	-0.979982	0.20808	-4.70963	2.48163e-06	4.55867e-05
	TMEM37	128.689	-1.64722	0.35008	-4.70527	2.53529e-06	4.65121e-05
	FKBP15	2750.47	-0.665102	0.141419	-4.70307	2.5628e-06	4.69559e-05
	GSPT1	1413.01	0.443385	0.0942857	4.70257	2.5691e-06	4.70105e-05
	ITGB8	96.7412	3.20369	0.682178	4.69626	2.64966e-06	4.8422e-05
	PSMA3	484.955	0.689328	0.147097	4.68623	2.78289e-06	5.07914e-05
	SCIMP	88.5996	-1.94156	0.414427	-4.68493	2.80055e-06	5.10478e-05
	VSIR	335.21	-0.825575	0.17626	-4.68384	2.8155e-06	5.12544e-05
	OSBPL7	73.7403	-1.03618	0.221287	-4.68253	2.8336e-06	5.14517e-05
	KITLG	209.628	1.11257	0.237588	4.68276	2.8304e-06	5.14517e-05
	GGA2	2341.41	-0.711271	0.151913	-4.68211	2.83941e-06	5.14912e-05
	TNS2	266.132	-0.866518	0.185112	-4.68105	2.85408e-06	5.16909e-05
	KCNAB2	1730.55	-0.714199	0.152671	-4.67802	2.89662e-06	5.23197e-05
	RAB21	1033.52	0.580876	0.124183	4.67757	2.90288e-06	5.23197e-05
	KANK1	1259.55	2.4576	0.525406	4.67753	2.90357e-06	5.23197e-05
	SAMD8	432.029	0.655582	0.140142	4.67797	2.89727e-06	5.23197e-05
	RGS14	124.276	-1.56951	0.335641	-4.67616	2.92295e-06	5.26019e-05
	MTUS1	440.675	-1.02157	0.218585	-4.67358	2.96e-06	5.32012e-05
	USO1	1649.33	0.452755	0.096889	4.67292	2.96941e-06	5.33027e-05
	SEPTIN11	954.507	0.517885	0.110895	4.67006	3.01118e-06	5.3984e-05
	NAA50	1466.71	0.458594	0.0982262	4.66875	3.03039e-06	5.42597e-05
	RNF144B	1687.53	2.26465	0.485219	4.66728	3.0522e-06	5.45812e-05
	OSGIN2	975.844	0.513716	0.110108	4.66558	3.07746e-06	5.49635e-05
	ARHGAP9	397.03	-0.929818	0.199352	-4.66419	3.09828e-06	5.51352e-05
	MYC	475.831	1.75375	0.375981	4.66448	3.09405e-06	5.51352e-05
	UGCG	1518.39	0.58608	0.125656	4.66416	3.09875e-06	5.51352e-05
	LRRC4	142.227	-3.01022	0.645572	-4.66288	3.11822e-06	5.5412e-05
	TNFSF15	295.45	2.10815	0.452611	4.65775	3.19686e-06	5.67382e-05
	KIAA0930	4840.65	-0.434797	0.0933777	-4.65633	3.21899e-06	5.69882e-05
	RCN1P2	131.699	0.876088	0.18815	4.65633	3.21896e-06	5.69882e-05
	FAM107B	605.781	0.582878	0.125204	4.65542	3.23318e-06	5.71679e-05
	AHSA2P	442.99	-0.589396	0.126661	-4.65335	3.26591e-06	5.76029e-05
	SIRPA	7810.41	0.394031	0.0846723	4.6536	3.26189e-06	5.76029e-05
	AC093535,2	7.36719	3.67548	0.790405	4.65013	3.31732e-06	5.84369e-05
	SIGLEC11	56.7271	-1.29997	0.279632	-4.64887	3.33762e-06	5.87215e-05
	KIF5B	3063.4	0.41119	0.0885497	4.64361	3.42376e-06	6.01622e-05
	GPR82	16.9415	-3.25552	0.701255	-4.64242	3.44346e-06	6.04334e-05
	CCT8	1133.69	0.477108	0.102786	4.64175	3.45468e-06	6.05553e-05
	DPYSL2	1584.64	0.847203	0.182559	4.6407	3.47232e-06	6.07382e-05
	H3-3B	2297.76	0.708941	0.152769	4.64062	3.47369e-06	6.07382e-05
	LRRC8A	416.112	0.658037	0.14181	4.64028	3.47941e-06	6.07631e-05
	CYP51A1P2	92.1185	1.12716	0.242942	4.63961	3.49074e-06	6.08859e-05
	CCT6A	1503.58	0.582104	0.125521	4.63749	3.5267e-06	6.14375e-05
	PEA15	2900.05	0.788784	0.170116	4.63676	3.5392e-06	6.15794e-05
	SDC3	1162.59	-0.59505	0.128424	-4.63346	3.59603e-06	6.24915e-05
	CDV3	3346.38	0.469984	0.101451	4.63264	3.61035e-06	6.26015e-05
	RGS19	591.417	-0.48367	0.104406	-4.63259	3.6112e-06	6.26015e-05
	THEM6	159.291	-0.914094	0.197421	-4.63017	3.65372e-06	6.32612e-05
	CAMK2G	181.924	-0.792259	0.171126	-4.62967	3.66252e-06	6.33361e-05
	N4BP1	830.51	0.607673	0.13131	4.62779	3.69589e-06	6.36799e-05
	RAN	1257.88	0.54593	0.117961	4.62804	3.69144e-06	6.36799e-05
	RAB8B	1046.55	0.579923	0.125313	4.62781	3.69558e-06	6.36799e-05
	PLCG1	428.22	-0.609863	0.131882	-4.62429	3.75879e-06	6.46849e-05
	NUMB	1542.71	0.631282	0.136571	4.62239	3.79348e-06	6.52027e-05
	RCSD1	575.764	-1.10091	0.238465	-4.61666	3.89957e-06	6.69449e-05
	CYB5R3	943.098	0.591338	0.12818	4.61336	3.9622e-06	6.79378e-05
	DNM1L	673.902	0.602838	0.130715	4.61184	3.99128e-06	6.83536e-05
	RALGAPA2	763.583	0.502513	0.10902	4.60935	4.03939e-06	6.90941e-05
	ZNF513	203.985	0.688188	0.149312	4.60906	4.045e-06	6.91065e-05
	FAM83G	228.389	0.74629	0.16196	4.60785	4.06849e-06	6.93634e-05
	HSPA7	204.35	-1.11926	0.242907	-4.60778	4.06983e-06	6.93634e-05
	ZNF703	449.65	-0.940236	0.204099	-4.60676	4.08985e-06	6.96209e-05
	NETO2	216.764	0.792019	0.171967	4.60564	4.11202e-06	6.99143e-05
	NRAS	1282.22	0.485179	0.105484	4.59956	4.23386e-06	7.18995e-05
	AAK1	1125.13	-0.42173	0.0917315	-4.59744	4.27721e-06	7.25487e-05
	PSME3	1091.02	0.405557	0.0882666	4.59468	4.33408e-06	7.33589e-05
	FRMD4A	1103.23	-0.540671	0.117675	-4.59462	4.33534e-06	7.33589e-05
	CLDND1	252.601	0.694194	0.151118	4.59372	4.35417e-06	7.35897e-05
	MPPE1	233.67	-0.717382	0.156316	-4.58932	4.44698e-06	7.50687e-05
	SYT6	133.276	-1.09214	0.238291	-4.58323	4.57841e-06	7.71953e-05
	SLC29A3	513.66	-0.84159	0.183731	-4.58055	4.63751e-06	7.80988e-05
	DACT1	24.3209	-1.97319	0.430964	-4.57856	4.68192e-06	7.8753e-05
	CARD9	219.137	-0.75147	0.164166	-4.5775	4.70557e-06	7.90569e-05
	KPNA2	745.971	0.585077	0.127919	4.57382	4.7891e-06	8.03649e-05
	DVL3	1172.62	0.439369	0.0960722	4.57332	4.80055e-06	8.04618e-05
	HSP90AA1	13356.2	0.298066	0.065186	4.57254	4.8184e-06	8.06655e-05
	CTDSP2	1504.7	-0.538451	0.117875	-4.56798	4.92455e-06	8.23452e-05
	FAM78A	625.869	-0.778927	0.170573	-4.56654	4.95839e-06	8.28133e-05
	URB2	139.105	0.982383	0.215159	4.56584	4.97503e-06	8.29934e-05
	IL23A	52.2434	4.00682	0.877761	4.56482	4.9993e-06	8.33e-05
	APBB1IP	487.442	-0.687811	0.15069	-4.56442	5.00867e-06	8.33087e-05
	PLCB2	1824.5	-0.696613	0.152622	-4.5643	5.01158e-06	8.33087e-05
	UBE2E2	256.141	0.804688	0.17632	4.5638	5.02366e-06	8.34116e-05
	MTMR14	1377.12	0.583858	0.127995	4.56156	5.07745e-06	8.42059e-05
	TMEM198B	71.7923	-1.30619	0.28645	-4.55993	5.11704e-06	8.47633e-05
	ABCD4	568.23	-0.598153	0.131224	-4.55827	5.15774e-06	8.53377e-05
	AGO1	1289.76	-0.511842	0.112365	-4.55517	5.23432e-06	8.64029e-05
	WDR91	736.839	-0.875455	0.192187	-4.55522	5.23313e-06	8.64029e-05
	DTX2	506.79	0.621252	0.136434	4.55351	5.27591e-06	8.69881e-05
	NUPR1	186.373	-0.819361	0.179973	-4.55268	5.29674e-06	8.72299e-05
	NAMPTP1	2315.99	2.32351	0.510511	4.55134	5.33042e-06	8.76827e-05
	HDGF	2199.87	0.571725	0.125662	4.54969	5.37248e-06	8.8272e-05
	OXSR1	934.459	0.71086	0.156296	4.54816	5.41164e-06	8.88124e-05
	TAF4B	30.6516	2.02419	0.445101	4.5477	5.42352e-06	8.88498e-05
	SIK1B	18.6935	3.01226	0.662385	4.54759	5.42647e-06	8.88498e-05
	EIF4G1	5844.42	0.35272	0.0775948	4.54566	5.47635e-06	8.95519e-05
	SNHG15	120.08	1.45476	0.320049	4.54544	5.48199e-06	8.95519e-05
	SUSD6	2357.42	0.635833	0.140021	4.54099	5.5992e-06	9.12941e-05
	CCDC59	145.016	0.760646	0.167519	4.54065	5.60798e-06	9.12941e-05
	TIMM17A	653.191	0.577924	0.127273	4.54082	5.60368e-06	9.12941e-05
	PREPL	268.519	-0.648917	0.142979	-4.53856	5.66387e-06	9.20873e-05
	TMEM273	243.463	-0.932807	0.205539	-4.53835	5.66971e-06	9.20873e-05
	FAM177A1	165.897	0.920243	0.202795	4.5378	5.68447e-06	9.22213e-05
	RSPRY1	261.094	0.522387	0.115216	4.53399	5.78805e-06	9.37943e-05
	LETM1	601.716	0.685867	0.151394	4.53033	5.88909e-06	9.53225e-05
	MAP3K12	163.925	-1.05944	0.233903	-4.52939	5.91537e-06	9.55295e-05
	GRIP2	114.601	-1.74695	0.385688	-4.52943	5.91434e-06	9.55295e-05
	ZBED3	55.7893	-1.72523	0.381048	-4.52759	5.96599e-06	9.62373e-05
	GRAMD4	823.044	-1.57699	0.34836	-4.5269	5.98544e-06	9.64412e-05
	TNFRSF11A	99.9891	-1.20862	0.267018	-4.52637	6.00043e-06	9.64771e-05
	PECAM1	2561.83	-0.412878	0.0912168	-4.52634	6.0013e-06	9.64771e-05
	EIF2AK3	197.597	0.855332	0.189051	4.52434	6.05836e-06	9.72841e-05
	ADRM1	901.64	0.373757	0.0826455	4.52241	6.11395e-06	9.80565e-05
	CYB5RL	69.1234	-1.04257	0.230546	-4.52219	6.12031e-06	9.80565e-05
	EPHB2	1122.85	-0.566839	0.125388	-4.52069	6.16383e-06	9.86421e-05
	PDE4DIP	4257.95	0.523322	0.115795	4.51937	6.20231e-06	9.91459e-05
	MROCKI	34.399	1.85331	0.410123	4.51892	6.21569e-06	9.92478e-05
	RC3H1	572.641	0.888607	0.196658	4.51853	6.22694e-06	9.93155e-05
	PITPNB	752.471	0.797862	0.176594	4.51805	6.24109e-06	9.94292e-05
	TP73	21.1394	-3.34561	0.740592	-4.51748	6.2579e-06	9.95849e-05
	NCEH1	3694.73	-0.399056	0.0883409	-4.51722	6.26562e-06	9.95959e-05
	GPBP1	754.845	0.430084	0.0952288	4.51632	6.29236e-06	9.99089e-05
	POLR3C	390.08	0.627368	0.138921	4.516	6.30198e-06	9.99495e-05
	SLC17A5	732.564	-0.494949	0.109627	-4.51484	6.33644e-06	0.000100384
	ZBTB10	259.991	1.17878	0.261113	4.51447	6.34759e-06	0.000100448
	PEAK1	1092.02	0.703075	0.155842	4.51145	6.43853e-06	0.000101773
	ATG4C	234.505	-0.92965	0.206097	-4.51074	6.46029e-06	0.000102003
	STX10	393.957	-0.562676	0.124751	-4.51038	6.4713e-06	0.000102063
	PLK2	190.504	1.25233	0.277901	4.5064	6.59377e-06	0.000103764
	SPIN4	66.4225	-1.05586	0.234301	-4.50641	6.59346e-06	0.000103764
	TFAP4	48.8592	-1.27855	0.283787	-4.50531	6.62749e-06	0.000104179
	AC243829,4	9.06376	4.23918	0.941841	4.50096	6.76485e-06	0.00010622
	ZFP14	50.1614	-1.27952	0.284338	-4.5	6.79549e-06	0.000106583
	ARAP2	335.504	0.50849	0.113077	4.49684	6.897e-06	0.000108055
	ACVR2A	152.586	1.14945	0.25565	4.49617	6.91892e-06	0.000108279
	BCL9L	1077.23	0.857391	0.190719	4.49556	6.93871e-06	0.000108469
	MAN1C1	154.345	-0.932467	0.207466	-4.49455	6.97163e-06	0.000108864
	ARID4B	527.879	0.504589	0.112385	4.48984	7.12774e-06	0.000110934
	PDE9A	69.6822	1.04796	0.233396	4.49006	7.12021e-06	0.000110934
	AC010980,1	4.71343	6.01414	1.33946	4.48998	7.1231e-06	0.000110934
	RAP1GAP2	211.328	-0.870928	0.193995	-4.48944	7.14096e-06	0.000111018
	ABL2	1222.8	0.661035	0.147252	4.48915	7.15086e-06	0.00011105
	FASN	978.567	1.06786	0.238059	4.48568	7.26819e-06	0.000112749
	CCR7	7.3718	4.79666	1.06972	4.48404	7.32441e-06	0.00011346
	ZNF792	33.4572	-1.41101	0.314685	-4.48387	7.33009e-06	0.00011346
	ZMIZ1	4070.62	-0.522102	0.116514	-4.48102	7.42877e-06	0.000114862
	DOCK8	2706.27	-0.437054	0.0975598	-4.47985	7.46939e-06	0.000115364
	SPRY2	120.536	-1.27482	0.284751	-4.47697	7.57097e-06	0.000116806
	DAB2IP	96.0948	-1.26504	0.282728	-4.47441	7.66225e-06	0.000118085
	DNMT3A	575.556	-0.572755	0.128053	-4.4728	7.72025e-06	0.00011885
	IGSF8	188.019	0.639525	0.143022	4.4715	7.76718e-06	0.000119443
	CD38	350.115	3.07187	0.6878	4.46623	7.961e-06	0.00012229
	AGFG1	1023	0.575902	0.129076	4.46173	8.13007e-06	0.000124617
	AP2A2	985.738	-0.558008	0.125065	-4.46174	8.1295e-06	0.000124617
	ST3GAL5	259.165	-0.634316	0.142193	-4.46096	8.15951e-06	0.000124933
	ZNF366	60.8921	-1.75933	0.394432	-4.4604	8.18075e-06	0.000125123
	C2CD5	409.877	-0.655846	0.147063	-4.45963	8.21007e-06	0.000125436
	LSS	1602.63	1.66747	0.37398	4.45873	8.24483e-06	0.000125831
	CYP4V2	165.244	-0.696653	0.156257	-4.45839	8.2578e-06	0.000125894
	ZNF385A	1258.25	-0.662447	0.1486	-4.45792	8.27595e-06	0.000126018
	GPR162	63.239	-1.30001	0.291632	-4.45772	8.28375e-06	0.000126018
	GRAMD2B	168.59	2.5021	0.561369	4.45713	8.30631e-06	0.000126226
	YWHAG	3746.02	0.62615	0.140491	4.45688	8.31606e-06	0.000126238
	DGKZ	395.296	-0.539067	0.120997	-4.45521	8.38102e-06	0.000127088
	CAMSAP2	968.914	0.531537	0.11936	4.45323	8.45873e-06	0.000128129
	NCF1	1005.3	0.890912	0.200181	4.45053	8.56598e-06	0.000129615
	CORO1A	686.964	-0.771565	0.173405	-4.44949	8.60751e-06	0.000130105
	NFAT5	745.852	0.787762	0.177254	4.44424	8.82018e-06	0.00013293
	LZTS2	666.154	-0.616583	0.138732	-4.4444	8.81367e-06	0.00013293
	ARHGEF17	104.811	-0.872225	0.196262	-4.44419	8.82256e-06	0.00013293
	NFATC3	400.101	-0.57189	0.128715	-4.44307	8.86851e-06	0.00013348
	LDB1	949.944	-0.623427	0.140387	-4.44078	8.96315e-06	0.000134761
	GPR141	158.691	1.09416	0.246432	4.43998	8.99657e-06	0.00013512
	DOP1B	1290.28	-0.664226	0.149653	-4.43843	9.06194e-06	0.000135958
	TTC7A	683.024	-0.688952	0.155277	-4.43691	9.12577e-06	0.000136771
	NSUN2	786.689	0.547905	0.123511	4.43607	9.16167e-06	0.000137164
	KBTBD2	586.836	0.485345	0.10946	4.434	9.25017e-06	0.000138342
	GNAI3	1080.69	0.424161	0.0956886	4.43272	9.30507e-06	0.000139017
	ZMIZ2	1175.18	0.761502	0.171835	4.43158	9.35435e-06	0.000139605
	SH3TC1	852.661	-0.528292	0.119299	-4.42831	9.49748e-06	0.000141592
	FGL1	52.0756	-1.68517	0.38079	-4.42547	9.62321e-06	0.000143316
	IL1RN	3528.55	2.34124	0.529221	4.42393	9.69201e-06	0.000144189
	MARCKS	5428.57	1.60993	0.363976	4.42317	9.7261e-06	0.000144544
	LPCAT1	340.229	0.567778	0.128449	4.42027	9.85778e-06	0.000146348
	ETF1	1778.3	0.55575	0.125767	4.41887	9.92187e-06	0.000147145
	EAF1	908.528	0.594471	0.134571	4.41753	9.98345e-06	0.000147903
	LOXL3	158.456	-0.709782	0.160725	-4.41611	1.00491e-05	0.00014872
	RPRD2	489.571	-0.551855	0.125088	-4.41173	1.0255e-05	0.000151609
	G3BP1	3178.81	0.592256	0.134333	4.40887	1.03913e-05	0.000153465
	ANXA7	1009.56	0.526932	0.119616	4.40521	1.05683e-05	0.000155915
	CFAP161	7.77626	3.95344	0.897832	4.40332	1.06609e-05	0.000157118
	SEMA4D	498.386	0.787648	0.17902	4.39979	1.08358e-05	0.000159529
	POMGNT2	127.995	-0.79258	0.180181	-4.3988	1.08853e-05	0.000160092
	SNN	434.541	0.678059	0.154216	4.3968	1.09858e-05	0.000161402
	NXF1	1173.16	0.409637	0.0932759	4.39167	1.12481e-05	0.000165085
	WIPF1	2346.59	-0.64196	0.146207	-4.39077	1.12952e-05	0.000165604
	PXDC1	934.098	0.796767	0.181666	4.38588	1.15516e-05	0.000169188
	GARS1-DT	330.693	-0.550761	0.125652	-4.38323	1.16932e-05	0.000171085
	SQOR	669.687	0.579175	0.132183	4.38162	1.17801e-05	0.000172031
	SLC7A11	1469.39	1.6545	0.377604	4.38158	1.17821e-05	0.000172031
	NEK9	686.617	-0.492764	0.112607	-4.37597	1.20892e-05	0.000176333
	ZC3H12A	1914.89	2.21946	0.507329	4.37479	1.21551e-05	0.000177112
	PLEKHA7	31.5003	-1.66327	0.38026	-4.37403	1.21976e-05	0.000177548
	RASGEF1B	1306.29	1.07019	0.244921	4.36954	1.2451e-05	0.000181051
	SH3RF3	149.134	-0.936293	0.214356	-4.36793	1.25427e-05	0.000182197
	GOLGA3	1160.11	0.392033	0.0897646	4.36735	1.25766e-05	0.000182354
	AL390719,1	22.1196	2.03221	0.465325	4.3673	1.25792e-05	0.000182354
	SULF2	89.7883	-0.952784	0.218247	-4.36562	1.26764e-05	0.000183574
	PPP1R18	2219.35	0.491414	0.112591	4.3646	1.27354e-05	0.000184241
	TBL1X	420.398	0.646953	0.14826	4.36364	1.27918e-05	0.000184868
	APEX1	673.748	-0.624564	0.143163	-4.3626	1.28523e-05	0.000185553
	CEP170B	109.63	1.07425	0.246323	4.36113	1.29392e-05	0.000186617
	WFS1	412.458	-0.583337	0.133791	-4.36005	1.30034e-05	0.000187353
	CENPBD1P1	183.583	0.654406	0.150147	4.35843	1.30997e-05	0.000188547
	GTPBP4	566.44	0.852403	0.195754	4.35446	1.33396e-05	0.000191805
	VIM-AS1	111.167	0.794459	0.182476	4.35376	1.33823e-05	0.000192225
	BCL6	1509.87	1.0072	0.231394	4.35274	1.34449e-05	0.000192928
	EMP3	621.14	0.72394	0.166373	4.3513	1.35332e-05	0.000193999
	MEGF9	610.422	0.831396	0.191186	4.34862	1.36996e-05	0.000196186
	CD83	2145.06	1.50409	0.345904	4.34829	1.37203e-05	0.000196283
	HIVEP1	1016.29	1.08781	0.250288	4.34622	1.38501e-05	0.000197941
	HSPA8	14949.7	0.400111	0.0921357	4.34263	1.40787e-05	0.000201004
	PSTPIP1	202.652	-0.836909	0.192759	-4.34173	1.41366e-05	0.000201627
	MGLL	2749.27	0.495488	0.114184	4.33938	1.42885e-05	0.000203562
	SLC35F6	652.142	-0.575275	0.132577	-4.33919	1.43009e-05	0.000203562
	HSP90AB1	7935.77	0.351513	0.0810401	4.33752	1.44102e-05	0.000204912
	PPTC7	741.685	0.507858	0.117107	4.3367	1.44637e-05	0.000205466
	BNC2	111.821	-1.27767	0.294654	-4.33615	1.44997e-05	0.00020577
	MGAT2	744.408	0.51514	0.118862	4.33393	1.46469e-05	0.000207652
	AC245297,1	617.988	0.645866	0.149211	4.32854	1.50098e-05	0.000212584
	BRPF3	669.953	0.482582	0.111509	4.32775	1.5064e-05	0.000212941
	SC5D	542.745	0.644751	0.148981	4.32773	1.50651e-05	0.000212941
	NOB1	337.415	0.763098	0.176384	4.32634	1.51607e-05	0.000214079
	CASP4	442.925	0.674522	0.155941	4.32551	1.52179e-05	0.000214673
	NFKBIE	1490.52	0.589143	0.136217	4.32501	1.52522e-05	0.000214942
	CEBPB	3787.19	1.72735	0.399531	4.32344	1.53615e-05	0.000216267
	RC3H2	711.239	0.70992	0.164227	4.32279	1.54066e-05	0.000216687
	YWHAE	2296.73	0.333722	0.0772208	4.32165	1.54866e-05	0.000217596
	ABHD6	156.768	-0.907635	0.210084	-4.32034	1.55788e-05	0.000218674
	HIPK3	1883.3	0.404399	0.0936087	4.3201	1.5596e-05	0.000218699
	SLC29A1	1205.11	-0.528491	0.122356	-4.3193	1.56524e-05	0.000219273
	BTN3A1	126.158	-0.813134	0.188421	-4.31552	1.59228e-05	0.00022262
	CENPP	68.6642	-1.1124	0.257765	-4.31557	1.59191e-05	0.00022262
	ADIRF-AS1	68.8064	-1.03018	0.238786	-4.31424	1.60153e-05	0.000223693
	TRIM28	2209.96	0.354081	0.0821425	4.31057	1.62837e-05	0.000227218
	LTB4R	164.183	-0.9232	0.2142	-4.30999	1.63264e-05	0.000227589
	NFYA	552.649	0.654511	0.151886	4.30921	1.63837e-05	0.000228164
	DKC1	557.501	0.439818	0.102121	4.30682	1.6562e-05	0.00023042
	NCOA7	294.856	-0.649582	0.150844	-4.30631	1.66001e-05	0.000230724
	ARL4C	165.72	-1.3868	0.322219	-4.30389	1.67822e-05	0.000233026
	DDX39A	546.997	0.486351	0.113015	4.30343	1.68172e-05	0.000233283
	BTBD19	398.074	0.520464	0.120955	4.30296	1.68535e-05	0.000233558
	FGD3	285.986	-0.675903	0.157095	-4.3025	1.68882e-05	0.000233811
	EIF3J	526.481	0.611389	0.142203	4.29943	1.71241e-05	0.000236845
	GFPT2	16.5032	2.31274	0.538136	4.29769	1.72588e-05	0.000238475
	KRAS	399.318	0.656136	0.152775	4.29478	1.74865e-05	0.000241386
	XYLT2	101.329	-0.907009	0.211311	-4.29229	1.76841e-05	0.000243875
	FAM20B	467.258	0.531616	0.123912	4.29027	1.78457e-05	0.000245625
	STAT5A	1218.57	0.566535	0.132047	4.29039	1.78359e-05	0.000245625
	RTKN	132.495	-0.689175	0.1607	-4.28858	1.79822e-05	0.000247264
	GLS	652.933	0.580464	0.135381	4.28763	1.8059e-05	0.00024808
	LILRB1	481.165	0.975008	0.227608	4.28371	1.83806e-05	0.000252252
	LRRC59	1557.66	0.455269	0.106352	4.28076	1.86255e-05	0.00025512
	TBC1D10B	816.425	0.420228	0.098164	4.28088	1.86158e-05	0.00025512
	NXN	69.8288	0.987268	0.230678	4.27985	1.87017e-05	0.000255915
	PRELID3A	88.5999	-0.850643	0.198814	-4.27858	1.88091e-05	0.000257137
	ING4	160.976	-0.937511	0.219134	-4.27826	1.88363e-05	0.000257259
	SRI	245.407	0.809118	0.189206	4.27638	1.89958e-05	0.000259189
	DCUN1D5	204.276	0.581455	0.135991	4.27568	1.90553e-05	0.00025975
	ATF3	1109.89	0.587291	0.1374	4.27432	1.91719e-05	0.000261088
	ZNF641	427.383	-0.584459	0.136877	-4.26995	1.95521e-05	0.00026601
	NAA40	265.766	-0.62991	0.147551	-4.2691	1.96263e-05	0.000266763
	ARHGDIB	2516.48	-0.380466	0.0891294	-4.26869	1.96625e-05	0.000266999
	OPN3	408.183	0.478541	0.112119	4.26817	1.97084e-05	0.000267365
	AC087741,1	76.8009	-1.21224	0.28413	-4.2665	1.98563e-05	0.000269114
	UGDH	253.055	0.595593	0.139626	4.26562	1.99351e-05	0.000269322
	GNL2	544.177	0.509723	0.1195	4.26548	1.99476e-05	0.000269322
	ZNF146	673.202	0.510174	0.119603	4.26557	1.99393e-05	0.000269322
	SOWAHD	253.47	-0.701884	0.164528	-4.26604	1.98976e-05	0.000269322
	CTNNAL1	248.877	1.13005	0.265198	4.26116	2.03369e-05	0.000274316
	ECPAS	1404.5	0.355627	0.0834742	4.26032	2.04134e-05	0.000275086
	IFT172	134.089	-0.756824	0.177708	-4.2588	2.05531e-05	0.000276705
	ARHGAP35	1265.09	-0.496415	0.116571	-4.25848	2.05822e-05	0.000276834
	TMEM39A	226.044	0.749224	0.175978	4.25748	2.06747e-05	0.000277814
	ARL8A	664.048	0.42631	0.100143	4.25702	2.07168e-05	0.000277853
	EOGT	146.445	0.908659	0.213442	4.25718	2.07025e-05	0.000277853
	RAB39A	119.107	0.857797	0.201561	4.25577	2.08332e-05	0.000279149
	KCNE3	452.95	-0.710383	0.167003	-4.25371	2.10258e-05	0.000281463
	DHX30	759.323	0.473108	0.111305	4.25054	2.13256e-05	0.000285207
	SAMD14	30.1179	1.76432	0.415464	4.24663	2.17012e-05	0.000289956
	COQ10B	302.993	0.628817	0.1482	4.24303	2.20518e-05	0.000294363
	SLC25A44	426.924	0.570289	0.13442	4.24258	2.20963e-05	0.000294679
	SLC19A1	151.111	-0.86948	0.204983	-4.24171	2.21827e-05	0.000295554
	SBNO2	1232.3	0.821682	0.193777	4.24035	2.23174e-05	0.000297068
	SNX25	153.278	0.666544	0.157215	4.2397	2.23815e-05	0.000297642
	IRF8	2471.68	0.565706	0.133626	4.2335	2.30078e-05	0.000305684
	TNFRSF10A	121.885	1.00108	0.236619	4.23078	2.3288e-05	0.000309117
	ZFR	1115.05	0.416611	0.0985475	4.22751	2.36293e-05	0.000313354
	PPP4R2	638.697	0.646385	0.152924	4.22685	2.36987e-05	0.000313981
	MARCHF1	859.621	-0.818696	0.193776	-4.22497	2.38977e-05	0.000316321
	ID2	1370.18	-0.673508	0.159499	-4.22265	2.41451e-05	0.000319297
	CASP7	209.878	0.67058	0.158998	4.21753	2.46993e-05	0.000326322
	SEC24A	636.992	0.588774	0.139617	4.21705	2.4752e-05	0.000326712
	EMP1	1432.66	-0.562085	0.13332	-4.21607	2.486e-05	0.000327833
	TSPAN15	373.059	-0.699182	0.165854	-4.21564	2.4907e-05	0.000327881
	ACOT9	767.881	0.482224	0.11439	4.21561	2.491e-05	0.000327881
	STX6	941.14	-0.460637	0.109286	-4.21497	2.49815e-05	0.000328518
	FMNL1	1837.72	0.455028	0.107964	4.21462	2.50199e-05	0.000328717
	PDCD10	471.778	0.487476	0.115672	4.21428	2.50577e-05	0.000328909
	CHML	118.808	0.938047	0.222611	4.21384	2.51063e-05	0.000329241
	STX12	867.588	0.377351	0.0896366	4.20979	2.55612e-05	0.000334897
	TMEM158	92.9443	1.29923	0.308742	4.20814	2.57479e-05	0.00033703
	MLKL	125.416	-0.774158	0.183985	-4.20774	2.57943e-05	0.000337327
	CBX7	131.267	-0.799328	0.190026	-4.20642	2.59447e-05	0.00033898
	NIPSNAP3B	14.5388	-2.48409	0.590684	-4.20545	2.6056e-05	0.000340121
	ZC3H12D	102.904	-0.931861	0.221599	-4.20516	2.60893e-05	0.000340242
	NPLOC4	1485.73	0.51158	0.121763	4.20144	2.65226e-05	0.000345574
	CNOT9	429.438	0.464542	0.110746	4.19467	2.73264e-05	0.000355721
	CD93	82.2946	-1.6816	0.401181	-4.19163	2.76957e-05	0.000360196
	WBP4	194.023	0.616496	0.147143	4.18979	2.7921e-05	0.000362794
	SLC39A14	67.7562	1.20908	0.288723	4.1877	2.81798e-05	0.000365485
	SGPP1	456.505	0.575331	0.137382	4.18782	2.81646e-05	0.000365485
	YBX3	691.261	0.81281	0.194281	4.18369	2.86814e-05	0.000371651
	TAPBP	1649.52	0.546005	0.130536	4.18281	2.87934e-05	0.000372761
	ACSF2	309.107	-0.628878	0.150438	-4.18032	2.91095e-05	0.00037651
	UBR4	3121.51	0.377182	0.0903043	4.17679	2.95647e-05	0.000382048
	FH	481.92	0.422484	0.101167	4.1761	2.96545e-05	0.000382666
	DNAJC3	1487.4	0.356402	0.0853451	4.17601	2.96665e-05	0.000382666
	TERF2IP	536.607	0.53595	0.128456	4.17225	3.01608e-05	0.000388688
	RAB18	731.505	0.407656	0.0977481	4.17047	3.03974e-05	0.00039138
	IDH1	3106	-0.378473	0.0907787	-4.16918	3.057e-05	0.000393245
	NOLC1	813.961	0.728074	0.174661	4.16849	3.06626e-05	0.000394078
	PSME2	454.011	0.627687	0.150619	4.16737	3.08129e-05	0.000395651
	NRBP1	1712.04	0.317125	0.0761164	4.16632	3.0956e-05	0.000397128
	CCND2	37.6708	-1.44509	0.346958	-4.16502	3.11319e-05	0.000399024
	AL162431,1	31.5721	-1.57679	0.378605	-4.16475	3.11693e-05	0.000399142
	INPP4A	491.503	-0.509424	0.122352	-4.1636	3.13269e-05	0.000400798
	NMT2	522.959	0.585765	0.140733	4.16226	3.15117e-05	0.000402798
	MAP1LC3A	247.279	1.97416	0.474943	4.15662	3.22994e-05	0.000412494
	NEO1	88.7357	1.26622	0.304806	4.1542	3.26433e-05	0.000415979
	TNRC6B	513.879	-0.732472	0.176318	-4.15428	3.26319e-05	0.000415979
	COL15A1	89.9271	-1.0852	0.261237	-4.15408	3.26604e-05	0.000415979
	FYB1	1529.75	-0.759085	0.182743	-4.15383	3.26955e-05	0.000416052
	OLFML2B	1362.1	-0.68782	0.165642	-4.15245	3.28928e-05	0.000418188
	ANKS1A	351.403	-0.564783	0.136027	-4.15199	3.29594e-05	0.000418658
	GPAT4	973.715	0.40823	0.0983593	4.1504	3.31897e-05	0.000421206
	AC018647,2	50.4999	-1.11053	0.267634	-4.14943	3.33307e-05	0.000422617
	LAT2	532.286	-0.470307	0.113475	-4.14459	3.40423e-05	0.000431253
	AC139495,2	12.3524	-3.3396	0.806199	-4.1424	3.43687e-05	0.000434998
	FAM120C	155.193	-0.750894	0.18132	-4.14126	3.45403e-05	0.000436781
	TSPAN33	600.608	0.497785	0.12021	4.14098	3.45824e-05	0.000436923
	NCF1C	274.059	0.894112	0.216137	4.13677	3.52222e-05	0.000444609
	CRK	1052.86	0.357911	0.0865303	4.13625	3.53029e-05	0.000445232
	FSD1L	113.452	1.18185	0.285767	4.13571	3.53863e-05	0.000445886
	AC138393,1	28.1894	-1.60698	0.388615	-4.13514	3.54736e-05	0.000446589
	CD300LF	456.656	-0.644562	0.15589	-4.13472	3.55383e-05	0.000447006
	JAK3	402.805	0.955639	0.231182	4.1337	3.56967e-05	0.000448601
	CLIP4	710.57	-0.463547	0.112149	-4.1333	3.57594e-05	0.00044899
	PUM3	240.318	0.742977	0.179781	4.13267	3.5857e-05	0.000449816
	NOL4L	1139.02	0.553338	0.133901	4.13245	3.5891e-05	0.000449844
	DSE	1893.29	0.602106	0.145844	4.12844	3.65236e-05	0.000457369
	DENND3	1085.26	-0.570179	0.138131	-4.12783	3.66203e-05	0.000458175
	SLC16A6	667.279	0.794783	0.192583	4.12697	3.67577e-05	0.000459082
	CELF1	1188.98	0.62868	0.15233	4.1271	3.67364e-05	0.000459082
	SEMA4C	97.6605	-1.00316	0.243118	-4.12623	3.68758e-05	0.000460152
	NUB1	666.066	0.455009	0.110287	4.1257	3.69612e-05	0.000460532
	GART	713.125	0.435931	0.105664	4.12564	3.69713e-05	0.000460532
	CLCN4	353.937	-0.692816	0.167975	-4.12451	3.71518e-05	0.000462373
	ID1	41.1259	-1.76631	0.428398	-4.12305	3.73891e-05	0.000464918
	CD86	1138.69	-0.440282	0.1068	-4.1225	3.74782e-05	0.000465617
	CCT3	1748.54	0.427044	0.103624	4.12109	3.7709e-05	0.000468074
	TGS1	257.92	0.722477	0.175325	4.1208	3.77566e-05	0.000468255
	FOXRED2	222.175	-0.745455	0.180941	-4.11987	3.79081e-05	0.000469722
	ADA	1117.45	0.96649	0.234692	4.11812	3.81982e-05	0.000472903
	LRRC39	34.3788	-1.35524	0.329121	-4.11774	3.82599e-05	0.000473254
	SHMT1	100.358	-1.00155	0.243262	-4.11717	3.83559e-05	0.000473718
	CD27-AS1	64.9337	-1.04784	0.254509	-4.11712	3.83644e-05	0.000473718
	ARMC7	168.527	-0.943745	0.229253	-4.11661	3.84484e-05	0.000474342
	IL4R	1055.93	-0.362764	0.0881806	-4.11388	3.89067e-05	0.000478745
	RASGRP1	291.912	2.74941	0.668272	4.1142	3.88518e-05	0.000478745
	TOP1	1205.56	0.379445	0.0922331	4.11397	3.88904e-05	0.000478745
	NEAT1	3840.11	-0.362976	0.0882548	-4.11282	3.90855e-05	0.000480528
	YIPF6	459.508	0.455632	0.110866	4.10974	3.96099e-05	0.000486552
	ZNF780A	158.923	-0.634647	0.154448	-4.10914	3.97144e-05	0.000487413
	VASP	2906	0.527389	0.128765	4.09574	4.20824e-05	0.000516028
	AP000695,1	7.44935	-3.2673	0.798019	-4.09426	4.23519e-05	0.000518884
	IRAG2	159.035	-1.9809	0.483935	-4.09331	4.2526e-05	0.000520567
	CPSF7	849.762	0.417135	0.101967	4.0909	4.29706e-05	0.000525555
	TRPS1	292.516	-0.870363	0.212786	-4.09033	4.30762e-05	0.000526257
	SUFU	726.729	-0.693384	0.169524	-4.09019	4.31023e-05	0.000526257
	SFPQ	1603.51	0.794616	0.194287	4.0899	4.31558e-05	0.000526457
	ATM	1124.65	-0.46207	0.112996	-4.08925	4.32774e-05	0.000527486
	MAFF	967.186	1.54765	0.378588	4.08794	4.35217e-05	0.000530007
	TSC22D3	469.817	-0.90734	0.22211	-4.0851	4.40586e-05	0.000536084
	LITAF	4361.23	0.633098	0.155017	4.08406	4.4255e-05	0.000538011
	PHACTR2	466.911	0.727226	0.178097	4.08331	4.43996e-05	0.000539307
	ARL11	196.757	-0.650611	0.159362	-4.08258	4.45377e-05	0.00054052
	ZFAND3	1521.29	0.35205	0.0863021	4.07928	4.5176e-05	0.000547797
	MAST3	572.697	-0.426716	0.104632	-4.07824	4.53779e-05	0.000549775
	MAFK	802.307	0.576858	0.14147	4.07759	4.55043e-05	0.000550835
	GRK2	1882.42	-0.376597	0.0923769	-4.07675	4.56703e-05	0.000552372
	DYRK4	390.885	-0.689054	0.169037	-4.07634	4.57504e-05	0.000552869
	FAM210B	190.912	-0.625214	0.153441	-4.07463	4.6087e-05	0.000556462
	AKIRIN2	695.67	0.37039	0.0910351	4.06866	4.72849e-05	0.00057044
	PARP15	51.8722	-1.07038	0.263121	-4.06803	4.74122e-05	0.000571489
	NRIP1	737.956	-0.529235	0.130156	-4.06616	4.77934e-05	0.000575594
	GMEB1	261.755	0.584087	0.143666	4.06558	4.79139e-05	0.000576555
	SYK	2275.63	-0.512248	0.126013	-4.06504	4.80243e-05	0.000577392
	TMEM185B	456.242	0.628073	0.154556	4.06371	4.82986e-05	0.000580197
	UBE2J1	1565.36	0.416679	0.102545	4.06338	4.83677e-05	0.000580535
	MCMBP	1158.82	0.523053	0.128759	4.06226	4.85998e-05	0.000582828
	ABI1	1545.54	0.530781	0.130706	4.06088	4.88878e-05	0.000585785
	UBE2D2	728.371	0.360454	0.0887764	4.06025	4.90204e-05	0.000586878
	EZH2	132.709	1.1569	0.285337	4.05448	5.0245e-05	0.000601031
	ABR	5759.43	-0.378883	0.0934804	-4.05308	5.05483e-05	0.000604148
	KDELR2	556.352	0.465707	0.114952	4.0513	5.09336e-05	0.00060824
	TAB1	272.961	-0.696918	0.172053	-4.05059	5.10879e-05	0.000609569
	CCDC117	358.473	0.482913	0.119258	4.04931	5.13696e-05	0.000612414
	ZYX	2265.52	-0.424522	0.104863	-4.04836	5.15767e-05	0.000614366
	CCNYL1	491.077	0.455702	0.112624	4.04624	5.20476e-05	0.000619454
	SLC46A2	12.8664	-2.55237	0.631152	-4.04398	5.25511e-05	0.000624922
	ACSS1	190.492	-0.66169	0.163652	-4.04328	5.27097e-05	0.000626282
	ABHD2	3622.43	-0.605133	0.149714	-4.04191	5.30171e-05	0.000629405
	HAT1	374.311	0.431441	0.106761	4.04117	5.31846e-05	0.000630866
	ARHGAP25	842.912	-0.807072	0.199761	-4.04019	5.34083e-05	0.000632989
	ENTPD1	654.937	-0.514981	0.127499	-4.03911	5.36547e-05	0.000635377
	FOXO1	62.4172	-1.21761	0.30162	-4.0369	5.41619e-05	0.000640848
	RNF19B	1897.68	1.48862	0.368835	4.03602	5.43665e-05	0.000642732
	ACO1	984.088	0.69736	0.172944	4.03229	5.52352e-05	0.000652458
	OGFR	1112.25	0.44478	0.110371	4.02987	5.58072e-05	0.000658665
	JMJD6	319.587	0.579157	0.14376	4.02864	5.60994e-05	0.000661562
	PCED1B	40.552	-1.51872	0.377085	-4.02752	5.63693e-05	0.000664192
	NSUN3	273.653	0.712233	0.176949	4.02507	5.69575e-05	0.000670564
	ARHGEF6	834.284	-0.540945	0.134582	-4.01944	5.83369e-05	0.000686234
	CDK6	658.774	0.827593	0.205943	4.01856	5.8554e-05	0.000687984
	CCND1	842.839	0.835827	0.207997	4.01845	5.85829e-05	0.000687984
	BCL10	330.268	0.474461	0.118179	4.01475	5.9509e-05	0.000698281
	NISCH	1006.69	-0.612452	0.152578	-4.01403	5.96914e-05	0.000699842
	ABRAXAS1	99.1548	-0.858013	0.213913	-4.01104	6.0451e-05	0.000708161
	SHB	106.592	-1.13106	0.282034	-4.01035	6.06294e-05	0.000709665
	CREB3	370.695	0.56164	0.140075	4.00957	6.08283e-05	0.000711405
	SBDS	436.234	0.586532	0.146328	4.00833	6.11484e-05	0.000714558
	ZMAT3	846.85	-0.505766	0.126229	-4.00672	6.15671e-05	0.000718858
	PDLIM7	1383.22	0.475494	0.118694	4.00605	6.17432e-05	0.00072032
	KEAP1	1373.31	0.43995	0.109842	4.0053	6.19386e-05	0.000722006
	ATP8B4	311.086	-0.90335	0.225608	-4.00406	6.22638e-05	0.000725199
	SPPL2A	1831.74	0.378559	0.0945973	4.00179	6.2864e-05	0.000731588
	SRSF2	1147.86	0.585907	0.146507	3.99917	6.35652e-05	0.000739141
	SYNGR3	10.3374	2.82757	0.707204	3.99825	6.38136e-05	0.000740415
	NDEL1	400.867	0.616461	0.154185	3.99818	6.38316e-05	0.000740415
	RBM12	545.313	0.646419	0.161676	3.99824	6.38158e-05	0.000740415
	HHLA2	14.5172	3.71764	0.930605	3.99487	6.4731e-05	0.000750234
	KIAA0513	555.599	-0.588283	0.147418	-3.99057	6.59151e-05	0.000763332
	ZDHHC18	637.643	0.445756	0.111708	3.99037	6.5971e-05	0.000763355
	STARD13	292.11	-0.792828	0.198724	-3.98959	6.6187e-05	0.00076523
	MED10	335.16	0.462466	0.115951	3.98847	6.65008e-05	0.000768231
	KLHL24	1322.87	-0.585609	0.146847	-3.9879	6.66622e-05	0.000769467
	ARID3A	1423.54	0.42514	0.106648	3.98639	6.70872e-05	0.000773742
	GBP1	80.6981	3.06544	0.769181	3.98533	6.73862e-05	0.000775927
	AKAP6	646.949	-0.570252	0.143084	-3.98544	6.73548e-05	0.000775927
	AC093627,4	38.3704	-1.46484	0.367613	-3.98475	6.75519e-05	0.000777204
	HK1	1782.19	-0.449345	0.112786	-3.98404	6.77522e-05	0.000778876
	NAMPT	2051.92	2.17125	0.545423	3.98086	6.86656e-05	0.000787592
	PI4K2A	1320.16	-0.45738	0.11489	-3.98103	6.86177e-05	0.000787592
	METTL7A	544.598	-0.666584	0.167449	-3.98082	6.86773e-05	0.000787592
	BRD2	3380.3	0.365817	0.0920312	3.97493	7.04013e-05	0.00080671
	SLC2A6	1772.44	2.21633	0.557698	3.97406	7.06573e-05	0.000808989
	MIF4GD	115.222	-0.713488	0.179561	-3.97351	7.08203e-05	0.0008102
	REEP4	209.861	-0.699181	0.176039	-3.97173	7.13512e-05	0.000815615
	GNG2	445.488	0.878756	0.221278	3.97128	7.14867e-05	0.000816505
	TAP1	428.855	0.855408	0.215442	3.97048	7.17271e-05	0.00081859
	ARHGEF37	13.313	-2.12082	0.534437	-3.96832	7.23808e-05	0.000825386
	MBNL3	378.93	-0.526769	0.132775	-3.96739	7.26633e-05	0.00082794
	KPNA3	827.432	0.327383	0.0825275	3.96696	7.27955e-05	0.00082878
	TUBB4B	1066.71	0.647637	0.163368	3.96428	7.36188e-05	0.000837481
	TANC2	240.822	-0.596091	0.150377	-3.96397	7.37134e-05	0.000837884
	DNAH1	111.663	-0.791155	0.199667	-3.96238	7.42071e-05	0.000842818
	CDS2	1756.74	-0.447363	0.112941	-3.96104	7.46255e-05	0.000846892
	LIMA1	212.276	-0.610927	0.154345	-3.95819	7.55209e-05	0.000856367
	RIOX1	236.464	0.730906	0.184687	3.95754	7.57246e-05	0.00085799
	TYMP	1423.32	0.887379	0.224245	3.95718	7.58406e-05	0.000858617
	VILL	101.558	0.864907	0.21858	3.95694	7.5916e-05	0.000858785
	LRRC41	683.465	0.408552	0.103263	3.95644	7.60763e-05	0.000859911
	ZNF142	461.985	0.451054	0.114021	3.95589	7.62512e-05	0.000860515
	ZNRF2	267.215	0.62647	0.158362	3.95594	7.62332e-05	0.000860515
	KANTR	71.4205	-0.932221	0.235682	-3.95541	7.64028e-05	0.000861539
	E2F3	476.793	0.592915	0.149928	3.95466	7.66421e-05	0.000863549
	KPNA4	1320.14	0.481451	0.121764	3.95397	7.6864e-05	0.000865362
	KDM6B	865.501	1.48144	0.374695	3.95371	7.69472e-05	0.00086561
	PLCXD1	168.435	-1.24232	0.314355	-3.95195	7.75153e-05	0.000871309
	MPP6	35.7702	1.26395	0.319866	3.9515	7.76644e-05	0.000872293
	HNRNPR	1213.26	0.400613	0.101402	3.95076	7.79035e-05	0.000874285
	GPD2	1564.62	0.740263	0.187398	3.95023	7.80769e-05	0.000875537
	TMEM132A	407.09	0.787545	0.199417	3.94925	7.83978e-05	0.00087844
	RND1	50.8326	4.6285	1.17215	3.94873	7.85653e-05	0.000879621
	PDK3	587.02	-0.549642	0.139205	-3.94845	7.86594e-05	0.000879979
	SNX33	415.008	-0.740934	0.187667	-3.94814	7.87607e-05	0.000880417
	NOP16	159.013	1.01575	0.257309	3.94758	7.89443e-05	0.000881361
	P2RY8	36.5402	-1.59861	0.404967	-3.94751	7.89697e-05	0.000881361
	SORBS3	857.396	-0.549323	0.139181	-3.94681	7.91985e-05	0.000883175
	CCDC8	34.5375	-1.3691	0.346903	-3.94664	7.92569e-05	0.000883175
	DCUN1D1	726.521	0.491446	0.124552	3.94572	7.95621e-05	0.000885629
	IRAG1	20.4129	-3.39012	0.859216	-3.94559	7.96022e-05	0.000885629
	NRP1	4492.27	-0.682604	0.17307	-3.9441	8.00987e-05	0.000890453
	SNX20	246.522	-0.821666	0.208372	-3.94327	8.03791e-05	0.000892869
	AFF4	2266.25	0.40677	0.103178	3.9424	8.06687e-05	0.000895384
	HLA-DRA	1158.1	0.561675	0.142516	3.94115	8.10933e-05	0.000899393
	CREB3L2	1060.89	-0.334523	0.0849589	-3.93747	8.23458e-05	0.000912569
	LINC00963	750.543	-0.618405	0.157109	-3.93616	8.27948e-05	0.000916827
	TNRC18	1729.41	-0.452336	0.114967	-3.93449	8.33729e-05	0.000922508
	CASP3	636.316	0.50554	0.128522	3.9335	8.37167e-05	0.000925589
	PMFBP1	77.1727	-1.14882	0.292081	-3.93323	8.38134e-05	0.000925936
	FAM214A	235.283	-0.742242	0.188732	-3.93279	8.39666e-05	0.000926905
	TLR1	851.518	0.55881	0.142155	3.93098	8.46e-05	0.000933169
	LRRC45	65.6175	-0.968546	0.246418	-3.93049	8.47715e-05	0.000934333
	TBC1D2B	1627.5	0.40988	0.104298	3.92991	8.49779e-05	0.00093588
	TRIM24	285.093	0.654659	0.166603	3.92946	8.5138e-05	0.000936915
	UTP25	390.367	0.486578	0.123922	3.92647	8.62008e-05	0.000947874
	CAMKK1	150.638	-0.8776	0.223525	-3.92619	8.63026e-05	0.000948257
	AC023282,1	31.9278	-1.46529	0.373389	-3.92431	8.6979e-05	0.000954948
	ZNF445	121.816	-0.781186	0.199154	-3.92253	8.76258e-05	0.000961304
	UBE2N	388.782	0.560454	0.143057	3.91771	8.93943e-05	0.000979189
	CXorf38	481.363	-0.382028	0.0975106	-3.91781	8.93586e-05	0.000979189
	DUSP6	1253.22	0.629106	0.16063	3.9165	8.9844e-05	0.000983355
	ISOC1	187.436	0.629473	0.160765	3.91548	9.02251e-05	0.000986763
	DOCK4	4460.65	0.333647	0.0852192	3.91516	9.03442e-05	0.000987303
	JAK2	373.599	0.603411	0.154172	3.91387	9.08281e-05	0.00099107
	SCYL2	986.854	0.345681	0.0883221	3.91387	9.08289e-05	0.00099107
	PTGER4	1186.37	2.14806	0.549308	3.91049	9.21082e-05	0.00100426
	TBC1D31	57.6456	-1.01472	0.259536	-3.90973	9.23993e-05	0.00100613
	EIF1	4792.11	0.482659	0.123453	3.90967	9.24224e-05	0.00100613
	DGKH	475.726	0.8643	0.221216	3.90704	9.34319e-05	0.00101634
	AC025171,2	29.6016	-1.54148	0.394646	-3.90598	9.38456e-05	0.00102006
	ETV3	650.98	0.653963	0.167456	3.90528	9.41147e-05	0.0010222
	TAB3	941.622	0.434026	0.111149	3.90491	9.42598e-05	0.00102299
	ANK1	9.64474	2.14966	0.550544	3.90462	9.4374e-05	0.00102344
	MAFB	5456.96	0.601893	0.154174	3.90399	9.46188e-05	0.00102531
	DHX33	172.993	0.697139	0.178768	3.8997	9.63128e-05	0.00104287
	SBF1	1261.83	0.306346	0.0786273	3.89618	9.77235e-05	0.00105734
	EDEM1	1374.29	0.624178	0.160222	3.89571	9.7911e-05	0.00105856
	CXCR2	32.7344	-1.42971	0.367127	-3.89433	9.84704e-05	0.0010638
	NPL	3693.17	-0.474083	0.121754	-3.89377	9.86989e-05	0.00106545
	PPARGC1B	478.971	-0.494813	0.12711	-3.89278	9.9102e-05	0.00106899
	HES4	27.1362	2.36315	0.607092	3.89257	9.91883e-05	0.0010691
	AHCTF1P1	369.444	0.565108	0.145232	3.89106	9.98053e-05	0.00107494
	DBP	76.3112	-1.38234	0.355387	-3.88968	0.000100376	0.00108026
	FIGNL1	133.094	0.810102	0.208409	3.88707	0.00010146	0.0010911
	SRSF9	736.139	0.391118	0.100638	3.88639	0.000101747	0.00109253
	SOX7	11.4386	2.49926	0.643054	3.88655	0.000101679	0.00109253
	TAGLN2	1030.02	0.44725	0.115105	3.88558	0.000102086	0.00109534
	ENG	5261.07	-0.4438	0.11436	-3.88074	0.000104138	0.00111651
	SCRN2	88.6641	-0.951892	0.245309	-3.88038	0.000104292	0.00111731
	HERC2P2	253.232	-0.524045	0.13509	-3.87924	0.000104785	0.00112175
	FZD7	165.464	1.13119	0.291772	3.87698	0.000105762	0.00113135
	ELK1	823.517	0.500909	0.129213	3.87662	0.000105917	0.00113216
	NIFK	285.326	0.905419	0.233631	3.87542	0.000106442	0.0011369
	PARP4	1475.71	-0.335818	0.0866881	-3.87387	0.000107121	0.0011433
	MCC	293.655	0.659353	0.170394	3.86958	0.000109022	0.00116271
	CASS4	32.6661	-1.79874	0.464997	-3.86828	0.000109605	0.00116594
	KAT14	111.234	-0.878206	0.227034	-3.86817	0.000109654	0.00116594
	RTN4RL2	49.1461	1.0017	0.258927	3.86867	0.000109429	0.00116594
	DNASE1	99.2688	-0.849441	0.219593	-3.86826	0.000109615	0.00116594
	RCN1	127.725	0.740704	0.19156	3.86668	0.000110326	0.0011722
	CYP27B1	19.957	2.72057	0.704202	3.86334	0.000111849	0.00118688
	SLC5A3	1863.93	-0.916599	0.237259	-3.86328	0.000111875	0.00118688
	TFEC	2352.9	0.337911	0.0875076	3.86151	0.000112689	0.00119462
	ZNF516	406.469	-0.543511	0.14077	-3.86098	0.000112933	0.00119631
	SIGLEC16	73.5423	-1.0878	0.281784	-3.86042	0.000113194	0.00119818
	AGRN	1039.95	0.821135	0.212796	3.85879	0.000113951	0.00120529
	AFDN	1122.2	0.509954	0.132185	3.85789	0.00011437	0.00120877
	DYNC1I2P1	536.104	0.417084	0.108117	3.85772	0.00011445	0.00120877
	CBX5	681.63	-0.421049	0.109225	-3.85489	0.000115783	0.00122194
	SSH3	233.733	-0.526915	0.136706	-3.85436	0.000116034	0.00122367
	CHMP4B	1627.48	0.35818	0.0929609	3.85302	0.000116669	0.00122945
	RAB29	612.701	-0.421006	0.109272	-3.85282	0.000116766	0.00122956
	CEP20	292.006	0.551299	0.143108	3.85233	0.000117001	0.00123112
	NUAK2	46.9939	-1.25994	0.327384	-3.84852	0.000118835	0.00124893
	DAPK1	2095.18	0.463732	0.120499	3.84844	0.00011887	0.00124893
	NUP58	940.251	0.574675	0.149374	3.84723	0.000119461	0.00125421
	SDCBP	10619.1	0.320765	0.0833977	3.84622	0.000119956	0.00125847
	PPP2R3A	101.776	0.749025	0.194755	3.84598	0.000120072	0.00125875
	MYO1F	4179.7	-0.400367	0.104138	-3.84457	0.000120765	0.00126508
	NCAPD2	300.239	-0.54501	0.141792	-3.84373	0.000121179	0.00126849
	ZNF395	72.245	-1.17203	0.305036	-3.84228	0.000121899	0.00127507
	SMYD4	213.346	-0.836224	0.217655	-3.84197	0.000122049	0.0012757
	PIP4K2B	539.574	-0.454057	0.118215	-3.84096	0.000122557	0.00128006
	TCEANC2	112.341	-0.869986	0.226521	-3.84064	0.000122714	0.00128076
	CDC37	1479.64	0.321533	0.0837507	3.83917	0.000123451	0.00128656
	PSMD14	657.45	0.417181	0.108664	3.83919	0.000123443	0.00128656
	PCYOX1	653.868	-0.470057	0.122453	-3.83869	0.000123693	0.00128814
	ADAMTSL4	83.2645	-0.996962	0.259886	-3.83615	0.000124979	0.00129962
	PPP1R3E	83.1196	-0.832868	0.217103	-3.83628	0.000124913	0.00129962
	MMP14	17813.1	0.45396	0.118373	3.835	0.000125566	0.00130476
	LAMTOR1	771.711	-0.400101	0.104362	-3.83378	0.000126189	0.00131027
	SMARCA2	907.304	-0.484136	0.126324	-3.8325	0.000126847	0.00131568
	RSPH3	148.032	-0.672602	0.175504	-3.83241	0.000126895	0.00131568
	LINC02541	26.196	1.82407	0.476088	3.83137	0.000127429	0.00132025
	DDX3X	9226.34	0.291475	0.0761411	3.82809	0.000129142	0.00133702
	TGFBR2	1835.9	-0.544789	0.142364	-3.82673	0.000129854	0.00134243
	PCAT7	37.0313	-1.35658	0.3545	-3.82674	0.000129851	0.00134243
	KLC2	217.921	0.571347	0.149335	3.82595	0.000130271	0.00134504
	AC138207,4	31.1839	-1.4913	0.38979	-3.8259	0.000130297	0.00134504
	SRSF3	1422.73	0.464922	0.121601	3.82334	0.000131656	0.00135808
	PLXNA1	2836.23	0.400162	0.104668	3.82314	0.000131763	0.00135819
	SEMA4A	394.176	0.867253	0.227003	3.82045	0.000133211	0.00137212
	CYCS	1018.21	0.532502	0.139439	3.81889	0.000134051	0.00137977
	TDG	256.897	0.603204	0.158017	3.81735	0.000134894	0.00138744
	KCNN4	356.431	0.616576	0.161542	3.81682	0.000135185	0.00138942
	PKNOX1	194.358	0.697955	0.182946	3.81509	0.000136133	0.00139815
	ZNF862	168.016	-0.761	0.199485	-3.81482	0.000136284	0.00139869
	COPS2	620.033	0.423194	0.111033	3.81141	0.000138174	0.00141706
	KBTBD7	62.8455	-0.876038	0.229863	-3.81113	0.00013833	0.00141764
	QPRT	370.745	-0.603906	0.158499	-3.81015	0.000138882	0.00142226
	CWC25	230.302	0.490502	0.128882	3.80581	0.000141342	0.00144641
	SLAIN2	807.049	0.415974	0.109359	3.80374	0.000142527	0.00145748
	AL139125,1	17.6741	-2.39445	0.629593	-3.80317	0.000142854	0.00145977
	UST	32.5039	1.47318	0.387738	3.7994	0.000145044	0.00148108
	INSIG2	503.353	0.682234	0.179592	3.7988	0.0001454	0.00148364
	TNFAIP8L3	32.9535	-1.69007	0.444965	-3.7982	0.000145753	0.00148618
	MIER3	140.934	0.585223	0.154161	3.79618	0.000146941	0.00149721
	STING1	78.1733	-1.03585	0.272992	-3.79443	0.000147983	0.00150668
	AF127936,1	41.8464	-1.20426	0.317389	-3.79426	0.000148083	0.00150668
	PIK3AP1	9743.68	0.602807	0.158928	3.79296	0.000148864	0.00151304
	CHCHD10	284.907	1.00308	0.264466	3.79286	0.000148922	0.00151304
	PCM1	1534.94	-0.380657	0.100402	-3.79132	0.000149847	0.00152135
	AIFM2	479.855	0.533742	0.140831	3.78996	0.000150674	0.00152865
	MAP3K20	123.185	1.01355	0.267449	3.78968	0.000150842	0.00152926
	PTAFR	3595.43	0.458721	0.121113	3.78756	0.000152135	0.00154126
	FUBP1	893.501	0.528439	0.139533	3.78719	0.000152358	0.00154242
	NECTIN2	958.169	0.502738	0.132762	3.78675	0.000152628	0.00154405
	RASSF4	3807.21	-0.42874	0.113268	-3.78517	0.000153605	0.00155282
	GLCCI1	29.4231	-1.5786	0.417178	-3.78399	0.000154332	0.00155906
	RAI1	428.83	0.463117	0.12242	3.783	0.000154947	0.00156416
	YWHAQ	1273.2	0.38844	0.102745	3.78062	0.000156437	0.00157808
	SIPA1L2	674.236	-0.444532	0.117612	-3.77964	0.000157053	0.00158316
	NHLRC3	616.014	-0.445363	0.117887	-3.77787	0.000158176	0.00159335
	AC126177,3	10.178	-3.05065	0.807747	-3.77674	0.000158897	0.00159947
	ABHD10	156.425	-0.82581	0.218699	-3.77601	0.000159363	0.00160254
	SPHK1	503.319	0.577018	0.152816	3.7759	0.000159428	0.00160254
	GAS7	4469.89	0.380725	0.100835	3.77572	0.000159547	0.0016026
	MAILR	225.9	1.93021	0.511413	3.77427	0.00016048	0.00161082
	SACS	422.498	0.794402	0.210512	3.77366	0.000160868	0.00161335
	CHUK	692.904	0.439453	0.116457	3.77352	0.000160959	0.00161335
	SOWAHC	321.909	-0.485067	0.128738	-3.76786	0.00016465	0.00164918
	KRCC1	179.465	-0.808617	0.214652	-3.76711	0.000165151	0.00165302
	HSPA13	678.394	0.64062	0.170085	3.76648	0.000165568	0.00165603
	DOK1	487.695	-0.47994	0.127433	-3.76622	0.000165735	0.00165653
	GALM	565.837	-0.552559	0.146975	-3.75954	0.000170225	0.00170021
	PDCD4	278.734	-0.708715	0.188599	-3.75779	0.000171422	0.00171096
	NECTIN4	60.4136	-0.92622	0.246565	-3.75649	0.00017231	0.00171861
	EIF4G2	10602.9	0.303531	0.0808064	3.75628	0.00017246	0.00171889
	GRINA	3763.27	0.416707	0.110959	3.7555	0.000172994	0.001723
	TLCD3A	81.6645	0.820714	0.218563	3.75504	0.000173315	0.00172499
	ATP10D	352.266	-0.456743	0.12167	-3.75394	0.000174075	0.00173134
	PRX	58.969	-0.939557	0.250337	-3.75318	0.000174608	0.00173542
	ZNF33B	60.8192	-1.25238	0.333917	-3.75058	0.000176423	0.00175223
	RAB3A	6.31144	-3.82563	1.0201	-3.75026	0.000176651	0.00175326
	DNHD1	212.201	-0.604964	0.161323	-3.75001	0.000176828	0.00175379
	PCGF3	521.208	0.382824	0.102104	3.74935	0.000177291	0.00175716
	CYP51A1	57.8283	1.25945	0.336076	3.74752	0.00017859	0.00176879
	BZW1P2	678.178	0.442972	0.118211	3.7473	0.000178749	0.00176913
	EPM2AIP1	255.219	0.698887	0.186525	3.74689	0.000179041	0.00177078
	GREB1	278.043	-0.74237	0.198204	-3.74548	0.000180046	0.00177948
	EWSR1	2084.77	0.361183	0.0964756	3.74378	0.000181273	0.00179036
	TSR1	542.381	0.486884	0.130207	3.73931	0.000184529	0.00182125
	ALYREF	215.081	0.585004	0.156463	3.73892	0.000184815	0.00182279
	F2RL2	32.2846	3.15257	0.843826	3.73604	0.000186938	0.00184246
	SLC1A2	142.786	1.04476	0.279749	3.73463	0.000187991	0.00185154
	HIVEP3	1042.26	0.895406	0.239815	3.73374	0.000188654	0.00185678
	HOXB6	55.5182	-1.32397	0.354916	-3.73039	0.000191187	0.0018804
	CX3CR1	8.99165	-4.8535	1.3014	-3.72944	0.000191902	0.00188613
	PRKAG2	322.819	0.435231	0.116789	3.72665	0.000194044	0.00190537
	SLC11A2	2504.56	0.482825	0.129564	3.72654	0.000194129	0.00190537
	SPECC1	197.259	-0.848173	0.227626	-3.72617	0.000194415	0.00190685
	TVP23B	251.893	0.527356	0.141624	3.72364	0.000196367	0.00192467
	GPC4	729.06	0.56728	0.152472	3.72054	0.000198797	0.00194713
	VPS8	735.552	-0.4193	0.112784	-3.71771	0.000201035	0.0019677
	AL133330,1	8.70398	2.37985	0.640373	3.71635	0.000202121	0.00197696
	SH2D3C	61.5945	-1.12455	0.302795	-3.71389	0.000204094	0.00199351
	ARMC5	157.613	0.59905	0.161292	3.71406	0.000203957	0.00199351
	LIG1	185.685	-0.613853	0.165295	-3.71369	0.000204262	0.00199377
	ZNF605	48.6794	-1.29368	0.348372	-3.71351	0.000204407	0.00199382
	C16orf72	669.205	0.408199	0.109945	3.71276	0.000205009	0.00199831
	CUL9	533.55	-0.466093	0.125545	-3.71255	0.000205179	0.00199859
	PPP4R1L	133.608	0.662056	0.178363	3.71184	0.000205758	0.00200285
	MS4A6A	596.105	-0.832434	0.224351	-3.71041	0.000206923	0.00201009
	ANKLE1	17.9907	2.14161	0.577192	3.71041	0.000206927	0.00201009
	CYP51A1P1	45.202	1.00506	0.270874	3.71044	0.0002069	0.00201009
	ARHGEF26	12.4348	2.74079	0.739104	3.70826	0.000208686	0.00202578
	SLAMF1	10.5123	4.02124	1.08504	3.70606	0.000210505	0.00204204
	SDCCAG8	394.297	-0.494472	0.133515	-3.70349	0.000212655	0.00206149
	FAM102A	324.375	0.511052	0.138014	3.7029	0.000213145	0.00206482
	TBC1D25	217.017	0.486219	0.131403	3.70021	0.000215424	0.00208547
	IL10RA	2109.35	0.499973	0.135161	3.69909	0.00021637	0.0020932
	ENTPD7	151.75	0.990601	0.267843	3.69844	0.000216927	0.00209573
	AK4P1	26.7515	1.54024	0.41644	3.69859	0.000216804	0.00209573
	GOLT1B	337.305	0.460556	0.124657	3.69458	0.000220247	0.00212406
	ARHGEF9	94.7248	-0.987159	0.267217	-3.69422	0.000220561	0.00212406
	ARL10	128.701	0.623577	0.168787	3.69445	0.000220361	0.00212406
	IFT140	103.357	-0.807693	0.218636	-3.69424	0.000220542	0.00212406
	EIF4A1P10	1368.02	0.394337	0.106746	3.69417	0.000220609	0.00212406
	IFI16	1078.59	-0.649206	0.175765	-3.69361	0.000221096	0.0021273
	UTRN	493.61	-0.403385	0.109245	-3.69249	0.000222073	0.00213525
	LINC00649	69.8961	-1.10276	0.298708	-3.69178	0.000222693	0.00213976
	IBTK	855.384	0.419509	0.11366	3.69092	0.000223442	0.00214404
	STX5	383.501	0.374782	0.101539	3.691	0.00022337	0.00214404
	EIF4EBP2	1259.96	-0.321586	0.0871561	-3.68976	0.000224462	0.00215237
	DHFR	40.3696	-1.02319	0.277626	-3.6855	0.000228254	0.00218726
	PPP1CB	1642.89	0.297237	0.0806684	3.68468	0.000228993	0.00219267
	AF111167,2	17.5765	-2.09644	0.568984	-3.68453	0.000229129	0.00219267
	ENOSF1	334.829	-0.576885	0.156643	-3.68281	0.00023068	0.00220472
	RBM10	738.597	0.420276	0.114119	3.68279	0.000230699	0.00220472
	LINC02015	4.39295	5.0233	1.36434	3.68185	0.000231552	0.00221138
	AXIN1	613.262	0.372047	0.101091	3.68033	0.000232936	0.00222309
	EIF5A2	232.127	0.684896	0.186128	3.6797	0.000233513	0.0022271
	UBE2H	982.055	0.374508	0.101806	3.67865	0.000234476	0.00223478
	PARVG	915.325	-0.65039	0.176811	-3.67845	0.00023466	0.00223503
	PIK3R6	125.638	-0.721573	0.19622	-3.67736	0.000235659	0.00224304
	NUP188	1026.05	0.553616	0.150637	3.67517	0.000237694	0.00225478
	MYCL	31.9109	-1.57343	0.428053	-3.67578	0.000237122	0.00225478
	PLAU	821.145	-0.452677	0.123161	-3.67548	0.0002374	0.00225478
	MGAT1	4689.16	-0.542089	0.147507	-3.675	0.000237848	0.00225478
	TLK2	253.57	0.497846	0.135458	3.67528	0.000237586	0.00225478
	FAM20C	1424.59	-0.576472	0.156863	-3.67501	0.000237842	0.00225478
	C22orf46	297.58	-0.455932	0.124093	-3.67413	0.000238662	0.00226099
	PFKFB3	1423.74	0.679524	0.184994	3.67322	0.000239512	0.00226751
	ARHGEF2	1921.77	0.376846	0.102612	3.67254	0.000240155	0.00227057
	AP001029,2	18.5912	-1.84212	0.501576	-3.67265	0.000240044	0.00227057
	ROCK2	773.94	0.422558	0.115113	3.67081	0.000241782	0.00228443
	CTNNBIP1	90.7698	-0.741238	0.201941	-3.67056	0.00024202	0.00228515
	PRRC2C	3505.59	0.349988	0.0953716	3.66973	0.000242808	0.00229107
	CDC42	1531.9	0.339707	0.0925833	3.66921	0.000243305	0.00229422
	POLR2D	216.927	0.729514	0.198868	3.66832	0.000244146	0.00230063
	CCRL2	661.902	0.584805	0.159451	3.66762	0.000244821	0.00230545
	RHOQ	1769.72	0.772175	0.21056	3.66725	0.000245171	0.00230721
	ZFX	622.997	0.649039	0.176998	3.66693	0.000245482	0.00230861
	CDK19	392.363	-0.539631	0.147175	-3.66658	0.000245815	0.0023102
	CITED4	4.90146	4.1507	1.13216	3.66619	0.000246193	0.00231117
	AP000695,2	7.20223	-2.65572	0.724393	-3.66613	0.000246244	0.00231117
	SNTB1	1001.45	-0.388067	0.105929	-3.66345	0.000248837	0.00233396
	EIF1AX	566.738	0.517309	0.141236	3.66272	0.000249547	0.0023387
	RASSF5	1147.75	0.658798	0.179872	3.6626	0.000249673	0.0023387
	ZNF766	71.0727	-1.02233	0.279211	-3.6615	0.000250744	0.00234718
	NOP58	379.879	0.519039	0.141772	3.66107	0.00025116	0.00234832
	UBL4A	313.466	-0.454643	0.124184	-3.66104	0.000251198	0.00234832
	SNX2	1679.4	-0.53083	0.145046	-3.65973	0.00025248	0.00235876
	SGSH	473.781	-0.582263	0.159159	-3.65838	0.000253817	0.00236968
	RAB2B	210.269	0.501172	0.137089	3.65581	0.000256376	0.002392
	HEXD	80.1648	-0.901427	0.246611	-3.65526	0.000256924	0.00239554
	ADORA1	59.0004	-1.01208	0.276966	-3.65417	0.000258013	0.0024041
	ARF1	3494.07	0.303067	0.082997	3.65154	0.000260673	0.00242729
	ITGAV	4133.06	0.382071	0.10465	3.65095	0.000261274	0.00243129
	CMTR2	336.081	-0.458912	0.125732	-3.64994	0.000262303	0.00243927
	PDHX	466.595	0.622263	0.170548	3.64861	0.000263668	0.00245035
	ARMCX4	181.908	-0.588701	0.161361	-3.64835	0.000263935	0.00245122
	GNL3	535.075	0.516898	0.141774	3.64592	0.000266432	0.00247248
	EIF4EP2	323.869	0.497289	0.136401	3.64579	0.000266573	0.00247248
	ZFYVE26	1728.86	-0.442869	0.121485	-3.64545	0.000266927	0.00247414
	SLC22A5	112.689	-0.672936	0.184692	-3.64355	0.000268899	0.00249079
	USP14	755.393	0.416672	0.114369	3.64321	0.000269257	0.00249085
	GAB3	251.043	-0.71941	0.197463	-3.64327	0.000269192	0.00249085
	HSP90AA2P	934.352	0.325934	0.0894982	3.64179	0.000270746	0.00250299
	SLC39A8	2231.34	2.16351	0.594155	3.64132	0.000271243	0.00250595
	DIRAS1	107.254	-0.643552	0.176749	-3.64105	0.000271532	0.00250698
	FAM13A	138.526	-1.84778	0.507521	-3.64079	0.000271799	0.00250781
	CYREN	380.25	-0.490061	0.134659	-3.63926	0.00027342	0.00252113
	DSTYK	239.766	-0.512324	0.140787	-3.63899	0.000273707	0.00252213
	PIK3R5	3437.89	0.645425	0.177381	3.63864	0.000274079	0.00252391
	SRSF7	743.924	0.452129	0.124277	3.63808	0.000274677	0.00252778
	AL359183,1	28.5655	-1.59624	0.439303	-3.63357	0.00027953	0.00257077
	RNPS1	702.578	0.41932	0.115418	3.63306	0.000280081	0.00257416
	POP1	71.2181	0.912142	0.251091	3.63272	0.000280445	0.00257584
	MIR3142HG	104.326	2.34682	0.646485	3.63013	0.000283282	0.00260021
	GTF2B	271.549	0.501363	0.138131	3.62963	0.000283831	0.00260356
	DIS3	741.34	0.557205	0.153531	3.62926	0.000284237	0.0026056
	EPN2	230.271	-0.480402	0.132398	-3.62846	0.000285119	0.00261199
	AKAP3	15.6727	-1.68043	0.463428	-3.62609	0.00028775	0.00263439
	CSRNP1	171.46	0.715055	0.197213	3.62581	0.000288057	0.0026355
	CCDC12	296.908	0.534467	0.147435	3.6251	0.000288849	0.00264104
	CCDC136	129.64	-0.932131	0.257278	-3.62305	0.000291148	0.00266034
	DGKZP1	539.662	-0.40677	0.112288	-3.62257	0.000291687	0.00266355
	RANP1	271.006	0.438211	0.12101	3.62127	0.000293159	0.00267526
	ALDH3A2	324.452	-0.546384	0.150896	-3.62094	0.00029354	0.00267702
	UBE4B	852.864	-0.32524	0.0898326	-3.62051	0.000294025	0.00267971
	LEPROTL1	298.523	-0.427388	0.118065	-3.61995	0.000294655	0.00268367
	COMMD3	43.7212	-0.940868	0.259923	-3.61979	0.000294838	0.00268367
	ABCA7	325.112	-0.4993	0.137944	-3.61958	0.000295085	0.0026842
	SIRPB1	365.206	-0.55994	0.154817	-3.61679	0.000298275	0.00271147
	RANGAP1	750.691	0.423546	0.117187	3.61427	0.000301199	0.0027363
	EYA3	402.836	0.555658	0.153865	3.61133	0.000304634	0.00276573
	INTS3	462.722	-0.427052	0.118273	-3.61072	0.000305345	0.0027704
	AC100858,2	21.836	-1.69774	0.470354	-3.60949	0.000306796	0.00278179
	BZW1	821.644	0.357718	0.0991376	3.6083	0.000308213	0.00279285
	SLC40A1	51.7411	-1.3892	0.385098	-3.6074	0.000309278	0.00280071
	MYO9B	6643.99	-0.411995	0.114288	-3.6049	0.000312274	0.00282422
	TMEM52B	70.2316	-0.854984	0.237165	-3.60502	0.000312132	0.00282422
	CCNA1	14.5135	1.89964	0.527033	3.6044	0.000312871	0.00282676
	TMEM51	639.249	-0.452487	0.12554	-3.60434	0.000312953	0.00282676
	FAR1	857.226	0.372859	0.103483	3.6031	0.000314445	0.00283842
	LACTB	1076.12	0.344372	0.0956036	3.60208	0.000315682	0.00284777
	RNF11	537.624	0.479702	0.133213	3.60101	0.000316985	0.00285771
	UBE2S	117.483	0.961546	0.267174	3.59895	0.000319507	0.00287861
	EDN1	120.968	3.80083	1.05692	3.59614	0.000322971	0.00290793
	LCLAT1	45.8667	-0.912184	0.253668	-3.59598	0.000323172	0.00290793
	PRPF40B	38.687	-1.13484	0.315785	-3.59371	0.000326008	0.00293159
	TRMT6	164.076	0.76573	0.213108	3.59316	0.000326693	0.00293588
	LAMB3	461.885	0.530003	0.147608	3.59061	0.000329899	0.00296281
	PDRG1	448.797	0.394655	0.10993	3.59007	0.000330592	0.00296716
	METRNL	603.283	0.642949	0.179257	3.58675	0.000334823	0.00300207
	FRAT2	177.684	-0.88345	0.246324	-3.58653	0.00033511	0.00300207
	OLIG1	76.6666	1.34331	0.374545	3.58652	0.000335118	0.00300207
	SORT1	1615.25	-0.527556	0.147106	-3.58624	0.000335482	0.00300343
	SELENOK	262.618	0.494616	0.137931	3.58598	0.000335811	0.00300448
	ERV3-1	96.1207	-0.855497	0.238785	-3.5827	0.000340057	0.00304054
	DZIP1L	39.2769	-1.26259	0.352586	-3.58095	0.000342345	0.00305907
	CSRNP2	415.422	0.508647	0.142057	3.5806	0.000342811	0.00306131
	TRAF2	183.294	0.615562	0.171982	3.57922	0.000344625	0.00307557
	JAG2	42.249	-1.27177	0.355391	-3.57849	0.00034558	0.00308215
	P2RY11	124.04	-0.757069	0.211627	-3.57737	0.000347067	0.00309347
	IPO7	1540.67	0.450447	0.125941	3.57665	0.000348026	0.00310006
	TCEAL4	469.233	-0.517793	0.144803	-3.57584	0.000349102	0.00310769
	SLC46A3	199.338	-0.670351	0.187586	-3.57356	0.000352154	0.00313289
	CD109	278.604	-0.569101	0.159271	-3.57316	0.000352703	0.00313581
	TCF7L2	171.177	0.617707	0.17301	3.57035	0.00035651	0.00316766
	IRF5	1044.19	-0.415802	0.11649	-3.56943	0.000357758	0.00317497
	GOLGA7	586.102	0.368267	0.103173	3.56941	0.000357781	0.00317497
	TNPO2	658.804	0.443302	0.124229	3.56843	0.000359129	0.00318494
	FGD2	398.717	-0.588724	0.165006	-3.56791	0.000359843	0.00318927
	ARHGDIA	2518.7	0.483263	0.135479	3.56708	0.000360985	0.00319415
	TADA3	585.511	-0.426994	0.119703	-3.5671	0.000360953	0.00319415
	H2AX	184.151	0.686199	0.192373	3.56702	0.00036107	0.00319415
	ZNF362	117.485	-0.843751	0.236565	-3.56668	0.00036153	0.00319622
	CAND1	1231.75	0.434806	0.121919	3.56637	0.000361964	0.00319806
	NUP210	284.617	-0.647477	0.181569	-3.566	0.000362466	0.00320051
	RELT	1305.32	0.480039	0.134641	3.56533	0.000363403	0.00320678
	WDR27	50.5835	-1.17862	0.330608	-3.56502	0.000363834	0.00320858
	AC006230,1	24.4631	-1.84384	0.517554	-3.5626	0.000367193	0.00323619
	LPGAT1	906.387	0.415515	0.116654	3.56196	0.000368093	0.0032421
	PPP2CB	821.678	0.360196	0.101195	3.55944	0.00037165	0.0032714
	RAB35	990.122	0.32957	0.0926099	3.55869	0.000372703	0.00327863
	CTU1	63.9765	0.886794	0.249204	3.55851	0.00037297	0.00327894
	RGS10	230.824	-0.617776	0.173653	-3.55753	0.000374359	0.00328912
	HSPA14	112.073	0.613743	0.172594	3.55599	0.000376565	0.00330644
	BYSL	142.761	0.801117	0.225342	3.55512	0.000377803	0.00330905
	SS18	625.049	0.448147	0.126059	3.55506	0.000377892	0.00330905
	CAPN2	681.128	0.444698	0.12507	3.55558	0.000377147	0.00330905
	TRIM66	161.173	-0.761073	0.214069	-3.55526	0.000377603	0.00330905
	LRRC8C	304.733	-0.573724	0.161387	-3.55496	0.00037803	0.00330905
	TLR3	10.9552	-2.31506	0.651355	-3.55422	0.000379105	0.0033164
	NMRK1	161.265	-0.857193	0.241238	-3.55331	0.000380414	0.00332581
	ITPR3	52.7388	1.74147	0.490365	3.55137	0.000383233	0.00334839
	COX15	238.998	-0.47776	0.134564	-3.55043	0.000384609	0.00335433
	RCOR1	861.248	0.470064	0.132386	3.5507	0.000384203	0.00335433
	YME1L1	2078.27	0.291378	0.0820688	3.55042	0.000384624	0.00335433
	BOP1	230.388	0.638659	0.179959	3.54893	0.000386805	0.00337128
	CD47	747.048	0.705243	0.198795	3.54759	0.000388771	0.00338633
	PSMG3-AS1	37.7653	-1.35948	0.38329	-3.54688	0.000389825	0.00339342
	MTA2	918.996	0.282793	0.0797629	3.54542	0.000391993	0.0034102
	SLC12A9	217.551	-0.555313	0.156697	-3.54386	0.000394316	0.00342728
	MFSD14B	636.582	0.368093	0.10387	3.54378	0.000394441	0.00342728
	DNAJC13	1422.84	-0.314229	0.0887221	-3.54173	0.000397518	0.0034519
	MLPH	346.361	-0.630329	0.178008	-3.54101	0.000398603	0.00345635
	SAV1	342.143	0.401951	0.113515	3.54096	0.00039868	0.00345635
	CYBC1	748.394	-0.332814	0.0939915	-3.5409	0.000398763	0.00345635
	SURF4	1919.57	0.366534	0.103532	3.54031	0.000399662	0.00346203
	TNFRSF25	9.61225	-2.76535	0.781853	-3.53693	0.000404813	0.0035045
	ITGAL	2401.07	-0.309666	0.0875615	-3.53656	0.000405382	0.00350728
	ZNF467	157.021	-0.681991	0.19294	-3.53472	0.000408205	0.00352956
	RPS6KA1	2345.93	-0.35304	0.0999149	-3.5334	0.000410246	0.00354287
	TREM1	319.086	1.52557	0.431737	3.53356	0.000409996	0.00354287
	AP1S3	9.14433	2.44123	0.690943	3.53318	0.000410593	0.00354371
	JPT2	306.962	0.562181	0.159172	3.53192	0.000412556	0.00355848
	BZW2	204.91	0.711905	0.201624	3.53086	0.000414212	0.00357059
	BRD3	220.091	-0.535666	0.151886	-3.52677	0.000420667	0.00362403
	ID2-AS1	18.0569	-1.4273	0.404732	-3.52654	0.000421029	0.00362494
	DOC2GP	8.33359	-3.40633	0.966184	-3.52555	0.000422604	0.0036363
	ATP2C1	1683.62	0.375452	0.106528	3.52444	0.000424375	0.0036471
	CD1D	19.6321	-2.38202	0.675828	-3.52459	0.000424133	0.0036471
	PEAK3	20.8478	-1.8153	0.515135	-3.52392	0.000425205	0.00365202
	XXYLT1	65.228	-0.981019	0.278729	-3.51961	0.000432177	0.00370965
	RPA1	713.128	-0.429565	0.12206	-3.51931	0.000432677	0.0037117
	KPNA1	932.77	0.338354	0.0961501	3.51902	0.000433148	0.00371349
	FANCE	74.9063	-0.809377	0.230019	-3.51874	0.000433601	0.00371512
	HNRNPA0	1104.39	0.430573	0.122376	3.51845	0.00043407	0.00371689
	TASOR2	600.197	0.606928	0.172602	3.51634	0.000437548	0.00374441
	SLC37A4	266.872	-0.435233	0.12381	-3.51533	0.000439208	0.00375634
	HSF4	107.985	-1.12528	0.320148	-3.51486	0.000439984	0.00376071
	OSGEPL1	29.0218	-1.63931	0.466684	-3.51268	0.000443608	0.00378939
	RFX3	102.051	-0.940266	0.2677	-3.51239	0.000444094	0.00379126
	C5	29.5664	-1.2762	0.363364	-3.51218	0.000444439	0.00379192
	THRA	191.025	-0.732296	0.208513	-3.51199	0.000444772	0.00379247
	RPP25	510.376	-0.392214	0.111688	-3.5117	0.000445242	0.0037942
	LYL1	296.404	-0.447264	0.127404	-3.51061	0.000447084	0.0038076
	NAT8L	44.9327	-1.31204	0.374197	-3.50629	0.000454403	0.00386761
	SH3D21	598.567	-0.526877	0.150337	-3.50465	0.000457215	0.00388781
	AL139384,1	39.5169	-0.984073	0.280796	-3.50458	0.000457325	0.00388781
	PURB	620.054	0.531418	0.151694	3.50324	0.000459639	0.00390514
	CHST14	24.6685	-1.45599	0.415692	-3.50258	0.000460778	0.00391247
	TIAM1	137.247	-0.974813	0.278404	-3.50143	0.000462764	0.00392698
	LINC02575	63.5589	-0.871487	0.248939	-3.5008	0.000463856	0.00393389
	PHF3	1073.45	-0.383372	0.109573	-3.49879	0.000467374	0.00396135
	JMY	202.891	-0.56195	0.160625	-3.49853	0.000467837	0.0039629
	ZNF800	309.957	0.440149	0.12582	3.49824	0.00046834	0.00396479
	KIAA1191	829.638	0.379491	0.108494	3.49779	0.000469124	0.00396906
	BTBD7	675.071	0.356574	0.101976	3.49665	0.000471135	0.00398369
	NAV1	1000.52	-0.41218	0.117942	-3.49478	0.00047446	0.00400941
	STARD9	161.962	-0.805164	0.230463	-3.49369	0.000476402	0.00402342
	AC006978,1	63.4983	0.976004	0.279424	3.49291	0.000477787	0.00403271
	CRTC2	511.977	0.417437	0.119528	3.49237	0.000478752	0.00403845
	ZNF496	198.699	-0.477558	0.136845	-3.48976	0.000483446	0.00407562
	CDK5	192.654	-0.677494	0.194175	-3.48908	0.000484687	0.00408365
	GBAP1	47.219	-1.15543	0.331238	-3.48821	0.000486271	0.00409456
	MRTFB	483.94	-0.362365	0.103959	-3.48567	0.000490913	0.00413119
	PTPN18	359.308	-0.464694	0.133337	-3.48512	0.000491917	0.00413719
	THYN1	103.845	-0.709922	0.203753	-3.48422	0.000493568	0.0041486
	THNSL1	26.5055	-1.3644	0.391706	-3.48324	0.00049539	0.00416146
	IRF2BPL	806.619	-0.417297	0.119848	-3.4819	0.000497866	0.0041773
	RXRA	1848.61	-0.439872	0.126327	-3.48202	0.00049764	0.0041773
	FAM193A	384.647	0.388431	0.111593	3.48077	0.000499983	0.0041901
	PRKCD	1965.75	0.315333	0.090592	3.48081	0.000499908	0.0041901
	AC005670,3	110.812	-0.757459	0.21765	-3.48017	0.000501101	0.00419698
	PSMA6P1	258.889	0.601096	0.172821	3.47815	0.000504881	0.00422614
	NEK7	676.193	0.315632	0.0908303	3.47496	0.000510922	0.00427418
	FAM124A	11.7034	2.2257	0.640643	3.47416	0.000512457	0.00428449
	ARPC5L	260.916	0.512184	0.147455	3.4735	0.000513714	0.00429247
	RBM43	45.9115	-1.04357	0.300502	-3.47274	0.00051517	0.0043021
	FHAD1	40.5513	-1.24462	0.358646	-3.47033	0.000519818	0.00433836
	PURPL	47.9584	-1.10301	0.31792	-3.46947	0.000521485	0.0043497
	GNB1	4106.59	0.30522	0.0880728	3.46554	0.000529168	0.00441119
	PREX1	2794	-0.392597	0.113319	-3.46454	0.000531132	0.00442253
	AL354714,2	1928.86	0.301624	0.0870605	3.46453	0.000531154	0.00442253
	KDM3A	1207.66	-0.439399	0.126864	-3.46354	0.000533115	0.00443625
	ARNTL2	196.281	0.738814	0.213357	3.46281	0.000534565	0.0044431
	IL6ST	1174.55	0.296658	0.0856685	3.46286	0.000534464	0.0044431
	DCLK2	31.2754	-1.42488	0.411536	-3.46234	0.000535501	0.00444566
	SREBF2	951.003	0.691555	0.19973	3.46245	0.000535288	0.00444566
	KCNK13	302.315	-0.626665	0.18101	-3.46204	0.00053609	0.00444795
	HIP1	394.562	1.46836	0.42437	3.46011	0.000539964	0.00447746
	TBC1D30	52.3751	1.114	0.322206	3.45742	0.000545381	0.00451974
	EIF5A	1392.33	0.575572	0.166492	3.45705	0.000546128	0.00452328
	CHERP	605.214	0.368776	0.106679	3.45689	0.000546449	0.0045233
	PPP2R1B	190.479	0.670275	0.193922	3.45642	0.000547403	0.00452855
	LINC01283	61.3369	0.844406	0.24433	3.456	0.000548248	0.00453289
	ZHX1	330.583	0.501828	0.145317	3.45334	0.000553688	0.0045752
	ARL2BP	500.387	0.444109	0.128652	3.452	0.000556442	0.00459527
	GJC1	15.2458	1.94675	0.564262	3.45008	0.000560421	0.00462544
	NCL	5301.43	0.328598	0.095323	3.4472	0.00056642	0.00467222
	SLU7	681.765	0.344626	0.0999776	3.44704	0.000566773	0.00467242
	AC092617,1	7.31146	-4.1844	1.21414	-3.44638	0.000568154	0.00468107
	MOB3C	327.524	0.604361	0.175393	3.44575	0.000569484	0.00468931
	TOMM40	736.609	0.445354	0.129303	3.44426	0.00057263	0.00470973
	SELENOT	908.882	0.429192	0.124609	3.4443	0.000572533	0.00470973
	AL590617,2	13.9524	-1.67794	0.487316	-3.44323	0.000574815	0.00472496
	FAM3C2P	241.746	0.452932	0.131557	3.44285	0.000575615	0.00472879
	ZNF267	559.82	0.39444	0.114592	3.44212	0.000577173	0.00473884
	TBC1D8	319.583	-0.405087	0.117717	-3.4412	0.00057913	0.00475215
	AAAS	269.38	-0.478941	0.139208	-3.44048	0.000580684	0.00476215
	UBIAD1	134.392	0.599184	0.17424	3.43883	0.000584226	0.00478842
	SHC3	80.1114	-1.01697	0.295813	-3.4379	0.000586244	0.00480219
	CDK7	169.136	0.528139	0.153653	3.43722	0.000587724	0.00481152
	UBXN2A	206.374	0.48326	0.140619	3.43668	0.000588899	0.00481836
	SSBP3	265.262	-0.510918	0.148704	-3.43581	0.000590784	0.0048282
	SIPA1L1	452.708	0.430118	0.125182	3.43593	0.000590517	0.0048282
	SASH1	1731.15	0.515612	0.150081	3.43556	0.000591325	0.00482843
	POLE3	436.474	0.366299	0.106622	3.43549	0.000591494	0.00482843
	CUL5	473.419	0.392064	0.114136	3.43505	0.000592437	0.00483056
	EIF5AL1	612.324	0.525234	0.1529	3.43514	0.000592253	0.00483056
	TUBB6	797.822	0.599335	0.174497	3.43464	0.000593335	0.00483232
	IL1RAP	187.136	0.78237	0.227788	3.43465	0.000593327	0.00483232
	SSH1	2114.55	0.279821	0.0815188	3.4326	0.000597833	0.00486615
	NOTCH1	1933.23	-0.37694	0.109895	-3.42999	0.000603595	0.00491023
	HLTF	83.275	-0.835442	0.243706	-3.42807	0.000607878	0.00494224
	EIF2A	531.845	0.432615	0.126222	3.42741	0.000609359	0.00495144
	SPI1	4589.58	0.331073	0.096643	3.42573	0.000613154	0.00497941
	GP1BA	31.2519	3.71686	1.08512	3.4253	0.000614129	0.00498447
	YWHAZP3	395.043	0.436088	0.127324	3.42504	0.000614708	0.00498632
	RNF135	421.671	-0.589845	0.172233	-3.42469	0.000615506	0.00498993
	ATL2	351.272	0.607592	0.177566	3.42178	0.000622135	0.00504079
	SLC25A25	296.622	0.473858	0.138526	3.42071	0.000624587	0.00505487
	ATAD3B	182.553	0.587081	0.171624	3.42074	0.000624511	0.00505487
	SLC25A33	92.3353	0.922575	0.269727	3.4204	0.000625294	0.00505771
	ABL1	870.627	-0.341609	0.0998965	-3.41963	0.000627064	0.00506913
	KCNC3	198.547	-0.486737	0.142356	-3.41915	0.000628164	0.00507512
	ANOS1	125.919	-0.641214	0.187568	-3.41856	0.000629527	0.00508034
	AC112484,3	4.76865	-3.48313	1.01889	-3.41857	0.000629516	0.00508034
	DHFR2	102.916	-0.658132	0.192581	-3.41743	0.000632151	0.00509571
	SNHG26	29.849	1.27289	0.372454	3.41757	0.000631832	0.00509571
	PPM1M	574.166	-0.445427	0.130372	-3.41659	0.000634115	0.00510863
	TFE3	2683.86	0.316317	0.0926787	3.41305	0.000642407	0.00517249
	BTN2A1	564.827	0.523102	0.153294	3.4124	0.000643929	0.0051818
	MMP13	62.7291	6.30316	1.84787	3.41104	0.000647157	0.00520482
	TRPM2	1640.58	-0.421158	0.123478	-3.41079	0.000647743	0.00520657
	TET3	679.937	-0.351818	0.103212	-3.4087	0.000652729	0.00524368
	AC118344,2	35.9916	-1.10478	0.324136	-3.40838	0.000653501	0.0052469
	FUT10	94.7046	-0.836059	0.245354	-3.40756	0.000655455	0.00525961
	LGALS12	12.3013	-3.06472	0.899516	-3.40708	0.000656614	0.00526593
	ZNF780B	120.687	-0.683076	0.200508	-3.40673	0.000657457	0.0052697
	MPI	191.196	-0.541525	0.159004	-3.40572	0.000659886	0.00528618
	RBM17	455.632	0.336075	0.0987314	3.40393	0.000664241	0.00531805
	TRAF3IP2	159.497	0.678821	0.199512	3.4024	0.000667959	0.00534481
	G3BP2	1888.08	0.341019	0.100254	3.40156	0.000670023	0.0053583
	TRIM14	375.209	-0.55533	0.163267	-3.40135	0.000670534	0.00535936
	ACAD10	174.476	-0.70134	0.206248	-3.40047	0.000672699	0.0053706
	CXCL10	209.288	4.14552	1.21905	3.40061	0.000672348	0.0053706
	PCMTD2	249.112	-0.533319	0.156857	-3.40004	0.000673763	0.00537606
	BRD9	293.206	0.465115	0.136858	3.39852	0.000677527	0.00540001
	AMOT	39.765	-1.10984	0.326564	-3.39855	0.000677439	0.00540001
	POLR1B	207.617	0.576504	0.169663	3.39794	0.000678952	0.00540832
	PLXDC2	5104.84	-0.490757	0.14447	-3.39694	0.000681441	0.0054251
	KLHL42	157.098	0.555213	0.163476	3.3963	0.00068303	0.00543469
	NUMA1	2429.75	-0.30248	0.0890697	-3.396	0.000683786	0.00543765
	NOTCH2NLC	50.1327	1.08611	0.319907	3.39508	0.000686081	0.00545284
	TAF6	275.479	-0.452243	0.133219	-3.39473	0.00068696	0.00545482
	NUDT19	195.267	0.71264	0.209929	3.39468	0.0006871	0.00545482
	UMPS	150.846	0.660494	0.194607	3.39399	0.000688826	0.00546546
	OXTR	4.77229	2.85956	0.842598	3.39375	0.000689436	0.00546723
	RSF1	757.798	0.3482	0.102613	3.39334	0.000690465	0.00547233
	DMPK	39.3126	1.21829	0.359156	3.3921	0.000693593	0.00549405
	EDA	174.946	-0.753323	0.222093	-3.39193	0.000694033	0.00549446
	TMEM120A	211.177	0.52703	0.155388	3.39171	0.000694582	0.00549573
	PKD1	556.149	0.451169	0.13305	3.39097	0.000696455	0.00550748
	FOSL1	73.8212	1.32982	0.392259	3.39015	0.000698551	0.00551789
	ZNF710-AS1	14.8268	-1.58392	0.467195	-3.39027	0.000698243	0.00551789
	SBNO1	1016.76	0.281774	0.0831673	3.38804	0.000703948	0.00555449
	LINC00920	11.85	-2.05172	0.605579	-3.38803	0.000703968	0.00555449
	TCERG1	552.15	0.443885	0.131049	3.38716	0.000706208	0.00556906
	UST-AS2	9.44705	1.98455	0.586589	3.3832	0.000716457	0.00564673
	RIPK3	181.058	-0.676501	0.199968	-3.38305	0.000716859	0.00564676
	FZD2	90.6642	-1.03014	0.30453	-3.38273	0.0007177	0.00565024
	MYO7A	393.389	-0.425663	0.125847	-3.38238	0.000718613	0.00565428
	ZDHHC6	411.848	0.429723	0.127057	3.38214	0.000719225	0.00565537
	YPEL5	709.027	0.309464	0.0915026	3.38202	0.000719549	0.00565537
	RBM3	1247.45	0.366484	0.108375	3.38162	0.000720598	0.00566047
	PELI1	776.056	0.731125	0.216341	3.37951	0.000726156	0.00570007
	MIER1	503.221	0.499763	0.147885	3.3794	0.000726444	0.00570007
	CCDC9	233.917	0.460351	0.136287	3.37781	0.000730647	0.00572988
	UBAP1	726.532	0.298072	0.0882555	3.37738	0.000731801	0.00573575
	IL6R	997.814	-0.459876	0.136234	-3.37565	0.000736427	0.00576881
	AL138724,1	28.0341	1.197	0.354636	3.37531	0.000737337	0.00577275
	PLXND1	5605.01	-0.361074	0.107012	-3.37414	0.00074047	0.00579408
	AGBL5	77.0514	-0.72033	0.213515	-3.37367	0.000741722	0.00580067
	SUCO	267.544	0.571147	0.169313	3.37331	0.000742694	0.00580506
	ZNF654	304.022	0.407931	0.120979	3.37192	0.000746452	0.00583122
	SLC25A37	685.371	0.698083	0.207105	3.37067	0.000749862	0.00585463
	CACYBP	436.36	-0.405667	0.12036	-3.37046	0.000750435	0.00585588
	GDI1	1293.11	0.291747	0.0865777	3.36977	0.000752307	0.00586725
	WSB2	943.127	0.371686	0.110371	3.36761	0.00075822	0.00591011
	PPFIBP1	112.108	-0.604767	0.179647	-3.36641	0.000761537	0.0059327
	ZC3H15	614.948	0.334166	0.0992926	3.36547	0.000764146	0.00594975
	KBTBD8	123.418	1.04566	0.311013	3.3621	0.000773513	0.00601938
	SH2B1	400.039	-0.373956	0.11127	-3.36082	0.000777122	0.00604414
	TPD52	66.7157	1.06992	0.318497	3.35927	0.00078148	0.0060747
	CORO1C	5107.67	-0.325903	0.0970237	-3.359	0.000782246	0.00607732
	CSNK2A3	350.44	0.417058	0.12417	3.35876	0.000782922	0.00607923
	RIOK1	202.149	0.577353	0.171952	3.35763	0.000786128	0.00610079
	MTPN	1891.38	0.294766	0.0878347	3.35592	0.000791003	0.00613526
	TM7SF3	509.93	-0.392159	0.116885	-3.35509	0.000793393	0.00614727
	POLG	908.727	0.30466	0.0908054	3.35508	0.00079342	0.00614727
	NCS1	469.921	0.517644	0.154301	3.35476	0.000794329	0.00615095
	NUS1	447.321	0.430357	0.128324	3.35368	0.000797438	0.00617164
	RHOT1	435.363	-0.435219	0.129855	-3.35156	0.000803568	0.00621453
	SMURF1	578.835	0.511057	0.152488	3.35146	0.000803857	0.00621453
	EMD	221.112	0.476202	0.142108	3.35098	0.000805257	0.00622196
	STIP1	2288.87	0.259549	0.0774587	3.3508	0.000805778	0.00622259
	SPAG9	2248.97	0.405486	0.121027	3.35038	0.00080701	0.00622871
	MYPOP	124.199	0.813913	0.24311	3.34792	0.000814205	0.00628082
	GMEB2	196.556	0.755099	0.225603	3.34702	0.00081685	0.00629779
	SPG11	1008.34	-0.443282	0.132461	-3.3465	0.000818379	0.00630615
	NRN1	74.4588	-0.82804	0.247477	-3.34593	0.00082008	0.00631582
	LY86	466.238	-0.43486	0.129978	-3.34564	0.000820924	0.00631889
	ARSB	1516.9	0.429561	0.128402	3.34545	0.000821504	0.00631991
	CBX1	600.88	-0.50305	0.150415	-3.34443	0.000824531	0.00633976
	PFKFB2	527.251	-0.544419	0.16281	-3.3439	0.000826094	0.00634833
	NUP98	1419.71	0.418495	0.125205	3.34248	0.000830325	0.00637393
	EMILIN2	2051.69	0.608349	0.181999	3.34259	0.000829999	0.00637393
	ZBTB43	392.713	0.419984	0.125667	3.34204	0.000831655	0.00638067
	HNRNPU	5346.11	0.301822	0.0903411	3.34091	0.00083503	0.00640311
	HNRNPK	3999.8	0.319096	0.095535	3.34009	0.000837507	0.00641534
	AC124798,1	24.5392	1.18835	0.355785	3.34008	0.000837532	0.00641534
	CLSTN1	592.669	-0.473015	0.14166	-3.33909	0.00084054	0.0064349
	ARRB2	2189.48	-0.314838	0.0943894	-3.33552	0.000851392	0.00651446
	OPRL1	59.9087	-1.11146	0.33325	-3.33521	0.00085236	0.00651835
	ZNF275	127.37	0.735847	0.220705	3.33408	0.000855821	0.00653758
	MORF4L1P1	2096.49	0.281362	0.0843933	3.33394	0.00085626	0.00653758
	BX890604,1	25.5706	1.24484	0.373383	3.33395	0.000856227	0.00653758
	PRPF4B	946.601	0.356505	0.106976	3.33256	0.000860505	0.00656645
	SAR1A	564.88	0.503726	0.151205	3.33141	0.000864061	0.00659004
	MBNL1	1953.97	0.492709	0.147932	3.33064	0.000866479	0.00660492
	LRRC8D	203.642	-0.460316	0.138345	-3.32731	0.000876877	0.00668059
	TIMP2	4367.82	-0.319039	0.0959164	-3.32622	0.000880333	0.00670331
	SESN1	280.017	-0.70597	0.212388	-3.32397	0.000887455	0.00675391
	PNPLA1	10.607	2.13341	0.641861	3.32378	0.000888049	0.0067548
	PIK3R1	1288.57	-0.341902	0.102932	-3.32161	0.000894988	0.00680393
	PLEKHA3	236.483	0.435335	0.131101	3.32061	0.000898222	0.00682485
	LGI2	116.181	-1.04406	0.314457	-3.32019	0.000899557	0.00682766
	AC025580,2	20.1803	1.68504	0.507496	3.32031	0.000899184	0.00682766
	SEC63	1149.17	0.294806	0.0888404	3.31837	0.000905432	0.00685756
	CRLS1	43.0556	1.09819	0.330912	3.31868	0.000904442	0.00685756
	DNASE2	2775.87	-0.364035	0.1097	-3.31846	0.000905154	0.00685756
	CCDC106	100.838	-0.66383	0.200033	-3.3186	0.000904693	0.00685756
	ZMYM2	438.087	-0.395444	0.119202	-3.31744	0.00090847	0.00687689
	CDKN1B	315.134	-0.440483	0.132833	-3.31606	0.00091296	0.00690718
	CCM2	522.729	0.399148	0.1204	3.31518	0.000915834	0.00692523
	HEY1	13.2028	1.87756	0.566414	3.31481	0.000917057	0.00693078
	LGALS9	1576.82	-0.36324	0.109602	-3.31417	0.000919165	0.006943
	ZNF777	203.205	0.552544	0.166739	3.31383	0.000920273	0.00694767
	GLMP	1326.88	-0.305495	0.0922065	-3.31316	0.000922483	0.00696064
	ABCD1	1525.14	-0.398864	0.120404	-3.3127	0.000924002	0.00696468
	MILR1	476.386	-0.348016	0.105053	-3.31277	0.000923761	0.00696468
	HMGB2	80.0887	-0.693691	0.209426	-3.31234	0.000925197	0.00696998
	S100A4	625.407	-0.430487	0.130013	-3.31111	0.000929272	0.00699696
	CEBPZ	643.874	0.457491	0.138198	3.31041	0.000931579	0.00700688
	CKAP2	114.541	-0.576298	0.174084	-3.31045	0.000931444	0.00700688
	ARHGAP12	412.905	-0.558381	0.168753	-3.30887	0.000936742	0.00704198
	NUDT4	215.188	-0.573252	0.173305	-3.30775	0.000940473	0.00706627
	BAG3	574.397	0.362075	0.109505	3.30646	0.000944844	0.00709534
	VCL	433.232	-0.398252	0.120458	-3.30616	0.000945852	0.00709915
	FAM20A	760.629	-0.50777	0.153651	-3.3047	0.000950793	0.00712491
	IVD	475.56	-0.425453	0.128734	-3.30491	0.000950056	0.00712491
	CLIP1	1219.01	0.300726	0.0909988	3.30473	0.000950685	0.00712491
	CDK16	1104.57	0.269309	0.0815135	3.30386	0.000953633	0.00714241
	RGMB	87.0499	1.07146	0.324335	3.30356	0.000954666	0.00714637
	FIG4	295.672	-0.486795	0.147382	-3.30295	0.000956739	0.0071581
	TMEM144	399.214	-0.513833	0.155589	-3.30251	0.000958243	0.00716557
	HLA-C	2576.12	0.326488	0.0988845	3.30171	0.000960989	0.00718231
	BBS10	109.778	-0.90128	0.273044	-3.30086	0.000963888	0.00720018
	PDE1B	522.831	-0.484745	0.146871	-3.30049	0.00096517	0.00720216
	TXLNB	28.8305	-1.24349	0.376753	-3.30054	0.000964978	0.00720216
	USP10	691.057	0.315363	0.0956235	3.29796	0.000973901	0.00726349
	KLF11	301.338	0.468289	0.142005	3.2977	0.000974812	0.00726645
	GMPR2	479.644	-0.422317	0.128082	-3.29725	0.000976375	0.00726958
	EPB41L5	23.3998	1.42602	0.432503	3.29713	0.000976771	0.00726958
	LRRK2	490.221	-0.6802	0.206294	-3.29724	0.000976397	0.00726958
	YEATS2	651.204	-0.587411	0.178283	-3.29482	0.000984862	0.0073221
	JUNB	1492.67	0.70848	0.215023	3.29491	0.000984529	0.0073221
	MED13L	1493.56	0.446572	0.135556	3.29437	0.000986421	0.00732984
	WAPL	1093.99	0.360741	0.109509	3.29418	0.000987099	0.00733103
	TMEM237	58.3465	1.01876	0.309378	3.29294	0.000991473	0.00735966
	GAS6-AS1	42.0279	-1.01302	0.307653	-3.29274	0.000992157	0.00736088
	LRP1	12786.3	-0.371461	0.112824	-3.29241	0.000993344	0.00736583
	SOCS1	10.7722	3.04045	0.923626	3.29186	0.000995264	0.0073762
	KTN1	2106.57	0.225374	0.068482	3.291	0.000998328	0.00739117
	UBE2SP1	91.5105	0.730673	0.222013	3.29112	0.000997881	0.00739117
	PGS1	274.443	-0.472193	0.143488	-3.29083	0.000998931	0.00739178
	RNF6	1012.23	0.35168	0.106888	3.29016	0.00100131	0.00740547
	PDCD6IP	2536.73	0.248503	0.0755394	3.28971	0.00100289	0.00741335
	ASXL1	1067.78	0.317966	0.0966808	3.28882	0.00100607	0.00743295
	CCT5	1831.07	0.377738	0.115078	3.28244	0.00102912	0.00759929
	RGS2	29.0211	-1.44688	0.440829	-3.28219	0.00103004	0.00760213
	ANKRD13D	408.328	-0.705538	0.214999	-3.28159	0.00103225	0.00761446
	IL12RB2	4.24462	3.71735	1.13293	3.28118	0.00103375	0.00762155
	PALM2AKAP2	257.63	0.782441	0.238483	3.2809	0.00103476	0.00762504
	RABGGTB	471.084	0.385991	0.117661	3.28055	0.00103606	0.00763066
	GUCD1	958.507	0.353656	0.107815	3.28021	0.00103728	0.00763566
	RPS6KC1	200.809	0.582269	0.177523	3.27996	0.00103822	0.00763857
	STRN3	194.588	0.514439	0.156858	3.27965	0.00103935	0.00764293
	CYTH2	268.741	0.477499	0.145637	3.27869	0.00104291	0.00766199
	PLB1	145.184	-0.636225	0.194051	-3.27866	0.00104302	0.00766199
	MAPRE2	405.522	-0.4244	0.12949	-3.27748	0.00104738	0.00769001
	DEK	1407.6	0.297371	0.0907392	3.2772	0.00104841	0.00769362
	NUP35	32.5661	1.09633	0.334611	3.27644	0.00105124	0.00771033
	SLC11A1	1035.43	-0.538462	0.164361	-3.2761	0.0010525	0.00771064
	DENND2B	525.369	-0.624002	0.190477	-3.27599	0.00105291	0.00771064
	TMEM106A	576.521	0.549374	0.16769	3.27612	0.00105244	0.00771064
	NCK2	426.249	0.376059	0.114827	3.27502	0.00105655	0.00772932
	SMC5	521.057	0.322044	0.0983314	3.27508	0.00105631	0.00772932
	ERN1	682.496	0.597377	0.182493	3.27343	0.00106251	0.00776886
	NOL11	292.78	0.427058	0.130521	3.27194	0.00106813	0.00780591
	TMEM161B-AS1	94.5314	-0.766284	0.234226	-3.27156	0.00106954	0.00781223
	TPCN1	1097.59	-0.417899	0.127757	-3.27104	0.00107153	0.00782275
	CIAPIN1	337.172	0.366535	0.112074	3.27048	0.00107365	0.00783415
	NDUFB10	368.671	-0.395907	0.121069	-3.27011	0.00107507	0.00784045
	GIT2	1102.72	-0.308565	0.0943825	-3.2693	0.00107812	0.00785869
	MR1	742.674	-0.334237	0.102296	-3.26735	0.00108558	0.00790899
	ATP11B	790.68	0.420371	0.128665	3.26717	0.00108629	0.00791007
	PTBP1	2330.7	0.305757	0.0936747	3.26404	0.00109837	0.00799221
	PANK1	22.0177	-1.35374	0.414755	-3.26395	0.0010987	0.00799221
	MIPEP	143.796	-0.52677	0.16143	-3.26315	0.00110181	0.00801071
	SIN3A	488.604	0.40796	0.125037	3.26272	0.00110349	0.00801881
	KIAA1671	549.462	-0.481205	0.147503	-3.26235	0.00110493	0.00802516
	INTS14	355.212	0.423906	0.129974	3.26147	0.00110837	0.00804399
	PURA	312.471	-0.399259	0.12242	-3.2614	0.00110865	0.00804399
	ZSCAN30	58.3079	-0.805245	0.246978	-3.2604	0.00111256	0.00806822
	ENTPD4	507.01	0.41959	0.128755	3.25882	0.00111876	0.00810901
	BASP1	74.6521	0.945416	0.290141	3.25847	0.00112013	0.00811479
	ALDH3B1	495.908	-0.402225	0.123448	-3.25825	0.00112101	0.00811699
	NBPF1	399.169	-0.466004	0.143049	-3.25764	0.00112343	0.00813039
	SARM1	79.1192	-0.970101	0.297831	-3.25722	0.00112508	0.00813818
	BAMBI	65.9326	0.847093	0.260126	3.25647	0.00112807	0.00815565
	SF1	1729.4	0.447707	0.137494	3.2562	0.00112915	0.00815927
	RMC1	270.662	0.410241	0.125996	3.25599	0.00112996	0.00816098
	IL3RA	44.0298	0.822476	0.252691	3.25487	0.00113443	0.00818903
	STX7	1624.76	-0.345107	0.106033	-3.25471	0.00113507	0.00818949
	ORAI3	91.669	-0.770875	0.236894	-3.2541	0.00113754	0.00820314
	PPCS	280.392	-0.384768	0.118294	-3.25264	0.0011434	0.0082412
	LHFPL2	2956.68	-0.34358	0.105707	-3.2503	0.00115283	0.00830498
	SON	4059.28	0.226567	0.069732	3.24912	0.00115765	0.00833116
	TLR5	123.964	-0.843835	0.259703	-3.24923	0.00115717	0.00833116
	INPPL1	1486	-0.248834	0.0765891	-3.24895	0.00115832	0.00833179
	RAD23B	1622.55	0.289722	0.0891932	3.24825	0.00116117	0.00834544
	DCP2	771.383	0.294374	0.0906269	3.2482	0.0011614	0.00834544
	PAFAH2	184.797	-0.50845	0.156576	-3.2473	0.00116506	0.00836754
	GNAQ	604.499	-0.333087	0.102587	-3.24688	0.00116677	0.00837552
	FDX1	345.109	0.545147	0.167939	3.2461	0.00116998	0.00839435
	FAM177B	10.4608	1.9635	0.605024	3.24532	0.00117317	0.00841296
	CARD11	232.861	-0.766787	0.236338	-3.24446	0.00117674	0.00843433
	NUDT6	18.338	-1.50493	0.463893	-3.24413	0.00117812	0.0084399
	OTUD5	1055.61	0.276758	0.0853222	3.24368	0.00117997	0.00844886
	ANKRD44	243.469	-0.589973	0.181961	-3.2423	0.00118568	0.00848546
	RNF168	226.939	-0.42821	0.132104	-3.24146	0.0011892	0.0085064
	GLRX	739.722	0.429641	0.13267	3.23842	0.00120193	0.00859309
	MTMR1	410.943	-0.373692	0.115424	-3.23756	0.00120555	0.00861463
	FBXW5	1254.16	0.351643	0.108619	3.23739	0.00120628	0.00861548
	ZADH2	222.355	-0.449696	0.138983	-3.23563	0.00121374	0.00866442
	BEND3	43.2976	1.22662	0.379283	3.23406	0.00122044	0.00870787
	HDAC4	223.693	-0.573192	0.177253	-3.23375	0.00122175	0.00871281
	MKS1	38.3402	-0.909449	0.281407	-3.2318	0.00123015	0.0087683
	CUL1	557.701	0.293402	0.0908078	3.23102	0.0012335	0.00878776
	RUNX1	932.418	0.662127	0.204986	3.2301	0.00123746	0.0088115
	SRSF10	724.157	0.387905	0.120103	3.22976	0.00123895	0.00881775
	TBC1D23	543.317	0.391215	0.121154	3.22906	0.00124197	0.00883475
	TAF13	283.287	0.483879	0.149898	3.22805	0.00124638	0.00886169
	C16orf54	29.4687	-1.47321	0.456599	-3.22648	0.00125322	0.00890581
	SRGAP3	30.3252	-1.52252	0.471998	-3.2257	0.00125666	0.00892581
	CSNK2A2	916.341	0.293094	0.0909198	3.22365	0.00126567	0.00898529
	ZRSR2	150.427	-0.524107	0.162594	-3.22341	0.00126674	0.00898843
	TENT5A	278.695	-0.63457	0.196899	-3.22282	0.00126935	0.0090024
	CUX2	7.78356	-2.68012	0.831773	-3.22218	0.00127218	0.00900896
[truncated: 13,040 more rows]
