# Supplementary material for: Species-specific metabolic reprogramming in human and mouse microglia during inflammatory pathway induction
Source: Nat Commun. 2023 Oct 13;14:6454. doi: 10.1038/s41467-023-42096-7 (PMC10575978; doi:10.1038/s41467-023-42096-7)
Supplement: Supplementary file 10 — Supplementary dataset 6 [file 41467_2023_42096_MOESM10_ESM.xlsx]

## Sheet: Sheet1
Supplementary Dataset 6. Differential gene expression comparison between LPS24 hours versus Control _ Human microglia
	Gene	baseMean	log2FoldChange	lfcSE	stat	pvalue	padj
	SIGLEC10	3465.3	0.987691	0.0841657	11.7351	8.42476e-32	1.11948e-27
	SEMA4A	394.176	2.04447	0.221497	9.23024	2.70019e-20	1.79401e-16
	CLEC4E	103.307	2.80539	0.307192	9.13237	6.7018e-20	2.96845e-16
	RUNX3	581.744	-1.16139	0.130264	-8.91564	4.85027e-19	1.61126e-15
	LAMB1	114.227	3.33642	0.381389	8.74808	2.1701e-18	5.76726e-15
	S100B	733.859	1.18423	0.137425	8.61725	6.85841e-18	1.46477e-14
	CEACAM3	58.9993	3.17854	0.369438	8.60374	7.7163e-18	1.46477e-14
	ITGA4	113.457	-2.10289	0.255718	-8.2235	1.97657e-16	3.28308e-13
	CCM2L	82.7071	3.49959	0.428077	8.17515	2.95504e-16	4.36295e-13
	LILRB1	481.165	1.81848	0.224313	8.10687	5.19391e-16	6.90167e-13
	EGR2	768.246	-1.36112	0.177946	-7.64908	2.02427e-14	2.44532e-11
	CHI3L1	12338.7	0.922733	0.122755	7.51689	5.60929e-14	6.21135e-11
	ADA	1117.45	1.74422	0.233002	7.48586	7.10804e-14	7.26551e-11
	MT2A	29.9495	4.0956	0.555926	7.36717	1.74295e-13	1.65431e-10
	BEX3	265.541	-0.875819	0.120877	-7.24555	4.30698e-13	3.81541e-10
	VNN2	268.789	1.84106	0.256297	7.1833	6.80487e-13	5.47778e-10
	RHOBTB3	525.157	1.0762	0.149904	7.17928	7.008e-13	5.47778e-10
	CXCL12	478.101	1.04244	0.145572	7.16098	8.01037e-13	5.91343e-10
	EBI3	435.58	1.6145	0.226031	7.14284	9.14226e-13	6.07411e-10
	RDX	2218.73	0.947189	0.132505	7.14835	8.78279e-13	6.07411e-10
	RNASE1	1296.2	-1.32851	0.186543	-7.1217	1.06602e-12	6.74534e-10
	DRAM1	1929.11	0.839998	0.1183	7.10056	1.24254e-12	7.50495e-10
	TLE1	189.931	1.62298	0.233215	6.95915	3.42327e-12	1.97776e-09
	NCF1C	274.059	1.45659	0.212048	6.86915	6.45839e-12	3.5758e-09
	PILRA	1331.44	0.72225	0.105624	6.83794	8.03427e-12	4.27038e-09
	CCL7	150.736	1.87386	0.274309	6.83118	8.42213e-12	4.30435e-09
	CD109	278.604	-1.06673	0.156808	-6.80275	1.02638e-11	5.05132e-09
	CD180	405.027	-1.28664	0.190116	-6.76766	1.30881e-11	6.21123e-09
	QPCT	460.735	0.969929	0.144491	6.71272	1.91034e-11	8.7533e-09
	AL008726,1	29.6232	2.43298	0.364867	6.66813	2.59084e-11	1.14757e-08
	NCF1	1005.3	1.31947	0.198984	6.63102	3.33376e-11	1.429e-08
	MEGF9	610.422	1.24863	0.189052	6.60467	3.98409e-11	1.6544e-08
	MYO1G	372.898	1.66307	0.252965	6.5743	4.88834e-11	1.96837e-08
	MAP1LC3A	247.279	3.07193	0.472472	6.50184	7.93442e-11	3.10096e-08
	CCL5	91.0564	2.56614	0.395477	6.48872	8.65689e-11	3.28665e-08
	CD14	6993.82	0.877583	0.135394	6.48169	9.07005e-11	3.34786e-08
	MATK	484.513	-1.02817	0.15915	-6.4604	1.04424e-10	3.75025e-08
	ADGRE1	398.152	2.86468	0.444133	6.45005	1.11815e-10	3.91e-08
	ITGA9	92.9114	-2.19703	0.342552	-6.41371	1.42024e-10	4.83902e-08
	LILRB2	667.855	1.12829	0.177316	6.3632	1.97596e-10	6.56415e-08
	XYLT1	172.744	-1.32582	0.208594	-6.35597	2.07112e-10	6.71244e-08
	RHOBTB2	649.086	-0.873843	0.139583	-6.26037	3.84071e-10	1.21513e-07
	MRC1	3991.39	-0.89793	0.14408	-6.23218	4.59977e-10	1.42144e-07
	MPEG1	904.737	1.01359	0.162954	6.22011	4.96815e-10	1.50038e-07
	IPCEF1	18.8154	-2.9314	0.473028	-6.19711	5.75101e-10	1.69821e-07
	DMWD	80.1982	1.35559	0.219334	6.18046	6.39153e-10	1.84632e-07
	NR1H3	1442.13	0.879776	0.14246	6.17559	6.59151e-10	1.86357e-07
	QPRT	370.745	-0.957746	0.157225	-6.09155	1.11826e-09	3.09571e-07
	HNMT	622.467	0.602722	0.0995923	6.05189	1.43156e-09	3.82441e-07
	A2M	6343.08	-1.00107	0.165438	-6.05105	1.43904e-09	3.82441e-07
	CYTH3	407.746	-0.71862	0.118927	-6.04254	1.51708e-09	3.95274e-07
	FCGR2A	696.273	-0.743824	0.123283	-6.03347	1.60474e-09	4.10074e-07
	GAS6	106.748	-1.44656	0.241141	-5.99883	1.98742e-09	4.9828e-07
	TMEM171	22.1107	6.10865	1.02131	5.9812	2.21496e-09	5.44399e-07
	PFKFB3	1423.74	1.10206	0.184339	5.97841	2.25331e-09	5.44399e-07
	EMP1	1432.66	-0.785018	0.131465	-5.97133	2.3533e-09	5.58405e-07
	INSIG2	503.353	1.05172	0.177284	5.93237	2.98598e-09	6.96101e-07
	CD38	350.115	4.02185	0.686438	5.85901	4.65628e-09	1.06677e-06
	RARRES1	260.711	0.781279	0.133814	5.83856	5.26542e-09	1.18588e-06
	MRC2	69.0028	-2.24523	0.388531	-5.77876	7.52547e-09	1.54852e-06
	SLAMF7	3579.95	1.14299	0.197762	5.77961	7.48736e-09	1.54852e-06
	RASSF2	2221.88	0.619161	0.107107	5.78078	7.43555e-09	1.54852e-06
	ASS1	91.0932	1.60773	0.277663	5.79022	7.02937e-09	1.54852e-06
	ACP2	1424.24	0.682601	0.118145	5.77766	7.5748e-09	1.54852e-06
	DDIT4L	1271.77	-0.70224	0.121514	-5.7791	7.51007e-09	1.54852e-06
	LILRB4	79.8129	1.60912	0.279751	5.75199	8.81999e-09	1.74925e-06
	GPR141	158.691	1.39113	0.241843	5.75223	8.80748e-09	1.74925e-06
	ACO1	984.088	0.984737	0.171654	5.73676	9.65033e-09	1.88579e-06
	ATP2C1	1683.62	0.603549	0.105441	5.72402	1.04031e-08	2.00344e-06
	SNAI3	77.7789	-1.77889	0.311449	-5.71165	1.11887e-08	2.12393e-06
	S100A8	546.057	1.23486	0.216877	5.6938	1.24243e-08	2.32527e-06
	B3GNT7	218.885	-1.10396	0.194368	-5.67971	1.34922e-08	2.49005e-06
	TMEM132A	407.09	1.11543	0.196945	5.66368	1.48158e-08	2.69687e-06
	SCARB1	1009.43	-0.761783	0.13462	-5.65875	1.52481e-08	2.73807e-06
	MS4A7	2965.59	0.788141	0.139739	5.64009	1.6996e-08	3.01124e-06
	AATK	52.6609	-1.505	0.2671	-5.63457	1.755e-08	3.06848e-06
	NOTCH1	1933.23	-0.614917	0.109365	-5.62261	1.88092e-08	3.21391e-06
	C1orf122	816.018	1.11282	0.197937	5.6221	1.88655e-08	3.21391e-06
	TBC1D9	3625.34	1.20471	0.214983	5.60375	2.09767e-08	3.52833e-06
	SEMA6B	413.181	-1.13411	0.20247	-5.60138	2.12652e-08	3.53216e-06
	S100A4	625.407	-0.716752	0.128186	-5.59148	2.25143e-08	3.65326e-06
	CEBPD	223.674	1.30954	0.234213	5.59125	2.25442e-08	3.65326e-06
	USP13	241.009	1.2738	0.228288	5.5798	2.40796e-08	3.76435e-06
	PNPLA3	36.933	-1.61878	0.290071	-5.58065	2.39616e-08	3.76435e-06
	C15orf48	1395.17	1.19804	0.214575	5.58331	2.35978e-08	3.76435e-06
	EVL	2017.73	-0.593171	0.106909	-5.54836	2.88355e-08	4.45542e-06
	ANKH	918.733	-1.16844	0.210721	-5.54498	2.93986e-08	4.49022e-06
	SELENOP	3002.17	-0.854662	0.154427	-5.53441	3.12274e-08	4.71533e-06
	RNASET2	309.445	-0.813256	0.147465	-5.51492	3.48936e-08	5.15184e-06
	TP53I11	995.196	-0.488096	0.0885026	-5.51504	3.48696e-08	5.15184e-06
	JAK3	402.805	1.26417	0.229499	5.50841	3.62091e-08	5.28186e-06
	LINC01146	54.7298	1.58586	0.287989	5.50667	3.65692e-08	5.28186e-06
	SYT11	254.751	1.25475	0.228527	5.49059	4.00601e-08	5.72385e-06
	PPP1R1A	61.7359	1.16983	0.213924	5.46841	4.54082e-08	6.41898e-06
	ARG2	300.864	0.851046	0.155896	5.45906	4.78667e-08	6.69529e-06
	PDCD6IP	2536.73	0.404354	0.0745351	5.42502	5.7949e-08	8.0211e-06
	ZNF618	41.2471	-1.79328	0.331087	-5.41634	6.08328e-08	8.33347e-06
	HVCN1	231.489	-0.845429	0.156304	-5.40888	6.34208e-08	8.51249e-06
	SLC35E3	417.088	0.606365	0.112083	5.40996	6.30397e-08	8.51249e-06
	LAMB3	461.885	0.777166	0.143845	5.40281	6.56044e-08	8.71751e-06
	ASAP2	180.047	1.46882	0.272696	5.38628	7.19293e-08	9.46333e-06
	SRGN	2310.16	0.766043	0.142324	5.38238	7.35056e-08	9.51987e-06
	ANPEP	2141.77	0.91245	0.169547	5.38168	7.37919e-08	9.51987e-06
	HTRA1	85.0703	-1.43563	0.267192	-5.37304	7.74222e-08	9.89217e-06
	ITGAM	1065.94	-0.597793	0.111339	-5.36911	7.91278e-08	1.00138e-05
	IFNAR1	3031.24	0.501132	0.0933788	5.36665	8.02123e-08	1.00553e-05
	NEK6	2016.05	-0.482065	0.0899266	-5.36065	8.29221e-08	1.02978e-05
	HCK	6743.42	0.911421	0.170697	5.33939	9.32574e-08	1.14741e-05
	MEF2C	368.309	-0.938671	0.176058	-5.33161	9.7347e-08	1.18674e-05
	FRK	35.7691	2.08842	0.394562	5.29301	1.2032e-07	1.45346e-05
	AMPD2	552.18	0.793257	0.150912	5.25642	1.46884e-07	1.75838e-05
	TSPAN3	2610	0.381753	0.0727737	5.24576	1.55643e-07	1.84659e-05
	CELSR1	544.396	-0.522899	0.0999448	-5.23188	1.67798e-07	1.97319e-05
	FBP1	457.826	-0.812669	0.155414	-5.22906	1.70376e-07	1.98592e-05
	OLIG1	76.6666	1.91145	0.365665	5.22732	1.71983e-07	1.98723e-05
	FES	217.175	-1.03491	0.198143	-5.22303	1.76015e-07	2.01628e-05
	VAV1	2558.06	0.549321	0.105338	5.21484	1.83979e-07	2.0895e-05
	C11orf45	130.056	-0.991716	0.190538	-5.20482	1.94183e-07	2.1867e-05
	BAIAP2L1	77.5737	2.32835	0.449609	5.17861	2.23548e-07	2.47542e-05
	SLC9A9	577.981	0.770783	0.148837	5.1787	2.23434e-07	2.47542e-05
	CP	33.6489	2.58059	0.498987	5.17166	2.32027e-07	2.54808e-05
	PLAU	821.145	-0.624004	0.121126	-5.1517	2.58134e-07	2.78869e-05
	NEURL2	57.4462	1.48227	0.287676	5.15257	2.5694e-07	2.78869e-05
	NCF1B	232.922	1.28434	0.249703	5.14346	2.69731e-07	2.89047e-05
	TNFSF14	81.0682	-1.31035	0.255554	-5.12749	2.93634e-07	3.12145e-05
	TIMP2	4367.82	-0.488805	0.0955296	-5.11679	3.10784e-07	3.27753e-05
	GRINA	3763.27	0.563522	0.110504	5.09956	3.40436e-07	3.56198e-05
	ZNF704	340.529	-1.20911	0.237866	-5.08314	3.71252e-07	3.85406e-05
	LY86	466.238	-0.650232	0.12808	-5.07677	3.83896e-07	3.91437e-05
	GPR34	1584.88	-1.08901	0.214488	-5.07725	3.8294e-07	3.91437e-05
	RYR1	77.9574	-1.22665	0.241668	-5.07579	3.85899e-07	3.91437e-05
	C1orf21	444.95	1.13722	0.224204	5.07225	3.93137e-07	3.95758e-05
	ATP9A	554.299	-0.711858	0.140417	-5.06961	3.98635e-07	3.98275e-05
	SH3TC1	852.661	-0.596222	0.117764	-5.06285	4.13045e-07	4.09593e-05
	SPRY2	120.536	-1.40362	0.277936	-5.05013	4.41503e-07	4.32393e-05
	GK4P	932.398	0.670505	0.132782	5.04968	4.42546e-07	4.32393e-05
	CDKN1A	5485.09	-0.488455	0.0968483	-5.04351	4.57063e-07	4.40106e-05
	FTH1P20	6686.67	0.479998	0.095148	5.04475	4.54114e-07	4.40106e-05
	MYO1D	1220.89	-0.530924	0.105371	-5.03862	4.68899e-07	4.48254e-05
	CD44	15486	0.8842	0.175991	5.02412	5.05745e-07	4.66906e-05
	PFN2	22.9428	2.19633	0.437145	5.02427	5.05343e-07	4.66906e-05
	IL10RA	2109.35	0.675583	0.134478	5.02374	5.06751e-07	4.66906e-05
	ADAMDEC1	206.668	1.12059	0.222873	5.02795	4.95757e-07	4.66906e-05
	TMEM165	661.7	0.659564	0.131317	5.0227	5.09493e-07	4.66906e-05
	ODF3B	87.559	1.19599	0.237805	5.0293	4.92279e-07	4.66906e-05
	C3AR1	2256.33	0.876503	0.174604	5.01994	5.16885e-07	4.70436e-05
	EHBP1L1	2391.94	0.498254	0.099288	5.01827	5.2139e-07	4.71308e-05
	FYN	40.9515	2.22359	0.443518	5.01352	5.3442e-07	4.79822e-05
	PYCARD	185.753	-0.956493	0.191002	-5.00778	5.50626e-07	4.87996e-05
	DIRAS1	107.254	-0.865731	0.17288	-5.00769	5.50869e-07	4.87996e-05
	CXCL6	124.012	1.94519	0.388882	5.00201	5.67351e-07	4.95984e-05
	GPR84	826.187	1.11247	0.222379	5.00258	5.65684e-07	4.95984e-05
	LIMK2	1151	1.18888	0.237818	4.99914	5.75879e-07	5.00149e-05
	IDH1	3106	-0.450891	0.0902791	-4.99441	5.90161e-07	5.09225e-05
	SH3PXD2A	691.125	-0.722972	0.144821	-4.99217	5.97054e-07	5.11849e-05
	EGR1	82.9498	-1.52149	0.304871	-4.99059	6.01945e-07	5.12733e-05
	GPD1	119.731	-1.45136	0.291297	-4.98239	6.28032e-07	5.31547e-05
	WNT5A	2560.12	0.889288	0.178571	4.98002	6.35768e-07	5.34689e-05
	LILRA1	57.9144	2.13394	0.429726	4.96582	6.84116e-07	5.61144e-05
	STEAP1B	35.4247	1.70191	0.342627	4.96723	6.79163e-07	5.61144e-05
	CDCP1	162.191	-0.762029	0.153372	-4.96851	6.74697e-07	5.61144e-05
	FAM20C	1424.59	-0.772891	0.155641	-4.96586	6.83974e-07	5.61144e-05
	LRRC39	34.3788	-1.59069	0.321956	-4.94069	7.78476e-07	6.34625e-05
	BTG1	1340.41	0.558111	0.113303	4.92581	8.40113e-07	6.80696e-05
	HDGF	2199.87	0.609516	0.125145	4.87047	1.11333e-06	8.966e-05
	UACA	260.819	1.10779	0.22765	4.86618	1.13775e-06	9.05298e-05
	CMKLR1	3644.91	0.627828	0.129002	4.86681	1.13414e-06	9.05298e-05
	FABP3	253.084	-1.01953	0.210598	-4.84109	1.29128e-06	0.000102134
	RELT	1305.32	0.644599	0.133477	4.82929	1.3702e-06	0.000107735
	CD82	2469.49	0.839284	0.173938	4.8252	1.39864e-06	0.000109324
	KCNQ1	183.633	-0.977121	0.202704	-4.82042	1.43253e-06	0.000111156
	GOLGA7B	137.658	-1.06393	0.220753	-4.81955	1.43881e-06	0.000111156
	MS4A6A	596.105	-1.07632	0.223888	-4.80742	1.52894e-06	0.000117038
	MIR3945HG	60.6814	2.29967	0.478407	4.80694	1.53256e-06	0.000117038
	GPX1	3743.84	-0.587732	0.122539	-4.79629	1.61635e-06	0.000122732
	ITPR3	52.7388	2.2898	0.478602	4.78434	1.71548e-06	0.000129518
	PLXDC2	5104.84	-0.688601	0.144281	-4.77263	1.81838e-06	0.000136512
	TNC	430.816	3.07459	0.645244	4.765	1.88852e-06	0.00014045
	TREML1	51.9297	-1.30152	0.273163	-4.76463	1.89198e-06	0.00014045
	DUSP4	674.726	-0.835291	0.175641	-4.75567	1.97789e-06	0.000146012
	SLIT3	262.367	-0.580025	0.122104	-4.75025	2.03168e-06	0.000149155
	TSPAN14	1543.78	0.441329	0.0929432	4.74837	2.05063e-06	0.000149718
	ANTXR2	355.498	-0.515859	0.108725	-4.74461	2.08909e-06	0.000151693
	ALPK3	627.523	-0.502933	0.106057	-4.7421	2.11513e-06	0.000152749
	AQP9	2327.64	1.13125	0.239041	4.73245	2.21827e-06	0.000159332
	GK	827.214	0.658731	0.139334	4.7277	2.27077e-06	0.000162226
	AC093583,1	11.8877	3.99619	0.845677	4.72543	2.29625e-06	0.000163169
	TMC6	942.716	-0.641283	0.13585	-4.72051	2.35251e-06	0.000166278
	AMPD3	2651.27	0.715771	0.151669	4.7193	2.3666e-06	0.000166388
	OSGIN1	801.143	-0.849695	0.180371	-4.71082	2.46722e-06	0.000172549
	SLC1A2	142.786	1.28136	0.272095	4.70924	2.48638e-06	0.000172979
	STAB1	2836.26	-1.75818	0.374376	-4.69628	2.64942e-06	0.000183362
	HLA-DMB	244.025	-1.03199	0.220008	-4.69068	2.72293e-06	0.000186506
	FCGBP	3460.94	-1.50305	0.320374	-4.69154	2.71156e-06	0.000186506
	BNC2	111.821	-1.35259	0.289631	-4.67005	3.0113e-06	0.000205201
	LYN	6765.44	1.02633	0.219951	4.66619	3.06831e-06	0.000208019
	TBX3	98.3066	1.28226	0.275219	4.65907	3.17637e-06	0.000214252
	TREM2	2277.29	-0.822073	0.176811	-4.64943	3.32851e-06	0.000222257
	PCED1B-AS1	47.1237	-1.17728	0.253169	-4.6502	3.31617e-06	0.000222257
	MYO7A	393.389	-0.569776	0.122798	-4.63994	3.48505e-06	0.000231547
	PLTP	5009.16	0.588379	0.127339	4.62058	3.8267e-06	0.000252981
	AC083837,1	37.8491	2.96086	0.642681	4.60705	4.08424e-06	0.00026867
	IGFBP4	787.057	-1.83997	0.399681	-4.6036	4.1525e-06	0.000271526
	PIK3AP1	9743.68	0.730964	0.158809	4.6028	4.16852e-06	0.000271526
	OLIG2	168.241	2.41629	0.526835	4.58642	4.50909e-06	0.000292277
	CXCL5	2034.29	3.65078	0.798549	4.57177	4.83613e-06	0.000310748
	ZNRF2	267.215	0.707971	0.154864	4.57157	4.84082e-06	0.000310748
	MMP15	16.5332	-2.47254	0.541589	-4.56534	4.98687e-06	0.000318585
	HPGDS	136.796	-1.48458	0.325669	-4.55856	5.15064e-06	0.000327472
	CD52	92.5723	-0.97789	0.215063	-4.54699	5.44174e-06	0.000344333
	CTNNAL1	248.877	1.19341	0.262564	4.5452	5.48826e-06	0.000345631
	CTSH	5834.75	0.321365	0.0710028	4.52609	6.00855e-06	0.000376612
	STEAP3	451.688	0.782187	0.172912	4.52362	6.07906e-06	0.000377823
	CYRIB	1754.93	0.399306	0.0882752	4.52342	6.08475e-06	0.000377823
	ACP5	3955.69	-0.653738	0.144651	-4.51941	6.20124e-06	0.000380723
	TNFRSF11A	99.9891	-1.15616	0.255757	-4.52055	6.16802e-06	0.000380723
	AC022816,1	11.2221	4.33606	0.959549	4.51886	6.2174e-06	0.000380723
	ENOX1	36.095	1.651	0.366141	4.50918	6.50774e-06	0.000396674
	KCNJ5	118.115	-1.25272	0.277933	-4.50729	6.56593e-06	0.000398393
	LILRB5	317.108	-0.578712	0.128586	-4.50057	6.77704e-06	0.000409333
	SMAP2	858.628	0.470926	0.104845	4.49165	7.06725e-06	0.000423042
	MYOZ1	33.4782	-2.06121	0.458899	-4.49164	7.06768e-06	0.000423042
	FPR2	101.157	1.68992	0.376703	4.48607	7.25484e-06	0.000432298
	NT5DC1	218.076	0.842517	0.187885	4.48422	7.31808e-06	0.000434119
	MEF2A	839.891	-0.520259	0.116122	-4.48028	7.45445e-06	0.000440243
	DNAJB5	95.8449	1.36043	0.304562	4.46685	7.93806e-06	0.00046673
	HCAR3	36.0406	2.59308	0.580695	4.46548	7.98912e-06	0.000467663
	GSDMA	110.593	-1.31625	0.295215	-4.45862	8.24873e-06	0.000480742
	FCMR	128.953	-1.00659	0.225907	-4.45574	8.36027e-06	0.000485115
	SLCO3A1	219.83	0.549323	0.123376	4.45242	8.49061e-06	0.000490536
	CAMK1	494.645	-0.786056	0.176612	-4.45076	8.55673e-06	0.000492216
	GPR65	841.737	0.604165	0.135869	4.44666	8.72159e-06	0.000499537
	KCNJ10	10.282	3.65679	0.823475	4.44069	8.96718e-06	0.000511398
	STMN1	225.698	-1.02066	0.229964	-4.43837	9.06412e-06	0.000514718
	TM9SF4	1432	0.466906	0.105221	4.43737	9.10652e-06	0.000514925
	PTGES	57.1663	1.56433	0.354173	4.41686	1.00144e-05	0.000563859
	SLC12A7	572.072	-0.533749	0.120912	-4.41438	1.01302e-05	0.000567973
	RGS1	336.625	-0.676466	0.154285	-4.38453	1.16236e-05	0.000648967
	EGLN1	145.249	0.67854	0.155116	4.3744	1.21769e-05	0.000677018
	PTP4A2	1976.7	0.313984	0.0718301	4.3712	1.23565e-05	0.000684139
	FTH1	78272.1	0.558888	0.128077	4.36367	1.27897e-05	0.000705186
	PDGFRL	15.9434	2.32062	0.532649	4.35674	1.32012e-05	0.000724864
	DCSTAMP	533.751	-0.788568	0.181042	-4.35573	1.32626e-05	0.000725239
	CCR7	7.3718	4.6259	1.06254	4.35362	1.3391e-05	0.000726284
	PTPRG	155.458	-0.682262	0.156698	-4.35399	1.33681e-05	0.000726284
	MYO1E	1601.79	-0.536123	0.123402	-4.34452	1.39583e-05	0.000753973
	FCGR2B	68.3247	-1.29469	0.298511	-4.33716	1.44336e-05	0.000776494
	FOSL2	1670.65	0.923121	0.212972	4.33446	1.46115e-05	0.000782895
	NCK2	426.249	-0.506146	0.116861	-4.33117	1.48322e-05	0.000788504
	ZBTB17	418.418	0.697604	0.161099	4.33027	1.48929e-05	0.000788504
	NFAM1	722.822	0.490251	0.113216	4.33025	1.48942e-05	0.000788504
	PLA2G15	492.607	-0.752826	0.174147	-4.32293	1.53968e-05	0.000808866
	STARD9	161.962	-0.986791	0.228318	-4.32201	1.54615e-05	0.000808866
	SEMA4D	498.386	0.768985	0.177892	4.32277	1.54084e-05	0.000808866
	CD9	2747.35	-0.93486	0.216546	-4.31714	1.58061e-05	0.000823651
	TBC1D4	236.612	-0.882865	0.205304	-4.30029	1.70575e-05	0.000885388
	PAQR4	64.8459	-1.00652	0.234315	-4.29557	1.74242e-05	0.000900908
	SEMA7A	318.934	-0.52577	0.122458	-4.29347	1.75903e-05	0.000905969
	ITM2B	5458.74	-0.426876	0.0995845	-4.28657	1.81455e-05	0.000930955
	CH25H	160.455	2.85787	0.667179	4.28352	1.83963e-05	0.000940194
	ANXA11	1462.22	-0.426351	0.0995971	-4.28075	1.86261e-05	0.000948289
	PSMA6P1	258.889	0.722793	0.168978	4.27743	1.89066e-05	0.000958896
	ARHGAP23	47.4087	-1.33123	0.311364	-4.27549	1.90721e-05	0.000963615
	CKB	24.5542	2.17336	0.509902	4.2623	2.02331e-05	0.0010184
	EPB41L2	709.514	-0.469255	0.110206	-4.25797	2.06295e-05	0.00103231
	ADAMTS14	56.5761	1.62129	0.3808	4.25758	2.06649e-05	0.00103231
	DGAT2	107.633	1.04266	0.245003	4.25571	2.08385e-05	0.00103708
	CYFIP1	5384.78	-0.503683	0.118425	-4.25317	2.10762e-05	0.001045
	TNFRSF12A	255.616	-0.62687	0.147435	-4.25184	2.12019e-05	0.00104733
	ZCCHC24	236.414	-0.795344	0.187142	-4.24995	2.13816e-05	0.00105229
	IL32	24.1073	2.43593	0.573752	4.24562	2.17991e-05	0.00106888
	PLEKHM3	869.182	0.930188	0.219222	4.24313	2.2042e-05	0.00107681
	VILL	101.558	0.902345	0.212895	4.23845	2.25067e-05	0.00109383
	SERPINA1	2280.05	0.648839	0.153101	4.23797	2.25548e-05	0.00109383
	ADAM28	596.072	-0.467223	0.110306	-4.23569	2.27851e-05	0.00109699
	PYGL	825.376	-0.639515	0.150978	-4.23581	2.27732e-05	0.00109699
	CENPBD1P1	183.583	0.620499	0.146646	4.23127	2.32379e-05	0.00111475
	OLFML2B	1362.1	0.688928	0.163096	4.22408	2.39923e-05	0.0011468
	AKR1B1	3512.55	0.519656	0.123091	4.22172	2.42448e-05	0.00115471
	TARBP1	104.022	-0.856766	0.203228	-4.21579	2.48907e-05	0.00118124
	CTTNBP2	45.1732	-1.26779	0.30088	-4.2136	2.51331e-05	0.0011885
	CCDC69	915.003	0.502451	0.119362	4.20946	2.55979e-05	0.00120619
	GNA12	2309.66	0.448821	0.106798	4.20254	2.63935e-05	0.00123928
	FTH1P2	9985.89	0.477244	0.113597	4.20121	2.65487e-05	0.00124218
	FAM168A	1372.27	0.729413	0.173654	4.20038	2.66468e-05	0.00124239
	SLFN5	755.346	0.727991	0.173466	4.19673	2.70798e-05	0.00125817
	DUSP7	271.561	-0.625593	0.149284	-4.19063	2.78183e-05	0.00128351
	RTN4RL2	49.1461	1.05505	0.251716	4.1914	2.77233e-05	0.00128351
	SNX10	3497.34	0.823722	0.19667	4.18835	2.80986e-05	0.00129195
	BHLHE40	986.047	-0.602055	0.143804	-4.18664	2.83118e-05	0.00129727
	IRF7	453.622	0.849586	0.203029	4.18455	2.85732e-05	0.00130474
	PLCL1	420.99	0.62622	0.149839	4.17928	2.92433e-05	0.00132575
	PDE3A	82.3574	-1.50342	0.359791	-4.17859	2.93325e-05	0.00132575
	FTH1P11	6928.01	0.451784	0.108117	4.17865	2.93245e-05	0.00132575
	ADM	1157.42	0.729646	0.17509	4.16726	3.08283e-05	0.00138499
	MR1	742.674	0.409967	0.0983821	4.16709	3.08517e-05	0.00138499
	ATP6V0D2	260.264	-0.682198	0.164357	-4.15072	3.31435e-05	0.00148208
	MAFB	5456.96	0.639142	0.154008	4.15007	3.32374e-05	0.00148208
	CFAP161	7.77626	3.6936	0.892187	4.13994	3.47394e-05	0.00154387
	CLN6	224.564	-0.560374	0.135473	-4.13642	3.52761e-05	0.00156249
	PSME2	454.011	0.612317	0.148187	4.13206	3.59532e-05	0.001573
	SDCBP	10619.1	0.343874	0.0832253	4.13184	3.59868e-05	0.001573
	SLC39A8	2231.34	2.45558	0.594016	4.13386	3.5672e-05	0.001573
	FTH1P10	11947.1	0.472495	0.114325	4.13292	3.58179e-05	0.001573
	GPX1P1	839.422	-0.639515	0.154863	-4.12954	3.63489e-05	0.00158362
	PLEKHG3	99.5997	1.08614	0.263107	4.12814	3.6571e-05	0.00158809
	MMP13	62.7291	7.51099	1.82115	4.12432	3.71825e-05	0.00160563
	CNIH4	257.673	0.643452	0.156022	4.12411	3.72165e-05	0.00160563
	RGS10	230.824	-0.699854	0.169983	-4.11721	3.83484e-05	0.00164911
	USP5	530.988	0.400104	0.0972307	4.115	3.87179e-05	0.00165962
	ISYNA1	206.116	-0.688221	0.167281	-4.11417	3.88574e-05	0.00166025
	DGCR6L	193.391	-0.536254	0.130422	-4.1117	3.9276e-05	0.00167276
	CAVIN1	188.95	-0.634892	0.154471	-4.11011	3.95462e-05	0.00167888
	FTH1P8	11554.5	0.514683	0.125428	4.10341	4.07113e-05	0.00172284
	PCK2	764.157	0.57496	0.140161	4.10214	4.09354e-05	0.00172576
	OAZ2	747.414	0.490473	0.119583	4.10155	4.10401e-05	0.00172576
	TLNRD1	834.027	0.715985	0.174794	4.09616	4.20064e-05	0.00176082
	AC020909,2	87.7042	0.772148	0.188796	4.08987	4.31624e-05	0.00180359
	ACSL4	6647.54	0.76284	0.186792	4.08389	4.42872e-05	0.00184479
	TREM1	319.086	1.75383	0.430568	4.0733	4.63519e-05	0.00192476
	ARL4C	165.72	-1.28381	0.315285	-4.0719	4.66302e-05	0.00193029
	PDE4DIP	4257.95	0.469392	0.115614	4.06	4.90737e-05	0.00202513
	SORCS1	218.034	-0.712944	0.175908	-4.05295	5.05766e-05	0.00208069
	AHR	1157.55	0.832802	0.205733	4.04797	5.16635e-05	0.00210584
	WTAP	2158.34	0.870269	0.214956	4.04859	5.15271e-05	0.00210584
	RPS14	2744.32	-0.316052	0.0780578	-4.04895	5.14475e-05	0.00210584
	RILPL2	1074.02	0.417128	0.103085	4.04645	5.19997e-05	0.00211306
	UBL4A	313.466	-0.488871	0.120908	-4.04332	5.27003e-05	0.00212055
	NKG7	67.1581	1.19895	0.296476	4.044	5.25459e-05	0.00212055
	P2RX1	87.3539	-0.899181	0.222383	-4.04339	5.26831e-05	0.00212055
	ADAMTSL1	27.3715	1.7454	0.431733	4.04278	5.28223e-05	0.00212055
	PTGFRN	397.464	-0.898437	0.222275	-4.04201	5.29943e-05	0.00212105
	TIMP3	5303.73	-0.806349	0.199576	-4.0403	5.33819e-05	0.00212454
	SORBS3	857.396	-0.554695	0.137341	-4.03882	5.37212e-05	0.00212454
	DCLK2	31.2754	-1.61316	0.399284	-4.04014	5.34203e-05	0.00212454
	AC005224,3	30.2619	1.907	0.472098	4.03942	5.35842e-05	0.00212454
	CHST2	890.408	1.52544	0.378053	4.03498	5.46059e-05	0.00215313
	PPARGC1B	478.971	-0.500582	0.12418	-4.0311	5.55173e-05	0.00218258
	FGF2	52.8572	2.38659	0.592614	4.02722	5.64392e-05	0.00220578
	ACSL5	787.446	0.599978	0.148977	4.02733	5.64141e-05	0.00220578
	PSMA6	60.5536	0.906287	0.225114	4.0259	5.67575e-05	0.00221171
	BIRC7	141.853	-0.640442	0.159209	-4.02265	5.75471e-05	0.00223592
	PDGFA	22.4688	-3.00839	0.749031	-4.01637	5.91016e-05	0.00228963
	ERMP1	516.182	-0.526769	0.131247	-4.01357	5.98081e-05	0.00231026
	SLC16A7	122.813	0.717969	0.17924	4.00562	6.1854e-05	0.00238236
	NBEAL2	1164.24	0.585951	0.146359	4.00351	6.24102e-05	0.00239684
	IFNGR2	2432.24	0.576062	0.14414	3.99654	6.42761e-05	0.00246139
	ADGRD1	43.0601	-1.54178	0.385908	-3.9952	6.46398e-05	0.0024682
	SLC37A2	1832.28	-0.6942	0.174018	-3.98925	6.62836e-05	0.0025165
	TCF4	673.891	0.717245	0.179774	3.9897	6.6156e-05	0.0025165
	SOD2	61294	1.39332	0.349373	3.98807	6.66117e-05	0.00252176
	DUSP1	443.826	0.856395	0.214918	3.98475	6.75513e-05	0.00254284
	CD93	82.2946	-1.55309	0.389732	-3.98502	6.7473e-05	0.00254284
	CEBPA	903.678	-0.825936	0.207777	-3.9751	7.03499e-05	0.0026407
	CD300E	255.799	1.91342	0.481571	3.97329	7.0888e-05	0.00265341
	CTSA	3845.39	-0.376535	0.094813	-3.97134	7.14683e-05	0.00266014
	FGD4	231.496	-0.538002	0.135455	-3.97182	7.13251e-05	0.00266014
	SLC47A1	47.0446	-1.09833	0.276697	-3.96945	7.20401e-05	0.00267394
	TSPAN15	373.059	-0.644344	0.162364	-3.96851	7.23239e-05	0.00267699
	DUSP16	344.803	0.652583	0.164477	3.96762	7.25935e-05	0.00267951
	FBXL19	314.834	0.575458	0.145249	3.96187	7.43654e-05	0.00273731
	RHOBTB1	87.7949	-1.04386	0.263874	-3.95588	7.62529e-05	0.00277602
	ANKRD9	107.814	-0.790881	0.199885	-3.95668	7.5997e-05	0.00277602
	MGMT	50.2533	-1.05519	0.26662	-3.95767	7.56846e-05	0.00277602
	TREML3P	20.8177	1.49359	0.377533	3.95618	7.61569e-05	0.00277602
	PDLIM7	1383.22	0.465977	0.117856	3.95378	7.69256e-05	0.00279286
	KIAA0930	4840.65	-0.367091	0.0928691	-3.95278	7.72496e-05	0.00279698
	DLGAP1-AS2	36.1552	1.14223	0.289209	3.94948	7.83215e-05	0.00282809
	PARVG	915.325	-0.693208	0.175686	-3.94573	7.9557e-05	0.00285717
	RGS12	572.611	-0.686556	0.173993	-3.94588	7.95067e-05	0.00285717
	STARD8	581.607	-0.467763	0.11882	-3.93674	8.25951e-05	0.00295828
	ST3GAL5	259.165	-0.536783	0.136476	-3.93316	8.38358e-05	0.00299465
	MFGE8	106.422	-0.978698	0.249059	-3.92959	8.50918e-05	0.00303137
	CSK	1570.99	0.417297	0.106295	3.92582	8.64343e-05	0.00307096
	MIR29B2CHG	112.793	0.799383	0.203711	3.9241	8.70535e-05	0.00308471
	FILIP1L	204.254	0.93096	0.237307	3.92302	8.74442e-05	0.00309031
	PLAGL2	1600.56	0.865787	0.220881	3.9197	8.86583e-05	0.00312491
	C1QB	6163.3	0.379572	0.0969442	3.91536	9.0268e-05	0.00317323
	DENND5A	1666.26	0.788552	0.201452	3.91434	9.06531e-05	0.00317836
	GPR35	213.165	-0.761893	0.19475	-3.91215	9.14783e-05	0.00319885
	USP18	57.4287	1.56639	0.400483	3.91125	9.18187e-05	0.00320233
	DMXL2	5927.1	0.528677	0.135233	3.90937	9.25359e-05	0.00321889
	UNC5B	195.85	-1.29305	0.331104	-3.90526	9.41251e-05	0.00324728
	ADAMTSL4	83.2645	-0.980584	0.251048	-3.90597	9.38495e-05	0.00324728
	C1QC	12202.6	0.286482	0.0733763	3.90429	9.45042e-05	0.00324728
	RNASE6	339.246	-0.766109	0.196231	-3.90411	9.45737e-05	0.00324728
	PIK3CD	988.694	0.44277	0.113356	3.90603	9.38251e-05	0.00324728
	PKM	20063.3	0.395935	0.101585	3.89757	9.71635e-05	0.0033276
	LINC02541	26.196	1.81196	0.465417	3.8932	9.89303e-05	0.0033794
	IPMK	333.51	0.578235	0.148578	3.89179	9.95085e-05	0.00339043
	MBNL3	378.93	-0.503767	0.129516	-3.88959	0.000100412	0.00340376
	CYLD	782.429	0.500106	0.128571	3.88973	0.000100357	0.00340376
	PER3	197.645	-0.716276	0.184287	-3.88674	0.0001016	0.00342656
	NFKBIA	3630.37	0.873987	0.224842	3.88711	0.000101445	0.00342656
	CD48	842.797	0.847626	0.218167	3.88521	0.00010224	0.00343942
	SYNE3	77.129	-1.06127	0.273412	-3.88157	0.000103785	0.00348255
	SLC1A4	349.877	-0.619466	0.159823	-3.87596	0.000106205	0.00355479
	DTX1	368.921	-0.469069	0.121334	-3.86594	0.000110663	0.00369201
	UCK2	230.05	0.62806	0.162478	3.8655	0.00011086	0.00369201
	HLA-DMA	322.491	-0.71793	0.185816	-3.86365	0.000111704	0.0037108
	ME2	1620.6	0.439037	0.113829	3.857	0.000114787	0.00379779
	DOCK4	4460.65	0.327461	0.0849054	3.85677	0.000114894	0.00379779
	INF2	1066.21	-0.530174	0.137521	-3.85522	0.000115625	0.00381248
	FJX1	282.21	0.968138	0.251986	3.84203	0.000122019	0.00400343
	MACC1	47.8981	1.44566	0.376268	3.84211	0.000121983	0.00400343
	APEX1	673.748	-0.539644	0.140549	-3.83955	0.000123261	0.00403422
	CEP83	55.5553	-0.995897	0.25946	-3.83834	0.000123869	0.00404415
	SCD	4122.75	-0.414666	0.108092	-3.83622	0.00012494	0.00406913
	APIP	415.325	0.492811	0.128522	3.83446	0.00012584	0.00408842
	GCLC	2289.66	-0.429019	0.111935	-3.83273	0.000126727	0.00410719
	SORL1	497.614	-0.664661	0.173806	-3.82415	0.000131222	0.00424254
	STING1	78.1733	-1.00945	0.264785	-3.81234	0.000137657	0.00443978
	DDX58	246.009	1.01094	0.265606	3.80616	0.000141142	0.00454114
	PBXIP1	969.609	0.63204	0.166114	3.80485	0.000141888	0.00455413
	VNN1	116.461	1.07802	0.283531	3.80212	0.000143465	0.00459363
	FTX	686.436	0.465381	0.122441	3.80085	0.0001442	0.00460609
	ITPR2	2685.17	0.425422	0.111991	3.79871	0.000145448	0.00463482
	FKBP5	1308.68	0.587983	0.154886	3.79624	0.000146905	0.00465889
	ARHGAP18	1613.64	-0.346472	0.0912656	-3.7963	0.000146872	0.00465889
	FOLR2	507.809	-0.88895	0.234242	-3.795	0.000147641	0.00467109
	CHST13	29.5491	-1.10698	0.291755	-3.79421	0.000148112	0.00467486
	ARHGEF17	104.811	-0.712852	0.188072	-3.79031	0.00015046	0.0047377
	B4GALT1	3877.53	0.658366	0.173813	3.78777	0.000152002	0.0047637
	TSPAN4	248.785	-0.486584	0.128448	-3.78818	0.000151756	0.0047637
	AK4P1	26.7515	1.54618	0.409178	3.77873	0.000157629	0.00492842
	SEPTIN9	2580.8	-0.359268	0.0951086	-3.77745	0.000158442	0.0049422
	SYT6	133.276	-0.873716	0.231473	-3.77459	0.00016027	0.00498751
	TCEAL4	469.233	-0.536528	0.142434	-3.76686	0.000165313	0.0051253
	GALM	565.837	-0.546101	0.144984	-3.76663	0.000165469	0.0051253
	PIGV	133.994	0.673902	0.178979	3.76526	0.000166374	0.00512942
	APOL4	150.53	-1.0739	0.285181	-3.76569	0.00016609	0.00512942
	NAT8L	44.9327	-1.37755	0.365927	-3.76455	0.000166847	0.00513208
	HSD11B1	100.229	1.41979	0.377423	3.7618	0.000168696	0.00517698
	TGM2	1816.05	-0.517978	0.137756	-3.7601	0.000169844	0.0052002
	IQGAP3	40.493	-1.47015	0.391375	-3.75638	0.000172392	0.00526608
	ARL6IP5	1230.45	0.406277	0.108187	3.75532	0.000173123	0.0052663
	FLNA	17227.5	0.445748	0.118701	3.75522	0.000173192	0.0052663
	STX1A	60.5312	1.00387	0.267392	3.75429	0.000173837	0.00527385
	POU2F2	1792.32	0.556895	0.148368	3.75346	0.000174408	0.00527913
	SNTB1	1001.45	0.383946	0.102397	3.74959	0.000177123	0.00534911
	DENND4C	1756.73	-0.41037	0.109608	-3.74397	0.000181137	0.00545793
	KCNAB2	1730.55	-0.566688	0.151557	-3.7391	0.00018468	0.0055521
	PPM1H	256.322	0.634019	0.169623	3.73781	0.00018563	0.00556806
	HSD3B7	411.201	-0.611729	0.163727	-3.73627	0.000186772	0.00558159
	EIF4EBP1	243.527	-0.462343	0.123751	-3.73607	0.000186921	0.00558159
	SERPINB9	443.223	0.916692	0.245812	3.72923	0.000192064	0.00572231
	FTH1P7	5854.28	0.49688	0.133287	3.72788	0.000193094	0.00574011
	FGFR1	380.987	-0.528508	0.141818	-3.72666	0.000194031	0.00575511
	ATF3	1109.89	-0.513457	0.137808	-3.7259	0.000194622	0.00575978
	SYTL3	176.034	-0.726407	0.194991	-3.72533	0.00019506	0.0057599
	MLPH	346.361	-0.649557	0.174453	-3.72339	0.000196565	0.00579002
	DOP1B	1290.28	-0.551584	0.14816	-3.72289	0.000196951	0.00579002
	JUP	81.0053	1.00449	0.269963	3.72085	0.00019855	0.00582415
	ID1	41.1259	-1.52244	0.40953	-3.71754	0.000201175	0.00585308
	NDRG2	485.425	0.747053	0.200926	3.71804	0.000200772	0.00585308
	ZP3	7.9191	2.54208	0.68366	3.71834	0.000200534	0.00585308
	AL158050,1	290.643	0.896047	0.241042	3.71738	0.000201299	0.00585308
	HBEGF	290.973	-0.775869	0.208883	-3.71437	0.000203711	0.0059103
	DTX2	506.79	0.502247	0.135285	3.71252	0.000205204	0.00594064
	ATG2A	492.788	0.434688	0.117176	3.70971	0.000207499	0.00596806
	SLC25A6	3515.37	-0.346198	0.0933146	-3.71	0.000207256	0.00596806
	MROCKI	34.399	1.52468	0.4109	3.71058	0.000206782	0.00596806
	TYMP	1423.32	0.829584	0.223719	3.70815	0.000208783	0.00599202
	F13A1	80.3254	-3.18743	0.860082	-3.70596	0.000210592	0.00603092
	P3H2	57.472	-0.895056	0.241633	-3.70419	0.000212069	0.00603604
	VAT1	6319.11	-0.363684	0.0981838	-3.70411	0.000212133	0.00603604
	CCND3	286.131	0.574092	0.154974	3.70445	0.000211853	0.00603604
	SLC39A10	247.051	-0.771716	0.208443	-3.70228	0.000213669	0.00606673
	OLFML3	293.281	-0.859813	0.232639	-3.69591	0.0002191	0.00620769
	HADH	412.816	-0.620959	0.168132	-3.69329	0.00022137	0.00625866
	FKBP4	1293.44	0.414537	0.112295	3.6915	0.000222937	0.00628956
	UBE2D1	322.508	0.463369	0.125661	3.68744	0.00022652	0.00637712
	UBASH3B	1285.62	-0.337903	0.0917104	-3.68445	0.000229195	0.00639821
	TMC8	455.909	-0.602814	0.163578	-3.68517	0.000228552	0.00639821
	C1S	545.67	0.663878	0.180133	3.68548	0.000228269	0.00639821
	SGTB	1117.77	0.554834	0.150575	3.68477	0.00022891	0.00639821
	LAP3	2073.2	0.598684	0.16256	3.68285	0.000230644	0.00642514
	CYSLTR1	38.1597	-1.37483	0.37339	-3.68204	0.000231376	0.00643207
	HSD17B14	1057.28	-0.317091	0.0861584	-3.68033	0.000232936	0.00646179
	GATM	542.408	-0.823981	0.22392	-3.6798	0.000233418	0.00646179
	GPNMB	47873.4	-0.412028	0.112275	-3.6698	0.000242739	0.00669194
	RPL41P1	243.842	-0.507902	0.138395	-3.66995	0.000242597	0.00669194
	CD28	163.549	-1.03332	0.281677	-3.66844	0.000244034	0.00671372
	DCP2	771.383	0.326591	0.0890585	3.66715	0.000245273	0.00673386
	NAB2	628.347	-0.511824	0.139702	-3.6637	0.000248602	0.00681117
	FGR	984.068	-0.409982	0.112143	-3.65588	0.000256298	0.00700758
	IRAK3	737.268	0.676236	0.18508	3.65375	0.000258437	0.00704227
	ITGA1	30.8773	1.93571	0.529814	3.65356	0.000258626	0.00704227
	VNN3	19.1711	2.10136	0.575404	3.65197	0.000260238	0.00707167
	UGP2	1515.51	0.414993	0.113682	3.65047	0.000261758	0.00709846
	MXD1	1298.74	0.814593	0.223236	3.64902	0.000263247	0.00712429
	ARRDC1	183.686	0.577251	0.158486	3.64229	0.000270228	0.00729836
	CXCL10	209.288	4.42016	1.21456	3.63931	0.000273367	0.00736815
	PRELID1	568.552	0.468057	0.128775	3.63469	0.000278318	0.00748642
	NADK	931.31	0.43581	0.119939	3.63361	0.00027948	0.00748735
	ZNF366	60.8921	-1.35779	0.373667	-3.63368	0.000279405	0.00748735
	GPCPD1	633.429	-0.464123	0.127834	-3.63067	0.000282689	0.0075581
	EPAS1	3316.36	-0.490277	0.135171	-3.6271	0.000286626	0.00764797
	MMP2	804.627	-0.467046	0.128933	-3.6224	0.000291881	0.00773449
	INPP4B	33.85	-1.3251	0.365836	-3.62212	0.000292197	0.00773449
	MYH11	26.6215	5.70014	1.57356	3.62246	0.000291817	0.00773449
	LYNX1	350.393	-0.695055	0.191884	-3.62226	0.000292044	0.00773449
	SLC40A1	51.7411	-1.36314	0.37656	-3.61999	0.00029462	0.00778311
	EPN2	230.271	-0.462849	0.127894	-3.61901	0.000295735	0.00779709
	PTPRK	56.1657	1.20158	0.332139	3.61769	0.000297241	0.00782125
	PLEKHG5	34.2477	-1.88912	0.522301	-3.61691	0.000298138	0.00782936
	WFDC21P	56.0422	0.970037	0.268257	3.61607	0.00029911	0.00783939
	IER5	1033.09	0.539905	0.149353	3.61496	0.00030039	0.00785744
	RASSF4	3807.21	0.405742	0.112324	3.61223	0.000303576	0.00791977
	RHOQ	1769.72	0.758796	0.210082	3.6119	0.000303965	0.00791977
	EDEM3	843.814	0.332536	0.0921421	3.60895	0.000307439	0.00799462
	ARAP2	335.504	0.399574	0.110762	3.60752	0.000309143	0.00802323
	PEBP1	1097.91	-0.351029	0.0973708	-3.60507	0.000312063	0.00807088
	ZYX	2265.52	-0.374805	0.103969	-3.60497	0.000312194	0.00807088
	MPDZ	864.4	-0.488603	0.135608	-3.60305	0.00031451	0.00811037
	ROBO1	71.0845	1.17824	0.327046	3.60269	0.000314942	0.00811037
	SPATS2L	755.509	-0.582729	0.161812	-3.60128	0.000316649	0.00813856
	AC025580,2	20.1803	1.78793	0.497312	3.59518	0.000324172	0.00831583
	ACE	128.724	-0.614886	0.171087	-3.59399	0.000325654	0.00833774
	ITGB3	311.52	-0.615778	0.171668	-3.58702	0.000334481	0.00854727
	SLC11A2	2504.56	0.462602	0.129006	3.5859	0.000335918	0.00855149
	KMO	777.361	0.913377	0.254714	3.58589	0.000335933	0.00855149
	ITGA3	104.169	-0.826743	0.230602	-3.58515	0.000336881	0.00855922
	SLC23A2	1097.35	-0.410216	0.114724	-3.57567	0.00034933	0.00884172
	ALDH5A1	57.8171	-0.925756	0.258877	-3.57605	0.00034883	0.00884172
	CD302	222.337	-0.550309	0.153956	-3.57447	0.000350941	0.00886559
	NCOA4	7202.1	0.376222	0.105405	3.5693	0.000357936	0.00902515
	EPOP	819.602	0.728048	0.204029	3.56836	0.000359222	0.00904041
	IFIH1	910.097	0.828675	0.232507	3.56409	0.000365126	0.00917163
	WDFY3	2033.57	0.260352	0.0731442	3.55943	0.00037166	0.00931814
	SDS	332.759	-0.918506	0.25817	-3.55776	0.000374029	0.00935987
	TFRC	5951.92	0.744113	0.209478	3.55223	0.000381976	0.00952288
	UQCRHL	157.218	-0.542007	0.152572	-3.55246	0.000381649	0.00952288
	WRNIP1	465.036	0.400586	0.113092	3.54213	0.000396912	0.00987672
	ADTRP	85.462	0.712783	0.201453	3.53821	0.000402843	0.0100056
	RNF157	87.4519	-0.762857	0.215651	-3.53746	0.000403998	0.0100155
	ANKRD22	23.5099	1.44615	0.409046	3.53543	0.00040712	0.0100741
	CALM2	1948.67	-0.346626	0.0980817	-3.53405	0.000409237	0.0101077
	PNMA1	816.553	0.52009	0.147218	3.53278	0.000411213	0.0101227
	MAML2	941.736	0.43893	0.124248	3.53268	0.000411367	0.0101227
	GPD1L	155.833	-0.600267	0.169969	-3.53162	0.000413023	0.0101446
	TAGLN2	1030.02	0.40164	0.113792	3.5296	0.000416194	0.0101849
	ALDH7A1	156.176	-0.686643	0.194536	-3.52965	0.000416106	0.0101849
	NES	313.344	-0.689185	0.195372	-3.52756	0.000419407	0.0102258
	TNIK	1156.69	0.810458	0.229747	3.52761	0.000419332	0.0102258
	DBI	1179.51	-0.534437	0.151658	-3.52397	0.000425136	0.0103465
	MIR503HG	43.2295	-0.877392	0.249053	-3.52291	0.000426841	0.010369
	ID2-AS1	18.0569	-1.3446	0.381912	-3.52071	0.000430392	0.0104362
	RASAL1	194.971	-1.01969	0.28968	-3.52004	0.00043148	0.0104435
	LIPA	12453.4	-0.647186	0.183907	-3.51908	0.000433039	0.010462
	TNFRSF25	9.61225	-2.57582	0.732057	-3.51861	0.000433819	0.010462
	PLEKHO1	1616.3	0.374885	0.106743	3.51205	0.000444671	0.0107043
	ZBED3	55.7893	-1.27465	0.362998	-3.51144	0.000445678	0.0107092
	SUSD3	46.0832	-1.01662	0.289657	-3.50973	0.000448568	0.0107591
	ALOX5	721.579	-0.415494	0.118472	-3.5071	0.000453016	0.0108073
	IGF2BP1	1741.83	0.325526	0.0928001	3.50782	0.000451796	0.0108073
	S100A9	2038.74	0.615845	0.175596	3.50717	0.000452906	0.0108073
	ASTN2	39.1144	-1.08312	0.30926	-3.50229	0.00046127	0.0109845
	CHPT1	145.228	-0.560667	0.160149	-3.5009	0.000463686	0.0110223
	ZSWIM4	413.626	0.969272	0.277306	3.49531	0.000473509	0.0112357
	NXT2	310.995	0.417892	0.119811	3.48792	0.000486785	0.0115254
	APOC1	1528.82	-0.677211	0.194179	-3.48756	0.000487452	0.0115254
	PALD1	470.081	-0.706956	0.202832	-3.48542	0.000491365	0.0115973
	RICTOR	618.006	0.356952	0.102447	3.48425	0.00049352	0.0116275
	APH1B	225.956	0.439586	0.126196	3.48337	0.000495152	0.0116453
	ZFP36	368.833	-0.506072	0.145493	-3.47832	0.000504561	0.0118251
	SAT1	14444.2	0.283346	0.0814606	3.47831	0.000504577	0.0118251
	MT-RNR1	4161.27	-0.438796	0.126173	-3.47774	0.000505663	0.0118297
	ADI1	1307.52	0.466345	0.134415	3.46944	0.000521542	0.0121797
	MAP3K5	330.965	-0.599212	0.172882	-3.46601	0.00052824	0.0123145
	DBN1	99.4359	0.938281	0.270777	3.46514	0.00052995	0.0123327
	CSF1	2230.25	-0.450933	0.130248	-3.4621	0.000535969	0.012451
	MMP9	1302.4	0.626358	0.180999	3.46057	0.000539043	0.0125005
	BLVRA	174.972	-0.519377	0.15023	-3.45721	0.000545791	0.012635
	MS4A4A	230.09	-0.502292	0.145338	-3.45604	0.000548181	0.0126682
	SGPL1	2056.2	0.275589	0.0797675	3.45491	0.000550481	0.0126993
	TMEM176A	311.517	0.535186	0.155097	3.45065	0.000559229	0.0127914
	TNNT1	201.938	0.713338	0.206727	3.45063	0.000559288	0.0127914
	MADD	1571.57	0.278082	0.0805554	3.45205	0.000556336	0.0127914
	CXCL8	51184.2	1.40234	0.406287	3.4516	0.000557266	0.0127914
	ESCO2	13.7184	1.50198	0.435218	3.45109	0.000558328	0.0127914
	CD4	2455.35	-0.443971	0.128702	-3.44962	0.000561381	0.0128172
	TNFSF13B	257.269	0.810257	0.235046	3.44723	0.000566357	0.0128532
	SLC16A10	254.358	0.561992	0.163008	3.44764	0.000565508	0.0128532
	SSR3	1147.83	-0.365001	0.10586	-3.44797	0.000564808	0.0128532
	C5AR2	99.6376	-0.622126	0.180483	-3.44701	0.000566824	0.0128532
	PLB1	145.184	-0.646471	0.187644	-3.4452	0.000570632	0.0129175
	BTBD6	196.171	-0.583421	0.169419	-3.44365	0.000573921	0.0129698
	KAZN	37.4849	-1.33425	0.387506	-3.44316	0.000574957	0.0129712
	PIEZO1	735.014	-0.613936	0.178341	-3.44249	0.000576376	0.0129812
	PHF19	120.695	0.75219	0.218579	3.44127	0.000578985	0.0129959
	NXF3	31.7389	-1.10079	0.31984	-3.44169	0.000578085	0.0129959
	PRKAG2	322.819	0.393627	0.114414	3.44039	0.000580873	0.0130096
	GAPT	75.9948	1.05542	0.306801	3.44007	0.000581555	0.0130096
	ZCCHC3	253.817	0.408952	0.119005	3.43642	0.000589461	0.0131643
	SP100	1443.53	0.435218	0.126886	3.43	0.000603573	0.0134343
	TNFAIP3	6425.53	1.35301	0.394418	3.43039	0.000602718	0.0134343
	P4HA1	1238.5	0.443396	0.129382	3.42702	0.000610249	0.0135602
	IGF1	13.1504	-1.98597	0.579834	-3.42506	0.000614665	0.0136034
	KIF21B	446.967	-0.41398	0.120882	-3.42467	0.000615543	0.0136034
	STK36	127.698	0.533115	0.155704	3.42389	0.000617314	0.0136034
	PRELID1P6	223.316	0.440381	0.128577	3.42504	0.0006147	0.0136034
	CCL15	14.6541	3.25947	0.951906	3.42415	0.000616719	0.0136034
	HIPK2	1168.89	0.480917	0.140504	3.42279	0.000619815	0.0136359
	MPRIP	375.663	-0.4088	0.119569	-3.41895	0.000628628	0.0137842
	LRRC25	1514.16	0.37427	0.109465	3.41909	0.00062832	0.0137842
	SH3RF3	149.134	-0.708256	0.207255	-3.41731	0.000632426	0.0138446
	TRPC4AP	1657.66	0.304579	0.089152	3.41641	0.00063453	0.0138678
	MMP7	1083.25	0.677814	0.198428	3.41592	0.000635661	0.0138697
	RAB6B	299.546	-0.520554	0.152601	-3.41122	0.000646733	0.0140882
	GSN	8237.67	-0.521761	0.153192	-3.40593	0.000659386	0.0143403
	DNAJA1	2846.89	0.422235	0.124	3.40512	0.000661361	0.0143478
	ASB2	53.8112	1.36921	0.402128	3.4049	0.000661889	0.0143478
	PRDX5	796.998	-0.307895	0.0904449	-3.40422	0.000663524	0.0143598
	AFAP1L1	82.1331	-0.895654	0.263256	-3.40221	0.000668426	0.0144189
	PTAFR	3595.43	0.411289	0.120885	3.40232	0.000668164	0.0144189
	ACVR1B	685.332	0.390051	0.114688	3.40097	0.000671476	0.0144378
	MBOAT1	56.2964	-0.975699	0.286883	-3.40103	0.000671317	0.0144378
	CD276	1440.79	-0.481549	0.141637	-3.39989	0.000674117	0.0144494
	LGI2	116.181	-1.02637	0.301884	-3.39987	0.000674191	0.0144494
	SLC1A3	1577.81	0.421641	0.124161	3.39592	0.000683993	0.0146279
	FUT4	199.791	0.696196	0.205027	3.39563	0.000684721	0.0146279
	PCDH1	24.2221	-2.01576	0.5942	-3.3924	0.000692825	0.0147773
	HDAC5	753.597	-0.318021	0.0938367	-3.38909	0.000701244	0.0149301
	JAML	37.5853	-1.3204	0.389646	-3.3887	0.000702237	0.0149301
	IL36G	14.812	3.94574	1.16488	3.38725	0.000705965	0.0149854
	TEX2	579.603	-0.381801	0.112856	-3.38308	0.000716788	0.0151909
	LFNG	322.279	0.84616	0.250165	3.38241	0.000718534	0.0152036
	H2BC20P	32.5522	1.08635	0.321275	3.38136	0.000721276	0.0152374
	MFHAS1	1186.24	-0.426312	0.126216	-3.37764	0.000731115	0.0154207
	MASTL	97.5327	0.614911	0.182107	3.37665	0.000733742	0.0154271
	CHSY3	40.505	-0.991825	0.293711	-3.37688	0.000733136	0.0154271
	GMIP	1391.9	0.31807	0.0942227	3.37573	0.000736213	0.0154547
	CD74	4543.71	-0.361072	0.106994	-3.3747	0.000738963	0.0154736
	ATF5	1981.45	0.46566	0.137993	3.37452	0.000739443	0.0154736
	MSH6	446.731	0.344173	0.102048	3.37267	0.000744438	0.0155536
	ASAH1	11463.2	-0.392984	0.116559	-3.37155	0.000747462	0.0155843
	AOAH	573.751	0.398616	0.11824	3.37126	0.000748254	0.0155843
	SH3PXD2B	2570.65	0.42165	0.12511	3.37023	0.000751063	0.0156184
	AL121933,2	209.129	-0.624822	0.185567	-3.36711	0.00075961	0.0157714
	ABI3	141.077	-0.833124	0.247491	-3.36627	0.000761908	0.0157944
	OAS1	555.436	0.87402	0.259908	3.36281	0.000771532	0.015969
	SHE	155.732	-0.612766	0.182342	-3.36053	0.000777938	0.0160766
	ACAA1	667.012	0.311333	0.0926697	3.3596	0.000780543	0.0160855
	PRKX	649.15	-0.384651	0.114496	-3.35952	0.000780792	0.0160855
	DDIT4	1085.27	0.747637	0.222614	3.35845	0.000783799	0.0161225
	THBD	40.5178	-1.16849	0.348015	-3.35759	0.000786239	0.0161477
	DPYSL3	56.3754	1.53001	0.455976	3.35546	0.000792342	0.0161979
	MAN2A2	1258.82	-0.412173	0.12281	-3.35618	0.00079026	0.0161979
	TRG-AS1	32.2312	-1.13292	0.337619	-3.35562	0.000791883	0.0161979
	SUCLG2	319.267	-0.451915	0.134779	-3.35301	0.000799392	0.0163169
	RTN4R	119.49	-0.86946	0.259393	-3.3519	0.000802583	0.0163536
	BCAR3	309.754	-0.56424	0.168353	-3.35153	0.000803651	0.0163536
	ACOD1	643.737	3.32779	0.99314	3.35078	0.000805854	0.0163734
	MSC	65.8615	0.928807	0.277276	3.34976	0.00080883	0.0164087
	CCDC170	63.2286	-0.869599	0.259658	-3.34902	0.000810989	0.0164275
	SIK3	536.697	0.552005	0.164986	3.34578	0.000820528	0.0165954
	LCP1	8403.04	0.392247	0.117266	3.34495	0.000822979	0.0166197
	MED25	512.131	0.308367	0.0922117	3.34412	0.000825426	0.0166438
	NOP53	1225.98	-0.388723	0.116278	-3.34304	0.000828669	0.0166839
	NBR1	1836.25	0.273661	0.0820242	3.33634	0.000848889	0.0170226
	ZNF808	51.3686	-0.782343	0.234464	-3.33672	0.000847721	0.0170226
	AC002480,1	26.0433	1.30445	0.391	3.3362	0.000849335	0.0170226
	ERP29	1327.59	-0.362202	0.108636	-3.33407	0.000855848	0.0171273
	ASIC1	36.1698	-1.16219	0.348642	-3.33348	0.000857669	0.0171379
	SNX5	754.646	-0.435747	0.130858	-3.32993	0.000868664	0.0173315
	GRAMD1A	2739.67	1.23317	0.37097	3.32418	0.000886783	0.0175483
	MAN1C1	154.345	-0.665382	0.200177	-3.32397	0.000887454	0.0175483
	ARHGAP20	72.2668	-0.992968	0.298584	-3.32558	0.000882335	0.0175483
	ARHGEF3	240.403	-0.598529	0.180059	-3.32407	0.000887133	0.0175483
	LPL	3678.46	-0.530171	0.159467	-3.32464	0.000885339	0.0175483
	GPX3	401.532	-0.506448	0.152305	-3.32522	0.000883481	0.0175483
	AGRN	1039.95	0.704684	0.212051	3.32319	0.000889958	0.0175717
	TYROBP	1850.8	-0.337626	0.101627	-3.32219	0.000893129	0.0176082
	MARCO	106.451	1.30154	0.391987	3.32037	0.000898977	0.017671
	LTBP3	94.1913	-0.623545	0.18778	-3.32061	0.000898219	0.017671
	HEXB	4327.17	-0.327376	0.0986547	-3.3184	0.000905354	0.0177177
	NETO2	216.764	0.562614	0.169507	3.31912	0.000903003	0.0177177
	SHANK3	36.9484	-1.08161	0.325939	-3.31846	0.000905161	0.0177177
	ECT2	116.968	0.623588	0.187971	3.31747	0.000908355	0.0177312
	UBR4	3121.51	0.298379	0.0899448	3.31736	0.000908712	0.0177312
	HERC4	597.729	0.354721	0.106974	3.31594	0.000913352	0.0177956
	EFHD2	2051.96	0.328729	0.099258	3.31187	0.000926746	0.0180302
	ENPP2	91.1635	-0.735879	0.222593	-3.30594	0.000946576	0.018389
	ZBED6CL	96.7924	0.702242	0.212465	3.30521	0.000949046	0.0184101
	MGLL	2749.27	0.375153	0.113531	3.30442	0.000951745	0.0184356
	ITGB2-AS1	123.809	0.653012	0.197658	3.30374	0.000954039	0.0184531
	PLA2G4C	156.694	0.658831	0.199596	3.30082	0.000964037	0.0186158
	TLR3	10.9552	-2.0515	0.621581	-3.30046	0.000965255	0.0186158
	PTPRC	3420.64	0.353175	0.107054	3.29902	0.000970224	0.0186575
	SRPX2	360.635	0.684895	0.207584	3.29936	0.000969046	0.0186575
	AC093627,7	73.5336	-1.13435	0.344137	-3.29623	0.000979927	0.0188169
	KIF26A	14.9292	-1.37057	0.416453	-3.29106	0.0009981	0.019052
	SH3BP1	325.409	0.523466	0.159036	3.29149	0.000996583	0.019052
	TBC1D16	1072.01	0.279972	0.0850499	3.29185	0.000995295	0.019052
	ARHGEF37	13.313	-1.57793	0.479403	-3.29144	0.000996753	0.019052
	AL118506,1	232.954	0.480093	0.145893	3.29071	0.000999343	0.019052
	BTG3	264.288	0.834351	0.253668	3.28914	0.00100493	0.019131
	MMP2-AS1	20.8276	1.55399	0.473	3.28538	0.00101843	0.0193604
	FBXO42	446.358	0.40929	0.124655	3.28339	0.00102568	0.0193772
	NLN	1384.21	0.30129	0.091769	3.28313	0.00102661	0.0193772
	GALNT6	526.23	0.332566	0.101266	3.28407	0.00102318	0.0193772
	IL6R	997.814	-0.44356	0.135083	-3.28361	0.00102488	0.0193772
	CYBB	33608.1	0.339088	0.103235	3.28461	0.00102122	0.0193772
	CD6	39.5098	-1.45305	0.442978	-3.28018	0.00103742	0.0195406
	HERC5	416.138	0.911572	0.277921	3.27996	0.0010382	0.0195406
	UBE2Z	1358.5	0.439099	0.134068	3.27519	0.00105591	0.0198177
	PELI1	776.056	0.706769	0.215793	3.27521	0.00105584	0.0198177
	OPN3	408.183	0.359661	0.109874	3.2734	0.00106263	0.0198956
	TNS3	7626.85	0.358023	0.109377	3.27328	0.00106305	0.0198956
	CTSD	23399.8	-0.339186	0.103645	-3.27258	0.00106572	0.0199175
	IDH2	1038.03	-0.401622	0.122768	-3.27139	0.00107019	0.0199729
	ALDH3A2	324.452	-0.48026	0.147032	-3.26635	0.00108943	0.0203034
	ZNF462	108.509	0.898027	0.275014	3.26539	0.00109313	0.0203222
	FAXDC2	35.4334	-1.52443	0.466859	-3.2653	0.0010935	0.0203222
	BIN1	363.1	-0.626486	0.192192	-3.25969	0.00111533	0.0206702
	CD47	747.048	0.644787	0.197783	3.26008	0.00111382	0.0206702
	RAB11FIP4	155.465	-0.723626	0.222119	-3.25783	0.00112269	0.0207776
	ABCC5	734.077	-0.570954	0.17534	-3.25626	0.00112889	0.0208632
	LACTB	1076.12	0.306697	0.0942113	3.25541	0.00113228	0.0208715
	MMP8	307.453	0.958823	0.294536	3.25536	0.00113248	0.0208715
	DLD	1065.03	0.459255	0.141157	3.25351	0.0011399	0.0209791
	LAT2	532.286	-0.358047	0.11014	-3.25083	0.00115068	0.0211191
	HHLA2	14.5172	3.0167	0.927912	3.25106	0.00114976	0.0211191
	GRK3	963.351	0.272339	0.0838263	3.24885	0.00115874	0.0211801
	PCBP1-AS1	250.666	0.490246	0.150889	3.24904	0.00115794	0.0211801
	TATDN3	92.4228	0.592094	0.182248	3.24883	0.00115879	0.0211801
	PLCG1	428.22	-0.416566	0.128255	-3.24794	0.00116242	0.0212173
	GGH	58.9919	1.17238	0.36102	3.24742	0.00116455	0.0212271
	AK4	86.3402	1.05923	0.326276	3.24643	0.00116862	0.0212721
	LRRC37A4P	58.9794	-0.72897	0.224616	-3.2454	0.00117284	0.0213197
	MGAT5	1724.92	-0.36285	0.111912	-3.24227	0.0011858	0.0215258
	APOO	287.037	0.663704	0.204799	3.24075	0.00119214	0.0216114
	SLC29A3	513.66	-0.585618	0.180843	-3.23826	0.00120261	0.0217715
	H1-10	611.228	0.626697	0.193602	3.23704	0.00120776	0.0218351
	PLSCR1	878.482	0.639701	0.198041	3.23015	0.00123723	0.0223374
	LSP1	2037.58	-0.613207	0.190143	-3.22497	0.00125987	0.0227152
	SNX20	246.522	0.637016	0.197595	3.22385	0.00126481	0.0227734
	DDAH2	478.122	-0.381895	0.118491	-3.22299	0.00126862	0.0228111
	TREML2	29.0279	1.25536	0.389604	3.22214	0.00127235	0.0228165
	SNHG29	585.55	-0.306538	0.0951338	-3.22218	0.00127218	0.0228165
	LILRA5	32.127	1.05091	0.326345	3.22024	0.00128085	0.0229379
	ARPC2	4348.99	0.358096	0.111237	3.21921	0.00128546	0.0229895
	PPM1M	574.166	-0.411219	0.127756	-3.21879	0.00128733	0.0229921
	TPST2	490.955	-0.435134	0.135413	-3.21338	0.00131181	0.0233978
	MT1F	13.5312	2.05603	0.640031	3.21239	0.00131635	0.0234472
	ZNF589	217.573	-0.493028	0.153503	-3.21184	0.00131886	0.0234606
	LUCAT1	602.39	0.704618	0.219412	3.2114	0.00132092	0.0234658
	ENTPD1	654.937	-0.401202	0.124962	-3.21058	0.00132465	0.0235007
	FAM8A1	270.873	0.36836	0.114792	3.20893	0.00133231	0.0236049
	PARP14	2328.32	0.648537	0.20213	3.20852	0.00133419	0.0236068
	CRLS1	43.0556	1.03586	0.322987	3.20713	0.00134064	0.0236895
	IL4I1	2618.18	0.63792	0.198981	3.20593	0.00134627	0.0237257
	PTPN13	18.5724	1.61595	0.504001	3.20624	0.00134481	0.0237257
	DOK2	347.475	-0.50219	0.156714	-3.2045	0.00135295	0.023812
	SPPL2A	1831.74	0.300713	0.0939366	3.20124	0.0013684	0.0240519
	MAP4K4	3012.31	-0.355924	0.111302	-3.19783	0.00138468	0.024306
	UQCRH	348.971	-0.4712	0.147388	-3.19701	0.00138862	0.0243431
	ZFAND2A-DT	19.9413	-1.18649	0.371444	-3.19425	0.00140193	0.024544
	HLA-B	2736.84	0.265813	0.0832914	3.19136	0.00141606	0.0247586
	TLR8	945.001	1.41349	0.443144	3.18969	0.00142425	0.024804
	HHEX	84.7993	-0.911454	0.285741	-3.18979	0.00142377	0.024804
	MCTP1	1270.61	0.754752	0.236598	3.19002	0.00142261	0.024804
	SEC22B	1288.79	0.406248	0.127386	3.18911	0.00142711	0.0248213
	TTC7A	683.024	-0.485678	0.152366	-3.18756	0.00143477	0.0248871
	PRKAA1	600.03	0.473454	0.148548	3.18721	0.00143652	0.0248871
	NYNRIN	89.6595	-0.775101	0.243172	-3.18746	0.00143527	0.0248871
	CD300A	385.349	-0.619096	0.194419	-3.18434	0.00145087	0.025103
	LILRA2	135.105	0.582093	0.18319	3.17753	0.00148534	0.0256661
	CTSS	13461.6	0.228145	0.071844	3.17556	0.00149547	0.0257407
	CCDC57	302.738	0.362029	0.113999	3.17573	0.00149459	0.0257407
	AC093627,4	38.3704	-1.09597	0.345104	-3.17577	0.00149437	0.0257407
	AC034102,1	570.363	0.417325	0.131452	3.17474	0.00149973	0.0257805
	SAMD4A	633.795	-0.506204	0.159489	-3.17391	0.00150398	0.0258203
	ATAD3A	118.066	0.603792	0.190553	3.16862	0.00153162	0.0262609
	BAIAP2	343.761	-0.520531	0.164301	-3.16816	0.00153408	0.0262691
	ZEB2	3022.05	0.290687	0.0917756	3.16737	0.00153823	0.0263064
	GAS2L3	374.506	-0.477433	0.150766	-3.16672	0.00154169	0.0263317
	SLC31A2	625.87	0.417624	0.131955	3.16489	0.00155141	0.0264635
	SLAMF8	2360.73	0.344391	0.108866	3.16345	0.00155913	0.0265612
	PHF21A	323.112	0.61001	0.192889	3.1625	0.00156421	0.0265796
	RHOQP3	55.0089	0.763347	0.241354	3.16277	0.00156276	0.0265796
	SCAMP5	102.368	-0.758693	0.240634	-3.1529	0.00161659	0.0274346
	SLC17A9	356.443	-0.471388	0.149552	-3.15199	0.0016216	0.0274844
	TRAF5	111.143	-0.589852	0.187323	-3.14884	0.00163917	0.0277469
	SIPA1L2	674.236	-0.361772	0.114958	-3.14699	0.00164961	0.0278669
	MUC20-OT1	298.762	-0.370448	0.117721	-3.14684	0.00165046	0.0278669
	TNFAIP6	299.839	2.48616	0.790275	3.14594	0.00165554	0.0279173
	SRI	245.407	0.587868	0.187089	3.14219	0.0016769	0.0281432
	TGFB1	2395.87	-0.276176	0.0878679	-3.14308	0.00167178	0.0281432
	MCOLN2	326.02	1.50887	0.48021	3.1421	0.00167741	0.0281432
	CDC42SE2	719.606	0.316404	0.100681	3.14265	0.00167426	0.0281432
	TRIM69	240.495	0.518851	0.165167	3.14136	0.00168164	0.0281786
	ARHGAP27	467.14	-0.344402	0.109747	-3.13814	0.00170026	0.0284548
	NR3C1	2086.62	0.494346	0.157611	3.13649	0.00170983	0.0285789
	IL18BP	306.642	-0.606041	0.193308	-3.13511	0.00171789	0.0286776
	SLC45A3	41.2182	-1.03676	0.330822	-3.13389	0.00172506	0.0287611
	TPM2	82.7105	-0.619937	0.198056	-3.13012	0.00174737	0.0290965
	NEXMIF	68.0605	0.723052	0.231096	3.1288	0.00175524	0.029191
	MTF1	1231.97	0.618753	0.197792	3.1283	0.00175821	0.0292039
	STAC2	36.6108	-1.36312	0.43597	-3.12664	0.00176816	0.0293324
	ENO3	87.035	0.605748	0.193779	3.12598	0.00177213	0.0293616
	TBKBP1	195.83	-0.544759	0.174349	-3.12453	0.00178089	0.0294701
	HIF1A	5737.52	0.389928	0.124821	3.12391	0.00178467	0.0294958
	COL1A2	230.649	-0.421986	0.135131	-3.12279	0.00179144	0.0295624
	GPSM3	871.754	0.347785	0.11138	3.12251	0.00179314	0.0295624
	HPCAL1	972.118	-0.415837	0.13322	-3.12142	0.00179981	0.0296355
	ASGR2	28.7921	-1.22144	0.391772	-3.11774	0.00182244	0.0299711
	MDM1	109.674	0.754265	0.242142	3.11497	0.00183961	0.030216
	SLCO4A1	202.188	0.757812	0.243403	3.11341	0.00184939	0.0302839
	ANGPT4	17.716	-1.63862	0.526343	-3.11322	0.00185058	0.0302839
	PRKCA	579.632	-0.444017	0.142613	-3.11345	0.00184912	0.0302839
	ZMIZ2	1175.18	0.533178	0.171396	3.11079	0.00186585	0.0304962
	EXTL2	69.3203	-0.660788	0.212702	-3.10664	0.00189227	0.0308901
	COLEC12	548.365	-0.640914	0.206379	-3.10552	0.00189947	0.0309696
	MICU2	393.529	0.395885	0.127533	3.10417	0.00190817	0.0310732
	GTDC1	306.305	0.564008	0.18173	3.10356	0.0019121	0.0310992
	FAM81A	19.5705	-1.2027	0.387655	-3.10251	0.00191888	0.0311331
	SPATC1	26.8788	1.19225	0.384269	3.10265	0.00191797	0.0311331
	PHOSPHO1	11.8494	-2.02844	0.65394	-3.10188	0.00192297	0.0311615
	AC245297,1	617.988	0.460258	0.148426	3.10092	0.00192918	0.031224
	LRRK2	490.221	0.626081	0.201949	3.1002	0.00193391	0.0312625
	RCAN3	43.1308	-0.919277	0.296727	-3.09805	0.00194797	0.0314515
	ITGA6	679.015	-0.538253	0.173864	-3.09582	0.00196268	0.0316506
	SLC6A7	13.3126	-1.68673	0.545135	-3.09416	0.00197372	0.0317901
	IFI44	77.266	1.23029	0.398207	3.08956	0.0020045	0.0321688
	SLC12A6	1047.18	-0.403837	0.130698	-3.08985	0.00200258	0.0321688
	TUBA1C	3164.23	0.569488	0.184304	3.08994	0.00200194	0.0321688
	EID2	52.2568	0.789093	0.255451	3.08902	0.00200819	0.0321891
	SIPA1L3	304.08	0.52259	0.169209	3.08844	0.00201212	0.0322132
	SPATA13	204.788	0.530443	0.171776	3.08798	0.0020152	0.0322238
	DAGLA	570.553	-0.406731	0.131854	-3.0847	0.00203758	0.0325425
	ALOX5AP	942.969	-0.476825	0.154676	-3.08274	0.00205104	0.0327181
	TPI1	1919.71	0.325713	0.105935	3.07466	0.00210745	0.0335777
	ADCY9	117.195	-0.502971	0.16361	-3.0742	0.00211064	0.0335883
	SELENOT	908.882	0.379198	0.123408	3.07272	0.00212114	0.033715
	HOXB6	55.5182	-1.02757	0.33448	-3.07214	0.00212527	0.0337402
	ACCS	88.8328	-0.677682	0.220708	-3.07049	0.00213704	0.033806
	ERC2	21.7673	1.88049	0.612342	3.07098	0.00213361	0.033806
	ARFGAP3	523.686	0.462918	0.15076	3.07057	0.00213648	0.033806
	YPEL4	41.3086	-0.827622	0.269588	-3.06995	0.00214092	0.0338271
	PPFIBP2	480.342	0.465242	0.151565	3.06958	0.00214361	0.0338293
	ITPK1	815.032	-0.355536	0.115893	-3.0678	0.0021564	0.0339175
	SLC2A9	64.3969	-0.849596	0.276912	-3.0681	0.00215421	0.0339175
	HS3ST2	877.669	-0.566097	0.184532	-3.06774	0.00215685	0.0339175
	TRIM14	375.209	0.473526	0.154469	3.06551	0.00217299	0.0341309
	SMAD3	164.557	-0.807295	0.263454	-3.06427	0.002182	0.0342319
	PRR11	60.0925	0.818795	0.267488	3.06105	0.00220562	0.0345616
	HIVEP3	1042.26	-0.73706	0.240872	-3.05997	0.00221362	0.0346053
	SUCNR1	576.996	-0.475076	0.155242	-3.06023	0.00221166	0.0346053
	CREBL2	1340.34	0.277191	0.0906533	3.0577	0.00223041	0.0348269
	ZNF710-AS1	14.8268	-1.32616	0.433942	-3.05607	0.0022426	0.0349762
	TPD52L1	40.641	-0.953285	0.311982	-3.05558	0.00224628	0.0349924
	ACOT11	310.699	-0.380932	0.12489	-3.05014	0.00228735	0.0355905
	KYNU	1315.32	1.02275	0.33538	3.04954	0.00229194	0.0356202
	THEM6	159.291	-0.57359	0.188147	-3.04863	0.00229889	0.0356866
	NOD2	56.2502	1.36063	0.446612	3.04657	0.00231469	0.0358898
	PLPPR2	62.5637	0.717145	0.235466	3.04565	0.00232179	0.035958
	TNFAIP8L3	32.9535	-1.25221	0.411306	-3.04447	0.00233092	0.0360574
	ADGRV1	34.38	1.03758	0.34086	3.044	0.00233457	0.0360718
	CCL8	514.105	2.44592	0.803656	3.0435	0.00233847	0.0360901
	PIK3C2B	208.811	-0.687426	0.226181	-3.03927	0.00237154	0.036558
	ARRDC3	1071.73	0.595869	0.196082	3.03888	0.0023746	0.0365628
	OTUD5	1055.61	0.255383	0.0840778	3.03746	0.00238581	0.0366878
	ID3	251.735	-0.887253	0.292133	-3.03715	0.00238824	0.0366878
	MALT1	462.275	-0.377514	0.12446	-3.03322	0.00241956	0.0371259
	TGFBI	4490.2	-0.436204	0.143864	-3.03206	0.00242893	0.0372268
	CSF3R	424.613	-0.419115	0.138345	-3.02949	0.00244965	0.037501
	SGSM1	68.4123	1.23858	0.409396	3.02538	0.00248321	0.0379711
	PON2	74.1072	-0.676248	0.223645	-3.02375	0.0024966	0.038132
	FAM177B	10.4608	1.80281	0.59634	3.02313	0.00250176	0.038167
	LRPAP1	2570.79	-0.264882	0.0876505	-3.02202	0.00251093	0.0382628
	HERPUD1	470.353	-0.452454	0.14977	-3.02099	0.0025195	0.0382761
	FCGRT	3337.01	-0.307108	0.101659	-3.02095	0.0025198	0.0382761
	PRPF38A	324.538	-0.361954	0.119818	-3.02088	0.00252044	0.0382761
	ASPHD2	31.9177	0.888495	0.294399	3.018	0.00254452	0.0385977
	DTX4	202.773	0.715462	0.237129	3.01719	0.00255129	0.0386463
	RSAD2	55.7035	1.58004	0.523752	3.01677	0.00255487	0.0386463
	VSIG10L	120.84	0.536673	0.177908	3.01658	0.00255645	0.0386463
	ACOT9	767.881	0.340476	0.112913	3.01537	0.00256665	0.0387565
	SH3RF1	163.668	-0.59664	0.197968	-3.01383	0.00257976	0.0389101
	ZC3H12D	102.904	0.594335	0.197268	3.01284	0.00258819	0.038993
	PKD2	373.925	0.461617	0.153298	3.01123	0.00260193	0.0391387
	LRP3	160.516	-0.638292	0.211985	-3.01102	0.00260375	0.0391387
	PRDX6	709.467	-0.33713	0.112009	-3.00985	0.00261373	0.0392443
	AC048341,1	46.8999	0.950235	0.3161	3.00612	0.00264601	0.0396842
	PTPN7	721.472	-0.340208	0.113187	-3.00571	0.00264958	0.039693
	HEATR6	285.966	0.346013	0.115147	3.00498	0.002656	0.0397443
	RPL27	1006.67	-0.33149	0.110367	-3.00352	0.00266872	0.0398897
	MLLT1	645.942	0.360705	0.12013	3.00261	0.00267676	0.0399649
	SRSF9	736.139	0.297144	0.0990031	3.00136	0.00268779	0.0400036
	CHST7	666.328	0.42147	0.140433	3.00122	0.00268898	0.0400036
	KCNJ15	10.2277	1.73604	0.578553	3.00066	0.00269395	0.0400036
	TNFRSF14	3082.47	-0.359593	0.11984	-3.00061	0.0026944	0.0400036
	PLD4	40.8232	-1.72523	0.574825	-3.00132	0.0026881	0.0400036
	PARP10	521.633	0.650298	0.216765	3.00001	0.00269968	0.0400372
	VCAN	200.18	1.8819	0.627439	2.99933	0.00270577	0.0400828
	CRYBG1	1103.09	0.553553	0.18464	2.99801	0.00271745	0.040211
	ELOVL5	850.747	0.360465	0.120308	2.99617	0.0027339	0.0402792
	SYT17	115.216	0.628825	0.209902	2.99581	0.00273721	0.0402792
	PRR5L	128.532	-0.80208	0.267662	-2.99662	0.00272994	0.0402792
	SLC38A6	291.526	-0.415894	0.13881	-2.99613	0.00273427	0.0402792
	CYB561A3	2315.07	0.363502	0.121335	2.99585	0.00273685	0.0402792
	TMOD3	1005.47	0.276906	0.0924483	2.99525	0.00274221	0.0403081
	SLC9A7	715.912	-0.449733	0.15033	-2.99165	0.00277477	0.0407416
	GRM1	76.3699	1.03587	0.346393	2.99044	0.00278578	0.0408271
	SLC25A44	426.924	0.39662	0.132639	2.99022	0.00278776	0.0408271
	SORCS2	8.12522	1.99031	0.665658	2.99	0.00278981	0.0408271
	HMGN2P46	16.4991	1.45893	0.489112	2.98281	0.0028562	0.0417526
	STXBP3	565.377	0.262283	0.088053	2.97869	0.00289482	0.0421809
	MFSD1	2816.72	0.273311	0.091763	2.97844	0.00289718	0.0421809
	TMEM241	14.3253	-1.33176	0.447148	-2.97833	0.00289819	0.0421809
	CTPS1	254.584	0.750118	0.251846	2.97848	0.00289681	0.0421809
	TGFBR1	4141.28	-0.398563	0.13388	-2.97701	0.00291073	0.0422708
	TBC1D10B	816.425	0.288417	0.0968747	2.97722	0.00290874	0.0422708
	TSPAN13	152.792	0.570671	0.191719	2.9766	0.00291462	0.0422811
	HNRNPA2B1	4380.46	0.193746	0.0651011	2.97608	0.00291959	0.0423071
	LGALS1	1820.34	0.459585	0.15447	2.97524	0.00292761	0.0423453
	TXNDC17	154.364	-0.48741	0.163828	-2.97513	0.00292861	0.0423453
	GFOD1	120.353	-0.589866	0.1983	-2.97461	0.00293365	0.0423721
	RPS6KA2	165.723	-0.419471	0.141176	-2.97127	0.00296574	0.042604
	CRABP2	128.832	-0.88975	0.299414	-2.97164	0.00296216	0.042604
	ABCA6	7.63822	2.15209	0.724268	2.97141	0.0029644	0.042604
	ASB13	89.9456	-0.583717	0.196439	-2.97149	0.0029636	0.042604
	MSC-AS1	17.3993	1.41277	0.475389	2.97182	0.00296039	0.042604
	BATF2	76.8246	0.84203	0.283519	2.96992	0.00297873	0.0427444
	FZD7	165.464	0.860036	0.289924	2.96642	0.00301289	0.043178
	HEXIM1	788.854	0.333981	0.112597	2.96616	0.00301544	0.043178
	LPAR6	620.712	-0.642531	0.216655	-2.96569	0.00302008	0.0431979
	CCDC167	28.5399	-0.983996	0.331989	-2.96394	0.00303727	0.0433971
	ST3GAL1	2009.39	0.304597	0.102839	2.96188	0.00305768	0.0436417
	C3	14584.6	0.357399	0.120702	2.96101	0.00306628	0.0437175
	RTN1	355.054	0.492583	0.166384	2.96053	0.00307114	0.0437399
	CPNE2	165.883	-0.506012	0.170953	-2.95994	0.00307695	0.0437758
	HS3ST3B1	480.075	1.6788	0.567432	2.95859	0.00309047	0.0438374
	MMP14	17813.1	0.350005	0.118304	2.95852	0.00309118	0.0438374
	CCDC117	358.473	0.347007	0.117277	2.95885	0.00308785	0.0438374
	THEMIS2	531.507	0.519497	0.175664	2.95733	0.00310319	0.0439608
	RIN2	1150.13	0.624736	0.211318	2.95638	0.00311275	0.0440492
	PRKACB	49.6255	-1.04135	0.35252	-2.95403	0.00313654	0.0443387
	AXL	237.771	-0.6959	0.235924	-2.94968	0.00318106	0.0448725
	LONRF3	378.583	-0.354199	0.120073	-2.94988	0.00317898	0.0448725
	DEK	1407.6	0.264703	0.0897506	2.94931	0.0031848	0.0448777
	TBL1XR1	618.117	0.31585	0.107134	2.94816	0.00319671	0.0449978
	TMCC1	327.586	0.372297	0.1263	2.94772	0.00320123	0.0450137
	CAMKK1	150.638	-0.637085	0.216161	-2.94727	0.00320595	0.0450207
	PDE3B	404.374	-0.497329	0.168757	-2.94702	0.0032085	0.0450207
	EZR	614.914	-0.332615	0.113091	-2.94114	0.00327011	0.0457884
	NEK7	676.193	0.262041	0.0890864	2.94143	0.00326705	0.0457884
	CCND2	37.6708	-0.937061	0.318903	-2.93839	0.00329925	0.0461478
	NUDT14	66.432	-0.667792	0.227322	-2.93765	0.00330709	0.0462088
	PNPLA6	1191.43	0.314336	0.107097	2.93507	0.00333477	0.0463519
	CA12	24.7042	1.46559	0.499215	2.93578	0.00332709	0.0463519
	CDKN2D	27.213	1.06549	0.362936	2.93576	0.00332736	0.0463519
	METAP1D	9.67967	-1.68717	0.57479	-2.93528	0.0033325	0.0463519
	APOBEC3C	387.137	-0.400154	0.136323	-2.93533	0.0033319	0.0463519
	OGFR	1112.25	0.321041	0.109426	2.93387	0.00334762	0.0463633
	CYGB	130.626	-0.648626	0.221095	-2.93369	0.00334955	0.0463633
	INTU	18.9902	-1.33838	0.456119	-2.93429	0.00334316	0.0463633
	TCAF1	62.1	-0.771221	0.262832	-2.93428	0.00334327	0.0463633
	NOL4L	1139.02	0.391082	0.133429	2.93102	0.00337855	0.0467161
	ZFHX3	971.032	-0.387184	0.132182	-2.92918	0.00339862	0.046884
	EIF2D	282.407	-0.331859	0.113297	-2.9291	0.00339944	0.046884
	MEI1	50.6074	0.786377	0.268574	2.92797	0.00341186	0.046884
	GPR82	16.9415	-1.76515	0.602748	-2.9285	0.00340598	0.046884
	ZNF703	449.65	-0.587341	0.200565	-2.92843	0.0034068	0.046884
	FABP5P7	1429.04	-0.509693	0.174062	-2.92823	0.00340895	0.046884
	TNIP1	5538.69	1.05415	0.360322	2.92557	0.00343825	0.0471528
	SEPTIN8	237.345	-0.431682	0.147556	-2.92555	0.00343852	0.0471528
	SLC29A1	1205.11	-0.354442	0.121206	-2.9243	0.00345228	0.0472927
	ADCY6	33.6744	-1.43783	0.492079	-2.92195	0.00347844	0.0476019
	ACTR1A	994.162	0.252242	0.0863667	2.92059	0.00349366	0.0477029
	AP1S2	2162.51	0.37719	0.12916	2.92033	0.00349659	0.0477029
	ARAP1	8258.97	0.223877	0.0766562	2.92053	0.00349432	0.0477029
	HLA-C	2576.12	0.286865	0.0982845	2.91872	0.00351467	0.0479005
	CEACAM21	32.2995	-0.908583	0.311336	-2.91833	0.00351911	0.0479118
	BNIP3	449.162	0.407998	0.139848	2.91745	0.00352912	0.0479989
	UPP1	1037.2	-0.452105	0.154984	-2.91712	0.00353285	0.0480005
	MAGEF1	137.685	0.488511	0.167497	2.91654	0.00353943	0.0480408
	CEBPB	3787.19	1.16252	0.399499	2.90993	0.00361506	0.0490173
	ARHGAP42	35.871	-1.10376	0.379525	-2.90828	0.00363428	0.0492276
	RPL22	348.259	-0.330306	0.113622	-2.90707	0.00364836	0.0493179
	NDUFB10	368.671	-0.341404	0.117431	-2.90728	0.00364584	0.0493179
	RPS6KA4	565.748	-0.343213	0.118138	-2.90519	0.00367028	0.0495637
	TESC	52.8067	-1.06931	0.368189	-2.90423	0.00368157	0.0496153
	RAB39A	119.107	0.576439	0.198467	2.90446	0.00367888	0.0496153
	CUEDC2	294.732	0.371259	0.127866	2.9035	0.00369017	0.0496624
	SMPD2	157.844	0.438354	0.150985	2.9033	0.00369254	0.0496624
	PSD4	829.189	0.291288	0.100361	2.9024	0.0037032	0.0497555
	TLR1	851.518	0.409421	0.141099	2.90166	0.00371193	0.0498223
	TNFRSF1B	2964.95	0.395019	0.136156	2.90122	0.00371715	0.049842
	LTC4S	21.3121	-1.49034	0.513824	-2.90049	0.00372576	0.0499071
	NXPE3	280.571	0.560741	0.193393	2.89948	0.00373777	0.0500176
	TBC1D30	52.3751	0.921877	0.318	2.89898	0.00374373	0.050047
	TRAF1	1507.74	1.57521	0.543515	2.89819	0.00375329	0.0501243
	NAB1	517.214	0.426248	0.147117	2.89734	0.00376339	0.0502087
	ID2	1370.18	-0.458328	0.158278	-2.89572	0.00378296	0.0504192
	PEDS1	264.952	0.400797	0.138587	2.89203	0.00382757	0.0509627
	HSPA7	204.35	-0.688669	0.238256	-2.89045	0.00384686	0.0511682
	ATP5PD	447.016	-0.39353	0.136182	-2.88974	0.00385556	0.0512326
	SFMBT2	630.093	-0.43431	0.150346	-2.88874	0.00386785	0.0513447
	AP4E1	362.392	0.377153	0.130589	2.88809	0.00387594	0.0514007
	CARMIL3	18.8191	1.92136	0.6661	2.88449	0.00392054	0.0519403
	GPR183	19.3164	-1.31526	0.456224	-2.88294	0.00393987	0.0521444
	RPS16	1444.4	-0.303585	0.105345	-2.88182	0.00395387	0.0522777
	YWHAH	1131.85	-0.498551	0.173146	-2.87937	0.00398475	0.0526335
	DDX60	364.151	0.716549	0.248975	2.87799	0.00400215	0.0528108
	SH3KBP1	3040.06	0.318737	0.110793	2.87688	0.00401633	0.0529454
	RARRES2	30.5152	1.05864	0.368645	2.8717	0.00408275	0.0536614
	MCC	293.655	0.485121	0.168903	2.87218	0.00407651	0.0536614
	SRGAP3	30.3252	-1.29856	0.452169	-2.87185	0.00408079	0.0536614
	ADPGK	1479.86	0.26307	0.0917047	2.86867	0.00412204	0.0541241
	LGMN	22234.4	-0.316723	0.110457	-2.8674	0.00413858	0.0542657
	CLEC7A	1369.28	0.312847	0.109112	2.86722	0.00414099	0.0542657
	CSF1R	5343.82	-0.27619	0.0963456	-2.86666	0.00414823	0.0543071
	NDFIP2	196.762	0.430502	0.150274	2.86478	0.00417303	0.0545243
	HSPB1	1358.72	-0.375524	0.131082	-2.86481	0.00417263	0.0545243
	CTDP1	538.092	0.275967	0.0963703	2.86361	0.00418843	0.0546181
	EHD1	3250.03	1.23084	0.429782	2.86387	0.00418504	0.0546181
	SLC22A23	360.6	0.682675	0.238447	2.863	0.00419651	0.0546699
	AC124798,1	24.5392	-1.16927	0.408629	-2.86145	0.00421714	0.0548848
	ABCG2	134.841	-0.572334	0.200049	-2.86096	0.00422358	0.0549148
	CD1D	19.6321	-1.83094	0.640378	-2.85916	0.00424762	0.0551734
	SECTM1	49.3776	-1.16762	0.408621	-2.85746	0.00427042	0.0554154
	NEDD9	121.318	-0.679547	0.237888	-2.85658	0.00428232	0.0555156
	RNF144B	1687.53	1.38501	0.485272	2.8541	0.00431592	0.0558738
	PRELID3A	88.5999	-0.534108	0.187149	-2.85392	0.00431836	0.0558738
	PPFIBP1	112.108	-0.48828	0.1712	-2.85211	0.00434305	0.0561386
	CRISPLD2	25.1115	1.15331	0.404576	2.85066	0.00436288	0.0563401
	GRAP	85.8432	-0.574884	0.201725	-2.84984	0.00437419	0.0564312
	TNFRSF21	253.606	-0.402325	0.141399	-2.84532	0.00443662	0.0571812
	RNF166	533.456	-0.57123	0.200817	-2.84453	0.00444768	0.0572682
	AL139125,1	17.6741	-1.63905	0.576808	-2.8416	0.00448882	0.057742
	ITGB8	96.7412	1.9457	0.685029	2.84031	0.00450694	0.057919
	SDC2	2967.19	0.350956	0.123604	2.83936	0.00452046	0.0580366
	SCRN2	88.6641	-0.663855	0.233831	-2.83904	0.004525	0.0580388
	MACROD1	84.1853	-0.618772	0.218119	-2.83685	0.00455606	0.0583521
	EPHA2	87.1891	-1.04212	0.367371	-2.8367	0.00455821	0.0583521
	SRXN1	293.884	0.633984	0.223702	2.83406	0.00459608	0.0587803
	SLC5A4-AS1	36.5053	0.865284	0.305452	2.8328	0.00461419	0.0589552
	SNX29	594.944	-0.3471	0.122599	-2.83119	0.00463754	0.0589823
	ATP11A	1774.18	0.216895	0.076623	2.83068	0.00464487	0.0589823
	RDH11	526.966	0.310655	0.109715	2.83148	0.00463337	0.0589823
	DNMT3A	575.556	-0.354885	0.125308	-2.8321	0.00462435	0.0589823
	RPGR	214.887	0.436541	0.154165	2.83164	0.00463093	0.0589823
	GHDC	450.792	-0.297875	0.105237	-2.83051	0.00464739	0.0589823
	BCL9L	1077.23	0.539223	0.190496	2.83062	0.00464575	0.0589823
	GBE1	1003.8	0.522299	0.184557	2.83002	0.00465446	0.0590156
	PHF12	520.944	0.339813	0.120172	2.82772	0.00468815	0.0593862
	ABHD2	3622.43	-0.421946	0.149289	-2.82637	0.0047079	0.0595797
	VAMP8	1532.73	-0.277368	0.0982497	-2.82309	0.00475631	0.060135
	TRANK1	463.585	0.417669	0.147992	2.82225	0.00476878	0.0602353
	ZFP3	15.5221	-1.14738	0.406605	-2.82187	0.00477453	0.0602506
	CHD3	1153.26	0.405526	0.143793	2.82021	0.00479928	0.0604482
	PTP4A3	22.8382	-1.3355	0.473511	-2.82042	0.00479603	0.0604482
	ANKMY2	148.238	-0.469607	0.166618	-2.81846	0.00482543	0.0606052
	UAP1	236.571	-0.450423	0.159804	-2.81861	0.00482327	0.0606052
	FRRS1	282.819	-0.396381	0.140613	-2.81894	0.00481821	0.0606052
	CLEC11A	370.343	-0.445994	0.158264	-2.81804	0.00483178	0.0606259
	ADORA2A	18.5214	1.84176	0.653768	2.81714	0.00484533	0.0606259
	IL6	1727.12	2.38742	0.847396	2.81736	0.004842	0.0606259
	PRKCD	1965.75	0.252904	0.0897633	2.81745	0.00484062	0.0606259
	MAGED2	1482.85	0.361363	0.128389	2.81458	0.00488405	0.061053
	TIAM1	137.247	-0.763213	0.271227	-2.81393	0.004894	0.0611198
	EMILIN2	2051.69	0.509611	0.181485	2.80801	0.00498494	0.06218
	SLC36A4	364.406	0.392629	0.139836	2.80779	0.00498825	0.06218
	ST3GAL6	374.17	-0.390201	0.13901	-2.807	0.00500046	0.0622493
	DEAF1	214.21	0.360504	0.128438	2.80683	0.00500318	0.0622493
	GALC	1505.99	0.31745	0.113117	2.80637	0.00501024	0.0622789
	MLH1	310.476	0.371161	0.132308	2.80528	0.00502733	0.0623745
	C7orf50	449.575	-0.37594	0.134005	-2.80543	0.00502501	0.0623745
	ERN1	682.496	0.510109	0.181884	2.80458	0.00503824	0.0624516
	TMEM38B	781.525	0.272577	0.0972409	2.80311	0.0050613	0.062679
	CPVL	1221.44	-0.359858	0.128403	-2.80257	0.00506977	0.0627255
	NCK1	554.125	0.311203	0.111114	2.80077	0.00509814	0.0630178
	CTU1	63.9765	0.685232	0.244737	2.79988	0.00511223	0.0631332
	GINS4	72.3478	0.630143	0.225186	2.79832	0.00513693	0.0633794
	GALNT12	133.466	-0.657178	0.235156	-2.79465	0.00519562	0.0640439
	PEA15	2900.05	0.474486	0.169842	2.79369	0.00521102	0.0641743
	CLSPN	22.3327	1.41481	0.506766	2.79184	0.00524088	0.064463
	JRKL	106.568	0.457111	0.163743	2.79164	0.00524417	0.064463
	GSTM4	93.903	-0.641904	0.230042	-2.79037	0.00526473	0.064656
	PAFAH1B2	553.425	0.267024	0.095751	2.78874	0.00529141	0.0649236
	ACSL1	11938.1	1.04701	0.375544	2.78798	0.0053038	0.0650155
	SCMH1	130.384	-0.465316	0.166968	-2.78685	0.00532229	0.0650943
	PPARG	401.845	-0.399539	0.143385	-2.78648	0.00532836	0.0650943
	NAV1	1000.52	0.321101	0.115219	2.78686	0.00532209	0.0650943
	KCNK13	302.315	-0.487542	0.174972	-2.78639	0.00532981	0.0650943
	VWF	151.656	-0.940856	0.337796	-2.78528	0.00534823	0.0652592
	RING1	256.938	-0.357391	0.128463	-2.78207	0.0054014	0.0658475
	FGFRL1	194.386	-0.567816	0.204127	-2.78169	0.00540774	0.0658506
	GSAP	526.55	0.350197	0.125904	2.78146	0.00541157	0.0658506
	IRF2BPL	806.619	0.323535	0.116462	2.77802	0.00546906	0.0664894
	NUPR1	186.373	-0.479844	0.172764	-2.77746	0.00547862	0.0665447
	MRPL28	298.651	0.324158	0.116755	2.77639	0.00549659	0.0666966
	RGS2	29.0211	-1.16429	0.419394	-2.77612	0.00550117	0.0666966
	IKBKE	790.909	0.390365	0.140662	2.7752	0.00551682	0.0668254
	ITGAL	2401.07	0.238744	0.0860568	2.77427	0.00553263	0.0669559
	GK3P	34.3137	0.837076	0.301796	2.77365	0.00554315	0.0670222
	HRH2	200.025	0.655723	0.236571	2.77178	0.0055751	0.0673473
	PPIC	66.1973	-0.712877	0.257223	-2.77143	0.00558102	0.0673574
	TRIP6	217.118	-0.425696	0.153678	-2.77005	0.00560477	0.0675215
	DMAC1	177.524	-0.368716	0.133104	-2.77013	0.00560344	0.0675215
	IL11RA	31.1978	-0.898133	0.324479	-2.76792	0.00564147	0.0679021
	UQCRC2	1601.39	-0.254451	0.0919914	-2.76603	0.00567426	0.0681733
	FAM198B-AS1	22.4377	1.11253	0.402212	2.76603	0.00567427	0.0681733
	AC025048,6	500.748	0.435942	0.157637	2.76548	0.00568384	0.0682266
	NADK2	306.912	0.408141	0.147607	2.76506	0.00569132	0.0682547
	MGST3	499.478	-0.266058	0.0962449	-2.76439	0.00570296	0.0683327
	TBC1D12	363.993	-0.393088	0.142232	-2.76371	0.00571485	0.0684135
	LRRC75A	25.2575	-0.95175	0.344469	-2.76294	0.00572826	0.0685122
	CCDC71L	253.248	0.655408	0.237534	2.75922	0.00579396	0.0692357
	LIG4	387.515	0.464667	0.168459	2.75833	0.00580968	0.0693612
	KIDINS220	1567.88	-0.204154	0.0740539	-2.75683	0.00583642	0.0695574
	ATP6V1E2	30.1713	0.858269	0.311325	2.75682	0.00583658	0.0695574
	DPEP2	231.025	-0.636763	0.231114	-2.75519	0.00586583	0.0698433
	EMP3	621.14	0.456293	0.165674	2.75416	0.00588437	0.0700014
	SERPINF1	37.5824	-1.16444	0.422893	-2.75352	0.0058958	0.0700746
	TP53INP2	398.929	1.29853	0.471725	2.75273	0.00591006	0.0701187
	UBC	13891	0.234674	0.0852512	2.75274	0.00590987	0.0701187
	DPP4	1679.79	-0.327414	0.118977	-2.7519	0.00592498	0.0701845
	AL512353,1	30.7939	1.24019	0.450676	2.75184	0.00592617	0.0701845
	PCIF1	361.427	0.278922	0.101392	2.75092	0.00594284	0.0703192
	STAG2	2184.2	0.221204	0.0804421	2.74986	0.00596211	0.0704845
	SIPA1L1	452.708	0.341722	0.124292	2.74934	0.00597154	0.0705332
	AF127936,1	41.8464	-0.818166	0.297667	-2.74859	0.00598519	0.0706316
	SINHCAF	274.86	0.689259	0.251047	2.74554	0.00604117	0.0712289
	STAT1	2324.29	0.570102	0.207847	2.74289	0.00609014	0.0717427
	SLC19A1	151.111	-0.538061	0.196356	-2.74023	0.00613954	0.0722606
	FN3KRP	126.045	-0.419448	0.153174	-2.73837	0.00617438	0.0726063
	RHBDL1	8.98825	-2.09915	0.766652	-2.73808	0.00617994	0.0726074
	DCAF11	496.375	0.257393	0.0940217	2.73759	0.00618919	0.0726519
	AC099560,2	291.635	-0.440981	0.161106	-2.73721	0.00619634	0.0726716
	CALCRL	10.6204	-1.53854	0.562494	-2.73521	0.00623412	0.0727598
	PROCR	409.803	0.637373	0.232998	2.73553	0.00622794	0.0727598
	RIC1	630.225	0.381857	0.139615	2.73507	0.00623671	0.0727598
	SLC6A12	109.793	-0.625824	0.228793	-2.73534	0.00623168	0.0727598
	MYD88	1627.02	0.458882	0.167736	2.73574	0.00622405	0.0727598
	CYB5RL	69.1234	-0.588197	0.214949	-2.73645	0.00621065	0.0727598
	MTMR3	1401	0.310537	0.113576	2.73419	0.00625345	0.0728272
	CELSR2	52.6342	-0.789186	0.288624	-2.73431	0.00625117	0.0728272
	LRATD2	143.107	-0.594671	0.217547	-2.73353	0.00626597	0.0729091
	APMAP	897.249	-0.235906	0.086349	-2.73201	0.00629499	0.0731188
	SHARPIN	318.245	-0.328954	0.120402	-2.73214	0.00629253	0.0731188
	MMRN2	260.285	-0.49348	0.180663	-2.73149	0.00630485	0.0731692
	ANXA5	7166.04	0.184324	0.0675171	2.73003	0.00633288	0.0733664
	ZNF529	89.3785	-0.536572	0.196526	-2.73028	0.00632799	0.0733664
	AZI2	411.305	0.377648	0.138426	2.72816	0.00636879	0.0737182
	STAT2	1528.22	0.43688	0.160188	2.7273	0.0063855	0.0738472
	OSCAR	274.263	0.421928	0.154758	2.72638	0.00640334	0.0739892
	GLIPR2	207.896	-0.379947	0.139433	-2.72495	0.00643115	0.0741815
	NHS	74.311	1.02406	0.375793	2.72507	0.0064288	0.0741815
	FHOD1	592.437	-0.277787	0.101964	-2.72436	0.00644268	0.07425
	TENT5A	278.695	0.51682	0.189754	2.72364	0.00645673	0.0743475
	SULT1C2	131.36	-0.632621	0.232388	-2.72226	0.00648366	0.074593
	CNTNAP1	22.2242	1.24948	0.459106	2.72155	0.00649768	0.0746896
	NME4	100.837	-0.586539	0.215571	-2.72086	0.00651118	0.0747801
	IVNS1ABP	2640.16	-0.238548	0.0877278	-2.71919	0.00654424	0.0750948
	N4BP1	830.51	0.355149	0.130629	2.71875	0.00655291	0.0751295
	GSTK1	697.957	-0.314887	0.115876	-2.71744	0.00657888	0.0753622
	TUBG1	136.23	0.450977	0.16607	2.71558	0.00661601	0.0757223
	RBM47	3182.96	0.324669	0.119588	2.71489	0.00662969	0.0758135
	PRXL2A	571.864	-0.345578	0.127331	-2.71401	0.00664746	0.0759513
	LIMK1	1945.04	-0.265553	0.09788	-2.71305	0.00666672	0.076106
	ST14	929.22	-0.659674	0.243305	-2.71131	0.00670186	0.0764414
	CWC27	169.624	-0.416435	0.153663	-2.71005	0.00672721	0.0766648
	PPIG	871.334	-0.27237	0.10055	-2.7088	0.00675271	0.0768895
	COPRS	350.67	-0.32281	0.119233	-2.70739	0.0067815	0.0771512
	PLOD2	333.204	0.777946	0.28774	2.70364	0.00685851	0.0779606
	UTRN	493.61	-0.288318	0.10667	-2.7029	0.00687369	0.0780664
	KCTD17	105.108	0.490469	0.181502	2.70228	0.00688648	0.0781448
	MS4A14	166.36	0.693151	0.256538	2.70194	0.00689367	0.0781596
	CEP135	294.502	0.331795	0.122828	2.7013	0.0069069	0.0782429
	ECHDC2	290.808	-0.353687	0.130981	-2.70029	0.0069279	0.0784139
	SLC45A4	364.937	-0.545858	0.202241	-2.69905	0.00695384	0.0786405
	HOMER3	256.51	-0.422341	0.156534	-2.69807	0.00697424	0.0788041
	ZNF611	88.3548	-0.52207	0.193526	-2.69767	0.00698265	0.0788322
	TRIOBP	264.117	-0.40002	0.148326	-2.6969	0.00699876	0.0788845
	VEGFB	729.558	-0.343662	0.127429	-2.69688	0.00699916	0.0788845
	CAPN2	681.128	-0.336289	0.124777	-2.69511	0.00703646	0.0792377
	LDHA	3464.73	0.376299	0.139701	2.69361	0.00706837	0.0795296
	ZNF281	465.504	0.277628	0.103103	2.69272	0.00708722	0.0796742
	TNFRSF9	36.0728	1.58259	0.588182	2.69065	0.00713123	0.0801013
	NAMPTP1	2315.99	1.37226	0.510575	2.68768	0.00719504	0.0807498
	CARD10	8.3756	-1.70644	0.635037	-2.68715	0.00720654	0.0808106
	OXR1	394.543	-0.325194	0.121053	-2.68637	0.00722332	0.0809304
	TOP2A	40.1532	-0.889652	0.331329	-2.6851	0.00725073	0.0811691
	CDC14A	49.5851	0.720928	0.268541	2.68461	0.00726143	0.0812204
	SCML1	487.036	-0.319159	0.119073	-2.68037	0.00735413	0.0819813
	FRMD4B	427.824	-0.524019	0.195497	-2.68045	0.00735239	0.0819813
	ATP5MC3	1126.18	-0.295095	0.110086	-2.68058	0.00734939	0.0819813
	MEIS3P1	29.9871	0.951164	0.354819	2.6807	0.00734678	0.0819813
	MBOAT7	434.735	0.355351	0.132658	2.67869	0.00739099	0.0823231
	SLC41A3	191.409	-0.503519	0.188052	-2.67755	0.00741619	0.0825347
	SDF4	2119.35	0.284448	0.106249	2.67718	0.00742444	0.0825572
	ARNTL2	196.281	0.564495	0.210894	2.67668	0.00743562	0.0826125
	FBXW5	1254.16	0.28817	0.107685	2.67604	0.00744982	0.0827011
	CSF2RB	1670.08	0.401562	0.150153	2.67436	0.00748729	0.0827268
	PGK1	8568.26	0.28608	0.106976	2.67426	0.00748949	0.0827268
	ACTR3	5670.79	0.260445	0.0973405	2.6756	0.00745947	0.0827268
	DHX9	1740.51	0.209977	0.0785145	2.67437	0.00748697	0.0827268
	MYC	475.831	1.00621	0.376144	2.67506	0.00747152	0.0827268
	IGSF3	37.4184	1.14361	0.427575	2.67465	0.00748075	0.0827268
	HELB	31.6553	0.846066	0.316474	2.67341	0.00750838	0.0828666
	HERC6	179.791	0.914919	0.342284	2.67298	0.0075181	0.082905
	EIF3K	712.731	-0.307559	0.115106	-2.67197	0.00754068	0.083085
	UBXN11	173.636	-0.535817	0.200567	-2.67151	0.00755118	0.0831318
	MAP3K8	1131.62	0.915686	0.342824	2.67101	0.00756235	0.0831858
	ZC3HAV1	720.1	0.314647	0.117842	2.67007	0.0075835	0.0832806
	BCL6	1509.87	0.617423	0.231216	2.67033	0.00757762	0.0832806
	SMPD5	23.9197	1.24976	0.46828	2.66884	0.00761138	0.0835177
	JADE2	762.014	0.326515	0.122386	2.6679	0.00763261	0.0836817
	IL1B	10128.3	2.26885	0.850931	2.66632	0.00766876	0.0840086
	FXYD5	1166.37	-0.298968	0.112181	-2.66504	0.00769792	0.0842586
	NTN1	20.0949	1.81295	0.680588	2.6638	0.00772636	0.0843876
	CSF2RA	784.987	-0.3996	0.150033	-2.66342	0.00773511	0.0843876
	LINC01094	519.109	0.419833	0.157613	2.66369	0.00772891	0.0843876
	CLEC5A	293.69	-0.464017	0.174168	-2.66418	0.00771756	0.0843876
	ADGRL1	8.97324	-1.61314	0.606047	-2.66174	0.00777378	0.08474
	RP2	1327.96	0.32457	0.12196	2.66129	0.00778426	0.0847846
	NEDD4L	283.574	0.405058	0.152245	2.66058	0.0078007	0.0848941
	ZMIZ1	4070.62	-0.308286	0.11596	-2.65855	0.00784771	0.0853358
	KLHL5	884.792	0.338419	0.127378	2.6568	0.00788855	0.0855001
	IFIT3	819.243	1.1563	0.435141	2.65731	0.00787668	0.0855001
	ABI1	1545.54	0.345766	0.130134	2.65699	0.00788422	0.0855001
	MMP3	8.7621	2.01026	0.756492	2.65734	0.00787592	0.0855001
	MAP3K6	61.7589	-0.593049	0.223292	-2.65593	0.00790889	0.0856506
	G6PD	2698.37	0.386913	0.145781	2.65407	0.00795279	0.0860005
	TMEM119	53.2539	0.748186	0.281908	2.65401	0.00795414	0.0860005
	SELENON	1292.68	-0.245231	0.0924328	-2.65308	0.00797616	0.0861685
	TECRP1	108.474	-0.51198	0.193128	-2.651	0.00802549	0.0866309
	PPM1A	762.763	0.240031	0.0905541	2.65069	0.00803272	0.0866387
	MAP4K2	349.081	0.41889	0.158057	2.65025	0.00804318	0.0866811
	FAM210B	190.912	-0.389547	0.147042	-2.64922	0.00806785	0.0868765
	DDX23	1088.4	0.226014	0.0853258	2.64883	0.00807699	0.0869045
	ACO2	1632.66	-0.22587	0.0853059	-2.64777	0.00810242	0.0871076
	AIG1	36.0153	-0.802492	0.303173	-2.64698	0.00812141	0.0871707
	MFSD14C	163.732	0.410437	0.155054	2.64706	0.00811943	0.0871707
	AL390066,1	21.3838	0.968122	0.365818	2.64646	0.00813402	0.0872356
	IFI35	251.89	0.542279	0.205134	2.64354	0.00820439	0.0878794
	RIPOR2	8.2126	5.74666	2.17395	2.64342	0.00820728	0.0878794
	NAGA	1241.19	0.239794	0.0907527	2.64228	0.00823505	0.0881057
	TMEM192	487.865	-0.367287	0.139066	-2.64109	0.00826391	0.0883434
	CUTA	308.735	-0.340017	0.128805	-2.63978	0.00829599	0.088569
	FN3K	43.8545	-0.847891	0.321209	-2.63968	0.00829834	0.088569
	MIIP	248.721	0.380062	0.144027	2.63882	0.00831954	0.0886992
	APPL2	424.323	-0.508863	0.19285	-2.63864	0.0083239	0.0886992
	PRPF38B	744.571	-0.294286	0.111543	-2.63833	0.0083316	0.0887102
	ERO1A	1352.28	0.311228	0.117994	2.63766	0.00834794	0.088813
	RPA2	346.171	0.316187	0.119937	2.63627	0.00838241	0.0888695
	PREPL	268.519	-0.361365	0.13708	-2.63616	0.0083851	0.0888695
	TACC2	56.5176	-0.626568	0.237688	-2.63609	0.00838669	0.0888695
	RAD21	1607.5	0.2338	0.0886809	2.63642	0.00837868	0.0888695
	SRGAP1	65.2284	-0.656641	0.249014	-2.63696	0.00836519	0.0888695
	ELL2	1980.84	0.310647	0.117878	2.63533	0.00840559	0.0889964
	ABITRAM	105.562	-0.492643	0.186957	-2.63507	0.00841206	0.0889964
	RUSF1	410.006	-0.272583	0.103477	-2.63423	0.00843275	0.0891443
	LAMTOR5	580.096	-0.244038	0.092657	-2.63378	0.00844392	0.0891915
	BANF1P3	159.976	-0.40047	0.152143	-2.6322	0.0084835	0.0895384
	MCTP2	50.5812	1.05604	0.401271	2.63175	0.00849461	0.0895844
	NEK8	33.5037	0.879502	0.334612	2.62842	0.00857826	0.0903949
	DYNLT3	689.105	0.303781	0.11566	2.62651	0.00862652	0.0908314
	CARD11	232.861	-0.609711	0.232164	-2.6262	0.00863435	0.0908419
	AC090281,1	39.5261	-0.766163	0.291945	-2.62434	0.00868161	0.0912668
	RAP1B	803.526	0.438239	0.167011	2.62401	0.00869005	0.0912833
	ATP6V0E2	128.044	-0.496333	0.189181	-2.62358	0.00870098	0.0913259
	NIPSNAP1	92.779	-0.52987	0.202083	-2.62204	0.00874052	0.0916686
	C1R	32.5434	1.02193	0.389788	2.62176	0.00874771	0.0916716
	NPTXR	245.181	-0.41828	0.159617	-2.62052	0.0087796	0.0919332
	AC141586,1	24.5992	0.943614	0.360281	2.61911	0.00881605	0.0922422
	SPI1	4589.58	0.252166	0.0963139	2.61816	0.00884047	0.0923996
	SCAMP2	1471.91	-0.235046	0.089781	-2.61799	0.008845	0.0923996
	DNPEP	673.011	0.33057	0.126315	2.61704	0.0088697	0.0924058
	BCL10	330.268	0.303933	0.116143	2.61689	0.0088734	0.0924058
	H2BC21	47.0659	0.905231	0.345883	2.61716	0.00886647	0.0924058
	AC067852,2	195.689	0.39569	0.151177	2.61739	0.00886052	0.0924058
	YY2	31.9333	0.895877	0.342443	2.61613	0.00889316	0.092539
	SNAP23	652.548	0.251303	0.0960949	2.61516	0.0089186	0.0927311
	RRAGD	1370.56	-0.268405	0.102655	-2.61464	0.00893205	0.0927984
	MCM4	177.873	0.417317	0.159702	2.61309	0.00897281	0.0929693
	PIGL	61.2962	-0.583541	0.223307	-2.61318	0.00897045	0.0929693
	DLAT	531.84	-0.282871	0.108257	-2.61295	0.00897649	0.0929693
	RBP7	8.76937	-1.66973	0.638928	-2.61333	0.00896645	0.0929693
	HPS5	929.526	0.293821	0.112467	2.61251	0.00898793	0.0930153
	SMPDL3A	133.577	0.671828	0.257306	2.61101	0.00902757	0.0933528
	SPHK2	220.101	0.443898	0.170111	2.60946	0.00906853	0.0934705
	ENG	5261.07	-0.297377	0.113981	-2.60899	0.00908086	0.0934705
	GPD2	1564.62	0.488076	0.187075	2.60898	0.00908116	0.0934705
	RRBP1	2843.17	-0.319371	0.122393	-2.60939	0.0090704	0.0934705
	ZNF496	198.699	-0.341451	0.130813	-2.61022	0.00904841	0.0934705
	GOLIM4	1198.67	-0.343149	0.131516	-2.60917	0.00907609	0.0934705
	HS1BP3	420.134	-0.31946	0.122533	-2.60714	0.0091301	0.0937564
	ANTXR1	145.107	-0.427565	0.163969	-2.60759	0.00911812	0.0937564
	TLR7	1003.85	-0.580817	0.222767	-2.60728	0.00912636	0.0937564
	CHMP5	879.838	0.310435	0.11911	2.60628	0.00915312	0.0938477
	SMARCA4	1347.46	0.248483	0.0953367	2.60638	0.00915055	0.0938477
	HSPA14	112.073	0.440538	0.169057	2.60586	0.00916441	0.093891
	CD84	4663.53	-0.370281	0.142138	-2.60508	0.00918527	0.0940323
	SLC66A3	158.832	-0.413042	0.158571	-2.60478	0.00919323	0.0940413
	AC113404,3	1101.04	0.41133	0.158091	2.60186	0.00927197	0.0947738
	MCL1	2526.09	0.314242	0.120802	2.60129	0.00928742	0.0948587
	CALM1	2422.15	-0.22707	0.0873019	-2.60097	0.00929599	0.0948733
	AC241952,1	143.175	0.514626	0.19789	2.60056	0.00930718	0.0949146
	JARID2	427.605	-0.428694	0.164908	-2.59959	0.00933345	0.0949658
	ITGAV	4133.06	0.271308	0.104366	2.59959	0.00933363	0.0949658
	BMP1	80.5906	-0.518858	0.199581	-2.59973	0.00932958	0.0949658
	ZFHX2	67.2692	0.670337	0.257932	2.59888	0.00935271	0.0950871
	KANSL1L	105.39	0.488659	0.188073	2.59825	0.00937012	0.0951913
	TP73	21.1394	-1.57394	0.605865	-2.59784	0.00938134	0.0952324
	ARRDC4	585.596	-0.543408	0.209486	-2.59401	0.00948643	0.0960771
	CCDC28B	10.942	1.28634	0.495938	2.59375	0.00949347	0.0960771
	CXCL16	2708.72	0.281597	0.10855	2.59416	0.00948211	0.0960771
	BLOC1S4	106.4	0.46148	0.177887	2.59423	0.00948035	0.0960771
	GCA	214.081	0.470994	0.181698	2.59218	0.00953706	0.0962982
	NOP10	555.416	-0.285726	0.110222	-2.59227	0.00953459	0.0962982
	MARCKS	5428.57	0.943651	0.363976	2.59262	0.00952488	0.0962982
	ITPKB	675.289	-0.447834	0.172922	-2.5898	0.00960318	0.0968922
	SIAH2	155.384	0.480074	0.185449	2.58871	0.00963353	0.0971247
	LZTS2	666.154	-0.353012	0.136427	-2.58756	0.00966593	0.0973775
	CSE1L	569.467	0.329287	0.127326	2.58618	0.00970476	0.0976946
	LINC01215	21.3668	1.56411	0.605	2.5853	0.0097295	0.0978695
	ARID1A	1356.52	0.237772	0.0920053	2.58433	0.00975671	0.0979948
	AP000919,3	10.1197	1.46399	0.566473	2.5844	0.0097548	0.0979948
	EPB41	862.143	-0.288614	0.111712	-2.58356	0.00977854	0.0981399
	VDR	743.736	0.332873	0.128942	2.58158	0.00983503	0.0986324
	PTPRJ	3060.76	0.297513	0.115322	2.57984	0.0098846	0.099049
	HEXA	1454.55	-0.281513	0.10913	-2.5796	0.00989148	0.099049
	TPT1	11423.6	-0.220146	0.0853872	-2.57821	0.00993146	0.099225
	CD226	7.86561	1.73961	0.674687	2.5784	0.00992594	0.099225
	LINC00504	193.276	-0.457981	0.17762	-2.57843	0.00992491	0.099225
	SGSM2	274.554	-0.325954	0.126444	-2.57786	0.00994151	0.0992508
	CCL13	104.356	1.026	0.398056	2.57752	0.00995126	0.0992735
	CERS4	284.178	-0.318559	0.123682	-2.57562	0.0100059	0.0996691
	NNT	617.304	-0.267292	0.103768	-2.57587	0.00999882	0.0996691
	SYT1	83.806	-1.11583	0.433319	-2.57507	0.0100219	0.0997537
	CCDC82	485.02	0.358516	0.139311	2.57349	0.0100678	0.10006
	PRXL2B	1321.82	-0.326614	0.126911	-2.57356	0.0100659	0.10006
	C1QTNF1	13.071	2.56417	0.996729	2.57258	0.0100943	0.100249
	ATXN7L3	976.303	0.200146	0.0778498	2.57093	0.0101426	0.100503
	HAGHL	130.491	-0.524791	0.204108	-2.57115	0.0101362	0.100503
	C1QA	3571.23	0.316721	0.123184	2.57112	0.010137	0.100503
	SCAF1	930.442	0.216909	0.0843925	2.57024	0.0101628	0.100582
	DAB2	3680.38	-0.440009	0.1712	-2.57014	0.0101657	0.100582
	LYPD1	31.5535	-0.922731	0.359103	-2.56955	0.0101832	0.100633
	ATOX1	332.486	0.380172	0.147959	2.56945	0.010186	0.100633
	CMTM3	1203.39	-0.289366	0.11263	-2.56917	0.0101942	0.100639
	HCFC1	1501.13	0.209604	0.0816199	2.56805	0.0102274	0.100892
	PPM1F	630.601	0.319399	0.124512	2.56521	0.0103112	0.101422
	RAP2A	1272.7	-0.377975	0.147325	-2.56559	0.0103001	0.101422
	ZCCHC2	1085.14	0.287414	0.112022	2.56568	0.0102973	0.101422
	GART	713.125	0.267185	0.104158	2.5652	0.0103116	0.101422
	FAM20A	760.629	0.385365	0.150245	2.56491	0.0103203	0.101432
	CCL3L3	1021.07	1.86736	0.728892	2.56191	0.0104099	0.102237
	DNAJC5	2624.16	0.248794	0.0971566	2.56076	0.0104445	0.10235
	TLE5	1093.43	-0.279572	0.10917	-2.56088	0.0104407	0.10235
	BET1L	424.034	-0.299193	0.116832	-2.56088	0.0104407	0.10235
	PITHD1	614.786	-0.258536	0.101049	-2.55852	0.0105119	0.102935
	SLC2A13	367.976	-0.375941	0.147001	-2.55741	0.0105455	0.103187
	VOPP1	634.47	0.319069	0.124804	2.55657	0.0105711	0.103362
	TMED8	533.809	0.317953	0.124384	2.55622	0.0105815	0.103387
	TTYH2	64.0141	-0.656456	0.256842	-2.55588	0.0105921	0.103415
	NPM2	35.5653	-0.924839	0.361986	-2.5549	0.0106217	0.103628
	ATG7	926.807	0.249352	0.0976603	2.55326	0.0106721	0.104043
	RPS5	1537.19	-0.233278	0.0913913	-2.55252	0.0106947	0.104187
	RPL39	63.8665	-0.618183	0.24221	-2.55226	0.0107025	0.104187
	EGR3	28.5166	-1.50633	0.590313	-2.55174	0.0107185	0.104266
	DIAPH2	1092.51	0.417063	0.163461	2.55146	0.0107273	0.104276
	ALK	18.9885	-1.0387	0.407493	-2.549	0.0108033	0.10486
	AC004057,1	708.659	-0.304097	0.119299	-2.54903	0.0108022	0.10486
	TTC28	89.5196	-0.518315	0.203478	-2.54728	0.0108566	0.105301
	PITPNM3	24.9763	-0.961845	0.378262	-2.5428	0.0109967	0.106362
	DHRS7	517.782	-0.267454	0.105182	-2.54276	0.010998	0.106362
	PRICKLE2	104.324	0.91363	0.359239	2.54324	0.010983	0.106362
	NKIRAS1	85.1358	0.566209	0.222616	2.54343	0.0109769	0.106362
	MARK2	657.711	0.27193	0.106981	2.54187	0.0110263	0.106538
	LACC1	3406.51	0.525806	0.206874	2.54168	0.0110322	0.106538
	PI4KAP1	104.534	-0.444451	0.175014	-2.53951	0.0111008	0.107122
	CRIM1	1687.75	1.07266	0.422567	2.53845	0.0111345	0.107369
	IFITM1	14.3892	1.96995	0.776212	2.5379	0.0111519	0.107459
	RCBTB2	1152.04	-0.432847	0.170711	-2.53556	0.0112269	0.108104
	TMEM202-AS1	12.7783	1.35869	0.536423	2.53287	0.0113134	0.108857
	CCDC28A	177.331	0.481217	0.19018	2.53032	0.011396	0.109573
	ITGAX	2345.5	-0.32808	0.129675	-2.53001	0.0114058	0.109588
	ARHGAP6	352.311	-0.312484	0.123538	-2.52945	0.011424	0.109647
	RRN3P1	218.377	-0.530916	0.209905	-2.52932	0.0114285	0.109647
	QSOX1	1332.98	0.46233	0.182906	2.5277	0.0114814	0.110075
	MCM3AP	1682.28	0.185605	0.0734602	2.5266	0.0115171	0.110339
	ADGRG1	7.81617	-2.32085	0.919175	-2.52493	0.0115722	0.110786
	FMN1	730.62	0.400108	0.158544	2.52364	0.0116148	0.111114
	AL138724,1	28.0341	0.883087	0.349998	2.52312	0.0116318	0.111196
	ALDH9A1	564.928	0.244156	0.0967828	2.52272	0.0116451	0.111244
	LRP10	3206.77	0.258675	0.102662	2.51968	0.0117462	0.112129
	ATP2B4	423.4	-0.282792	0.112274	-2.51877	0.0117765	0.112337
	MGST2	141.568	-0.419655	0.166671	-2.51787	0.0118069	0.112546
	AP2A2	985.738	-0.310328	0.123272	-2.51743	0.0118214	0.112605
	BTF3L4	276.704	0.359749	0.142991	2.51588	0.0118737	0.11294
	VIM-AS1	111.167	0.453543	0.180271	2.51589	0.0118732	0.11294
	AKNA	603.251	-0.31255	0.124298	-2.51452	0.0119195	0.11323
	SKIL	1721.27	0.282943	0.112537	2.51422	0.0119297	0.11323
	ETV6	644.599	0.267561	0.106413	2.51436	0.0119248	0.11323
	GNA15	737.969	0.367755	0.146315	2.51344	0.0119559	0.113316
	STX4	1342.68	-0.302555	0.120374	-2.51347	0.0119551	0.113316
	CPM	1179.15	0.223431	0.088926	2.51256	0.011986	0.113521
	CD151	550.382	-0.277722	0.110559	-2.51198	0.0120056	0.113626
	ATP6AP2	5832.27	-0.241405	0.0961452	-2.51084	0.0120446	0.113914
	FECH	351.503	-0.312268	0.124468	-2.50882	0.0121136	0.11394
	GYS1	541.509	0.407263	0.162268	2.50981	0.0120796	0.11394
	IL27RA	423.399	-0.379804	0.151368	-2.50914	0.0121024	0.11394
	DOCK1	288.721	-0.297759	0.11868	-2.50893	0.0121097	0.11394
	AGAP1	88.3609	-0.596983	0.237956	-2.5088	0.0121144	0.11394
	RPN1	2081.65	-0.224897	0.0896218	-2.5094	0.0120938	0.11394
	LIMS1	2853.81	-0.195693	0.0780043	-2.50875	0.012116	0.11394
	ANAPC7	252.294	-0.313696	0.125033	-2.50889	0.012111	0.11394
	LGALS9	1576.82	-0.271418	0.108202	-2.50844	0.0121267	0.11396
	PLEKHG4	72.4727	-0.67082	0.267841	-2.50455	0.0122608	0.115139
	USF2	2568.67	-0.233413	0.0932247	-2.50377	0.0122878	0.115157
	NPM3	68.5306	-0.548882	0.219261	-2.50332	0.0123033	0.115157
	TM6SF1	489.489	-0.354256	0.141533	-2.50299	0.0123147	0.115157
	NDUFB5	423.038	-0.297978	0.119031	-2.50336	0.012302	0.115157
	CCR5	1032.22	0.26174	0.104561	2.50323	0.0123064	0.115157
	CSPG4	44.2225	-0.893354	0.35688	-2.50323	0.0123064	0.115157
	FCGR1A	382.976	-0.558005	0.223088	-2.50128	0.0123746	0.115635
	SEMA3C	219.846	0.571052	0.2284	2.50023	0.0124114	0.115816
	ADAM12	67.3147	0.790422	0.316127	2.50033	0.0124078	0.115816
	PIGM	112.63	0.514357	0.205798	2.49933	0.0124429	0.116029
	SEPTIN3	252.727	-0.413026	0.165299	-2.49865	0.0124666	0.116117
	DEPTOR	12.9229	-1.97909	0.79209	-2.49856	0.0124698	0.116117
	YPEL5	709.027	0.225156	0.0901783	2.49679	0.0125323	0.116617
	DOCK6	48.9021	-0.824926	0.330613	-2.49514	0.0125906	0.117077
	PKD2L1	53.023	-0.831567	0.33353	-2.49323	0.0126588	0.117547
	AC025048,4	32.9695	0.977944	0.392231	2.49329	0.0126566	0.117547
	ARID3A	1423.54	0.264215	0.106068	2.49099	0.0127387	0.118124
	AC018529,2	29.6343	-0.907001	0.364099	-2.49109	0.0127353	0.118124
	CYTH4	1375.79	-0.358466	0.143975	-2.48978	0.0127822	0.118444
	VASH1	2358.41	-0.31265	0.125614	-2.48897	0.0128115	0.118634
	CCT8	1133.69	0.253486	0.101865	2.48844	0.0128303	0.118725
	TMEM144	399.214	-0.378776	0.152235	-2.4881	0.0128429	0.118759
	HLA-DPA1	120.667	-0.535903	0.215496	-2.48683	0.0128886	0.119099
	SNCA	838.373	0.347827	0.13993	2.48572	0.012929	0.119389
	ARHGAP26	827.484	-0.267514	0.107646	-2.48512	0.0129508	0.119507
	SIX5	106.023	0.919193	0.370261	2.48256	0.0130443	0.120286
	EDA	174.946	-0.538404	0.217229	-2.47851	0.0131933	0.121576
	GLUL	10846.6	0.313187	0.126444	2.47689	0.0132533	0.122027
	TSPYL4	64.6929	0.60099	0.242658	2.47669	0.0132606	0.122027
	IL7R	1535.32	0.955002	0.385748	2.47572	0.0132969	0.122276
	ADCY4	41.7191	-0.778279	0.314469	-2.4749	0.0133272	0.122386
	RPL22P1	427.102	-0.326664	0.131989	-2.47493	0.0133261	0.122386
	NSFP1	69.6886	0.655693	0.265121	2.47318	0.0133915	0.122891
	PNPLA1	10.607	1.58594	0.641628	2.47174	0.0134456	0.123221
	EPHB3	48.5271	-0.805023	0.325692	-2.47173	0.013446	0.123221
	MTSS2	108.814	-0.625861	0.253334	-2.4705	0.0134924	0.123561
	SIGLEC11	56.7271	-0.633024	0.256266	-2.47019	0.0135043	0.123585
	WDR91	736.839	-0.469014	0.189941	-2.46926	0.0135393	0.12382
	SNX25	153.278	0.384443	0.155709	2.46898	0.0135497	0.12383
	ARHGAP15	68.4974	-0.559329	0.226754	-2.46667	0.0136375	0.124432
	CAMKK2	230.444	-0.320977	0.130128	-2.46663	0.0136392	0.124432
	RFTN1	632.997	0.33838	0.13719	2.46651	0.0136437	0.124432
	ZFYVE1	418.749	0.302513	0.122671	2.46604	0.0136614	0.124508
	MARCHF2	245.322	-0.387059	0.157058	-2.46444	0.0137228	0.124982
	GCH1	1153.63	1.40441	0.569978	2.46397	0.0137408	0.12506
	REEP5	801.844	-0.240689	0.0977096	-2.46331	0.0137662	0.125151
	NOSIP	256.867	0.315489	0.12808	2.46322	0.0137696	0.125151
	UST	32.5039	-1.0545	0.428269	-2.46224	0.0138074	0.125323
	CALM3	1902.04	-0.231547	0.0940374	-2.46229	0.0138054	0.125323
	MYCBP2	2496.52	0.232276	0.0944432	2.45942	0.0139161	0.126164
	ARHGDIB	2516.48	0.214999	0.0874293	2.45911	0.013928	0.126164
	SDC1	98.9285	-0.656428	0.266938	-2.4591	0.0139285	0.126164
	PRSS36	163.513	-0.489426	0.199077	-2.45848	0.0139527	0.126297
	OTUD1	569.061	0.389614	0.158509	2.45799	0.0139719	0.126384
	TANK	912.158	0.29597	0.120511	2.45596	0.0140507	0.127011
	TIMM10	135.475	-0.463712	0.188882	-2.45504	0.014087	0.127233
	PNPLA2	419.671	0.338225	0.137778	2.45485	0.0140945	0.127233
	NCAM1	375.407	-0.37127	0.15128	-2.45419	0.0141201	0.127378
	SLC2A6	1772.44	1.36846	0.557696	2.45378	0.0141363	0.127438
	PLEC	11062.9	-0.248666	0.101402	-2.45227	0.0141957	0.127887
	IFI6	1381.25	0.524979	0.214141	2.45155	0.0142242	0.128056
	ACAP2	1588.14	0.220068	0.0898471	2.44936	0.0143111	0.128752
	SNRK	365.179	-0.251283	0.102611	-2.44888	0.0143301	0.128758
	NIPSNAP3B	14.5388	-1.21914	0.497839	-2.44885	0.0143312	0.128758
	SSH2	557.652	0.316464	0.129256	2.44835	0.0143511	0.12885
	CHD4	170.839	0.333117	0.136078	2.44799	0.0143657	0.128894
	NUP62	1339.66	0.222071	0.090786	2.44609	0.0144414	0.129485
	PHGDH	42.8951	-0.70324	0.287744	-2.44398	0.0145263	0.130065
	GLCCI1	29.4231	-0.951619	0.389409	-2.44375	0.0145354	0.130065
	AL050338,2	12.58	-1.13754	0.465438	-2.44403	0.0145244	0.130065
	AC004453,1	326.629	-0.425825	0.174296	-2.44311	0.0145613	0.130209
	NLRP1	32.2922	-1.12156	0.459346	-2.44166	0.0146201	0.130316
	TIMM13	266.232	-0.317933	0.130202	-2.44184	0.0146128	0.130316
	PNPLA8	524.446	0.455587	0.186588	2.44167	0.0146195	0.130316
	ADCY8	9.14907	-1.54281	0.631885	-2.4416	0.0146223	0.130316
	GPRC5B	101.12	-0.693131	0.283812	-2.44222	0.0145973	0.130316
	NKX3-1	28.4771	1.75616	0.719397	2.44115	0.0146406	0.130391
	JAK2	373.599	0.372169	0.152535	2.43989	0.0146917	0.130759
	CAPZA2	2043.93	0.192833	0.0790727	2.43867	0.0147413	0.131112
	FLNC	23.6714	-1.05515	0.432772	-2.43813	0.0147636	0.131224
	ZFYVE28	83.2287	-0.643036	0.263783	-2.43774	0.0147793	0.131269
	TAPT1	169.475	0.443021	0.181751	2.43752	0.0147885	0.131269
	IQCH-AS1	32.7425	-0.719761	0.295529	-2.4355	0.0148713	0.131915
	SNX1	1363.25	-0.174838	0.0718218	-2.43434	0.0149192	0.132252
	TOP1MT	152.329	-0.452247	0.185909	-2.43262	0.0149898	0.132733
	GGTA1	34.1962	-1.3704	0.563363	-2.43254	0.0149934	0.132733
	MBD2	595.794	0.28084	0.11547	2.43215	0.0150095	0.132787
	TECR	340.672	-0.356144	0.146503	-2.43097	0.0150583	0.13313
	DLG5	92.5028	-0.477367	0.196389	-2.43072	0.0150688	0.133134
	AVPI1	114.38	-0.499024	0.205321	-2.43046	0.0150798	0.133143
	JOSD2	102.619	0.413915	0.17039	2.42923	0.0151311	0.133507
	CSTA	21.0424	-1.01734	0.41887	-2.42876	0.0151505	0.133589
	AVEN	95.1142	0.566035	0.233092	2.42837	0.0151667	0.133644
	ZWILCH	155.914	0.613311	0.252595	2.42804	0.0151808	0.133679
	VCPIP1	688.872	0.22049	0.0908335	2.42741	0.0152072	0.133768
	GAPDHP1	71.38	0.499321	0.205709	2.42732	0.015211	0.133768
	PARP9	565.355	0.587441	0.242065	2.42679	0.015233	0.133873
	FFAR2	174.021	1.31207	0.540988	2.42533	0.0152946	0.134295
	AL133330,1	8.70398	1.57377	0.648933	2.42517	0.0153012	0.134295
	FAM214B	407.588	0.34498	0.142338	2.42367	0.0153645	0.134626
	RRP15	115.609	-0.458889	0.189401	-2.42284	0.0153997	0.134626
	S100Z	18.1681	-0.970246	0.400447	-2.42291	0.0153968	0.134626
	ANO6	1371.42	0.195529	0.0806809	2.42348	0.0153724	0.134626
	LINC01547	15.1052	1.1209	0.462437	2.4239	0.015355	0.134626
	SACM1L	482.934	0.240806	0.0993726	2.42327	0.0153817	0.134626
	ZNF528	46.7311	-0.668552	0.276092	-2.42148	0.0154574	0.135041
	TNIP3	1123.79	1.64328	0.678814	2.42081	0.0154862	0.135115
	PNPLA7	94.3171	-0.729226	0.301216	-2.42094	0.0154805	0.135115
	MMP19	366.891	0.398232	0.164599	2.4194	0.015546	0.135278
	NUP210	284.617	-0.429571	0.177553	-2.4194	0.0155463	0.135278
	USP15	738.943	0.247239	0.102166	2.41997	0.0155219	0.135278
	FAM102B	372.097	-0.309734	0.128001	-2.41978	0.0155298	0.135278
	CXCL1	7704.49	1.48891	0.615463	2.41917	0.0155558	0.135278
	SRC	2289.39	0.469011	0.193971	2.41795	0.0156082	0.135645
	FOXRED2	222.175	-0.424253	0.175534	-2.41692	0.0156523	0.135886
	GASK1B	2229.1	0.292008	0.120843	2.41643	0.0156736	0.135886
	ZHX3	163.702	-0.449277	0.185932	-2.41635	0.0156768	0.135886
	RAB7B	806.832	-0.43723	0.180936	-2.41649	0.0156711	0.135886
	RPS3AP6	1594.16	-0.247088	0.102285	-2.41567	0.0157062	0.136052
	CCT3	1748.54	0.248496	0.102906	2.4148	0.015744	0.13629
	LPIN2	1196.13	-0.263624	0.109227	-2.41353	0.0157989	0.136499
	SORT1	1615.25	-0.352865	0.146183	-2.41387	0.0157842	0.136499
	SPOCD1	225.942	-0.77421	0.320766	-2.41363	0.0157946	0.136499
	ATP5MF	114.623	-0.410748	0.170275	-2.41226	0.0158539	0.136886
	RHBDF2	799.061	0.264594	0.109743	2.41104	0.0159071	0.137255
	C2CD5	409.877	-0.345112	0.143156	-2.41075	0.0159199	0.137277
	AKT1S1	445.306	0.357819	0.148463	2.41017	0.0159453	0.137407
	FAM107B	605.781	0.298632	0.123921	2.40986	0.0159587	0.137433
	KPNB1	4146.51	0.263509	0.109366	2.40941	0.0159784	0.137514
	OPTN	1688.86	0.364458	0.151281	2.40914	0.0159901	0.137525
	NPAS2	35.2843	-0.853803	0.354467	-2.4087	0.0160096	0.137604
	SIAE	224.21	-0.440052	0.182765	-2.40775	0.0160513	0.137873
	ITGA5	2104.03	0.29279	0.121617	2.40748	0.016063	0.137885
	AC012676,5	30.5142	0.717907	0.298373	2.40608	0.0161249	0.138326
	GPC4	729.06	-0.365933	0.152169	-2.40478	0.0161823	0.138641
	UNC119	294.588	0.283661	0.117973	2.40446	0.0161964	0.138641
	ALDH16A1	705.646	0.230729	0.0959556	2.40454	0.0161929	0.138641
	CIITA	84.3826	-0.602931	0.250772	-2.40431	0.0162032	0.138641
	ABCC4	280.041	-0.349657	0.145448	-2.404	0.0162169	0.138668
	CCDC149	134.236	-0.418634	0.174182	-2.40343	0.0162423	0.138796
	PFN1	4917.54	0.200547	0.0834596	2.40292	0.0162649	0.138831
	DAB2IP	96.0948	-0.642756	0.267532	-2.40254	0.0162815	0.138831
	TMEM63B	392.764	0.361125	0.150291	2.40284	0.0162684	0.138831
	LINC00937	8.04873	1.6551	0.688936	2.40239	0.0162881	0.138831
	SLC4A11	13.931	-1.17008	0.487101	-2.40212	0.0163002	0.138844
	PPM1K	116.866	0.540815	0.225163	2.40188	0.016311	0.138847
	EVC	65.6263	-0.624934	0.260224	-2.40152	0.0163271	0.138895
	PDIA6	1585.89	-0.225055	0.093741	-2.40082	0.0163584	0.138983
	TANC2	240.822	-0.350044	0.145796	-2.40091	0.0163542	0.138983
	GSTM2	19.6789	-1.0343	0.431401	-2.39753	0.0165059	0.140147
	STAC	55.776	-0.786421	0.328084	-2.39701	0.0165293	0.140256
	B3GLCT	69.7674	-0.72652	0.303158	-2.39651	0.0165521	0.14036
	OSM	140.644	0.689095	0.287831	2.3941	0.0166614	0.141152
	TOM1	1991.61	0.196004	0.0818769	2.39389	0.0166709	0.141152
	GPS2	21.2744	1.13715	0.475052	2.39374	0.0166774	0.141152
	GTF2IRD1	116.797	-0.471367	0.196956	-2.39326	0.0166995	0.14116
	GRAMD4	823.044	-0.829384	0.346537	-2.39335	0.0166955	0.14116
	BCL2L1	1845.17	-0.241303	0.100894	-2.39166	0.0167725	0.141687
	SLC7A1	559.42	-0.42734	0.178852	-2.38935	0.016878	0.142112
	VPS37A	619.782	0.268559	0.112383	2.38967	0.0168635	0.142112
	GJB2	63.0205	0.713405	0.298601	2.38916	0.016887	0.142112
	RAB4A	254.537	-0.289039	0.120948	-2.38977	0.0168589	0.142112
	CHROMR	116.971	0.440069	0.184105	2.39031	0.0168342	0.142112
	AC073861,1	789.083	-0.282586	0.118267	-2.3894	0.0168761	0.142112
	CSTF2	351.017	0.369734	0.154791	2.38861	0.0169124	0.142236
	LIMCH1	29.0279	-1.02713	0.430329	-2.38685	0.0169934	0.142704
	FNDC3B	2819.6	0.413816	0.173399	2.3865	0.0170096	0.142704
	RPL32	764.584	-0.355368	0.148924	-2.38624	0.0170219	0.142704
	SLC25A33	92.3353	0.636166	0.266595	2.38626	0.0170206	0.142704
	DHFR	40.3696	-0.613112	0.256917	-2.38642	0.0170131	0.142704
	AC026785,2	27.0373	0.783817	0.328542	2.38574	0.0170448	0.142806
	ZNF841	119.564	-0.435949	0.182936	-2.38307	0.0171691	0.143757
	RIPOR1	1166.2	-0.282117	0.118407	-2.38259	0.0171912	0.143762
	TIMP1	2404.45	0.326528	0.137037	2.38278	0.0171826	0.143762
	WWP1	844.353	-0.219578	0.0921982	-2.38159	0.0172381	0.144063
	CAPN5	27.3708	-0.910919	0.382638	-2.38063	0.0172831	0.144348
	SLC25A39	675.245	-0.277048	0.116404	-2.38005	0.0173102	0.144393
	PTGER4	1186.37	1.30742	0.549287	2.38021	0.0173029	0.144393
	NF1	1161.08	0.193027	0.0811554	2.37849	0.0173837	0.144915
	RPL23	2036.81	-0.318902	0.134116	-2.37781	0.0174159	0.145093
	CTTN	504.544	0.34794	0.146438	2.37602	0.0175004	0.145532
	OSBPL1A	385.856	-0.318406	0.134009	-2.376	0.0175016	0.145532
	EIF3F	432.732	-0.237323	0.0998643	-2.37646	0.0174797	0.145532
	LRRC61	41.3372	0.830994	0.34978	2.37576	0.0175127	0.145534
	HECA	1288.74	0.235749	0.0992713	2.3748	0.0175585	0.145823
	RBBP9	135.986	0.457566	0.192746	2.37393	0.0176	0.145895
	CXCL3	924.081	1.81343	0.763824	2.37414	0.0175898	0.145895
	AP000763,3	7.53246	1.4613	0.615497	2.37418	0.0175879	0.145895
	KDM4B	528.204	0.37791	0.159273	2.37272	0.0176578	0.146282
	FOXN3	1098.99	-0.267572	0.112818	-2.37172	0.0177054	0.146585
	TNFRSF1A	1274.08	0.207513	0.0875046	2.37145	0.0177185	0.146602
	UAP1L1	1335.38	-0.386159	0.162901	-2.37051	0.0177635	0.146883
	FOLR1	7.8703	-1.82239	0.769016	-2.36977	0.0177989	0.146902
	KMT5A	151.01	-0.410498	0.173208	-2.36998	0.0177892	0.146902
	IFIT1	390.691	1.51468	0.639063	2.37016	0.0177806	0.146902
	GALNT7	714.772	0.240444	0.101507	2.36874	0.017849	0.147224
	MX2	443.359	1.25702	0.530843	2.36797	0.0178859	0.147437
	PLP2	552.878	0.443392	0.187285	2.36747	0.0179102	0.147545
	GPR162	63.239	0.600071	0.253519	2.36697	0.0179344	0.147653
	SLC2A11	47.218	-0.547667	0.231475	-2.36599	0.017982	0.147954
	MLXIP	800.228	0.238028	0.100629	2.3654	0.0180104	0.148004
	FUCA1	7027.81	-0.318971	0.134842	-2.36552	0.0180048	0.148004
	EEPD1	421.973	-0.525124	0.222027	-2.36514	0.0180234	0.148019
	AKAP9	985.211	0.260023	0.109972	2.36445	0.0180567	0.148048
	PLIN2	4280.88	0.315754	0.133538	2.36452	0.0180534	0.148048
	AKIRIN1	873.505	0.257759	0.109017	2.36438	0.0180603	0.148048
	NRP2	4457.27	0.233997	0.0989895	2.36385	0.018086	0.148167
	SYMPK	573.661	0.266142	0.112609	2.36342	0.0181074	0.148251
	RAB8B	1046.55	0.294742	0.124778	2.36214	0.0181699	0.148671
	TJP1	143.621	0.535385	0.22674	2.36123	0.0182145	0.148799
	ZFP82	47.3381	-0.579586	0.245469	-2.36113	0.0182191	0.148799
	GRK6	539.204	0.282485	0.119621	2.3615	0.018201	0.148799
	HCAR2	16.8646	1.84739	0.782505	2.36087	0.0182323	0.148815
	HMMR	8.13909	1.43382	0.60753	2.36008	0.0182708	0.148966
	ZNF395	72.245	-0.691101	0.292835	-2.36004	0.0182732	0.148966
	KLF10	427.303	-0.390678	0.165575	-2.35953	0.0182983	0.149079
	PPARD	986.051	-0.350354	0.148501	-2.35928	0.0183105	0.149087
	MTF2	243.135	-0.277342	0.117606	-2.35823	0.0183621	0.149324
	ARPIN	281.646	-0.330927	0.140322	-2.35833	0.0183572	0.149324
	RPL41	540.137	-0.378873	0.160774	-2.35655	0.0184455	0.14991
	SNHG7	160.983	-0.364695	0.154816	-2.35567	0.0184891	0.150173
	PLBD2	1267.35	-0.186647	0.0792444	-2.35534	0.0185059	0.150217
	PTGIR	142.551	1.51354	0.642773	2.35471	0.0185371	0.150379
	TRAF3IP2	159.497	0.465093	0.197556	2.35423	0.0185609	0.15048
	GSTO1	975.03	-0.203617	0.0865169	-2.3535	0.0185978	0.150688
	FCHO2	1173.24	0.274399	0.11661	2.35313	0.0186163	0.150746
	LITAF	4361.23	-0.364945	0.155129	-2.35253	0.0186462	0.150852
	ENTPD4	507.01	0.300134	0.127586	2.35241	0.0186522	0.150852
	MIPEP	143.796	-0.36256	0.154142	-2.35212	0.018667	0.15088
	CCL2	1800.1	1.51592	0.644789	2.35103	0.0187216	0.151229
	CYTL1	7.94868	-1.60242	0.681705	-2.3506	0.0187431	0.151311
	PIPSL	208.531	0.289029	0.123015	2.34954	0.0187965	0.15165
	FGL2	46.6495	-0.872374	0.371527	-2.34808	0.0188706	0.151967
	DEF8	576.557	-0.228738	0.0974317	-2.34767	0.0188911	0.151967
	ITPR1	1061.54	0.24259	0.103323	2.34788	0.0188807	0.151967
	LRFN4	210.241	-0.36377	0.154963	-2.34747	0.0189015	0.151967
	ZFP36L1	2179.05	0.266169	0.113347	2.34826	0.0188615	0.151967
	ZNF565	26.0184	-0.743235	0.316619	-2.34741	0.0189044	0.151967
	GREB1	278.043	-0.451761	0.192505	-2.34675	0.0189382	0.152146
	SNRPD2	333.833	-0.299806	0.127826	-2.34543	0.0190053	0.152593
	AP1B1	5908.1	-0.203374	0.0867253	-2.34504	0.0190252	0.152661
	SPATC1L	16.7296	-0.957194	0.40844	-2.34353	0.019102	0.153185
	HACD4	75.0145	0.481014	0.205275	2.34327	0.0191154	0.1532
	IFIT2	493.392	1.3427	0.573387	2.34171	0.0191958	0.153751
	PI4K2B	420.954	0.440423	0.188159	2.34069	0.0192482	0.153986
	ENC1	193.649	-0.363501	0.155295	-2.34071	0.0192471	0.153986
	STUM	7.80089	-1.674	0.715427	-2.33986	0.0192908	0.154234
	STX10	393.957	-0.281454	0.120318	-2.33926	0.0193221	0.154391
	RPL5	2429.42	-0.181495	0.077664	-2.33692	0.0194431	0.155265
	NUB1	666.066	0.255556	0.109457	2.33475	0.0195564	0.156075
	TPI1P1	1318.84	0.270141	0.115735	2.33413	0.0195888	0.156147
	LINC00342	69.1639	-0.546247	0.234025	-2.33414	0.0195882	0.156147
	KIF14	7.20469	1.95262	0.837722	2.33087	0.0197602	0.157396
	PODXL	29.4403	-1.15202	0.49428	-2.3307	0.0197693	0.157396
	NFKBIB	360.823	0.313955	0.134719	2.33044	0.0197831	0.157412
	PPP1R13B	159.124	-0.456557	0.195969	-2.32975	0.0198196	0.157608
	CYP27B1	19.957	1.6463	0.706941	2.32876	0.0198719	0.157929
	HLA-A	651.155	0.292418	0.12564	2.32742	0.019943	0.1584
	GPR68	100.457	-0.886143	0.380795	-2.32709	0.0199606	0.158445
	HARBI1	47.5006	0.561917	0.24156	2.3262	0.0200078	0.15863
	CCL23	15.2568	1.60396	0.68947	2.32637	0.0199989	0.15863
	RAD51D	102.297	-0.412452	0.177346	-2.32569	0.0200354	0.158754
	TTC13	174.607	-0.384141	0.165355	-2.32313	0.020172	0.159172
	SLC20A1	1527.44	-0.320631	0.138015	-2.32316	0.0201705	0.159172
	PTMS	399.488	-0.323476	0.139184	-2.32408	0.020121	0.159172
	USF3	327.152	0.299332	0.128803	2.32394	0.0201286	0.159172
	SLC26A11	673.618	-0.410492	0.176627	-2.32406	0.0201225	0.159172
	MRTFA	618.637	0.35968	0.154811	2.32335	0.0201602	0.159172
	UNC13B	430.058	-0.303937	0.130798	-2.32371	0.0201409	0.159172
	PPP4R1L	133.608	0.409339	0.176256	2.32241	0.0202111	0.159385
	PHYH	174.516	-0.43829	0.188774	-2.32178	0.020245	0.159464
	C1RL	183.354	0.436258	0.187887	2.32192	0.0202374	0.159464
	SUV39H1	124.336	0.413053	0.177949	2.32119	0.0202768	0.15962
	KANK2	47.7308	0.573765	0.247213	2.32093	0.0202907	0.159635
	SLC35B2	273.15	-0.286792	0.123612	-2.32011	0.0203352	0.159804
	SQSTM1	20863.3	0.213582	0.0920579	2.32009	0.0203363	0.159804
	LATS2	384.117	-0.415889	0.179461	-2.31743	0.0204803	0.160841
	IDNK	28.9962	0.836999	0.361251	2.31694	0.0205068	0.160954
	MITF	888.167	-0.491393	0.21211	-2.31669	0.0205205	0.160966
	L3MBTL3	85.3645	0.624544	0.269699	2.31571	0.0205743	0.161293
	COL15A1	89.9271	-0.572151	0.247218	-2.31435	0.0206483	0.161777
	RASGRP1	291.912	1.54639	0.668322	2.31385	0.0206762	0.161901
	AHCYL1	1817.32	-0.175939	0.0760627	-2.31308	0.0207183	0.162135
	PIAS3	104.114	0.559093	0.241775	2.31246	0.0207526	0.162307
	MARK3	842.245	0.228892	0.099044	2.31101	0.0208322	0.162817
	PRDX4	619.817	0.237459	0.102759	2.31083	0.0208422	0.162817
	TMEM53	65.8302	-0.481854	0.20854	-2.31061	0.0208546	0.162818
	EHD2	8.14085	-1.82688	0.790845	-2.31004	0.0208859	0.162966
	PKIG	37.6862	0.788376	0.341397	2.30926	0.020929	0.163207
	OXSR1	934.459	0.359476	0.15573	2.30832	0.0209812	0.16341
	SHMT1	100.358	-0.536321	0.232341	-2.30833	0.0209806	0.16341
	VKORC1L1	433.717	-0.295178	0.127886	-2.30813	0.020992	0.16341
	PBX3	318.324	-0.396338	0.172026	-2.30395	0.0212256	0.16507
	AC005912,1	512.015	-0.438981	0.190541	-2.30387	0.0212301	0.16507
	MTA3	153.199	0.399502	0.173464	2.30308	0.0212742	0.165134
	ZNF304	61.5631	-0.62557	0.271607	-2.30322	0.0212666	0.165134
	HLX	151.666	0.42525	0.184663	2.30284	0.021288	0.165134
	NUDT19	195.267	0.4787	0.207867	2.30291	0.0212839	0.165134
	MBD3	545.86	0.255101	0.110845	2.30143	0.0213674	0.165653
	RHOF	68.2497	-0.731576	0.318233	-2.29887	0.0215125	0.166681
	ENO1	12119.2	0.226075	0.0984045	2.2974	0.0215957	0.167131
	MFSD14B	636.582	0.234888	0.102239	2.29745	0.0215934	0.167131
	MARCHF1	859.621	0.438627	0.190956	2.29701	0.0216184	0.167172
	DCLK3	22.9541	1.03492	0.450577	2.29687	0.0216262	0.167172
	PCDHGB5	8.46441	-1.46934	0.640123	-2.29541	0.0217099	0.167722
	TNIP2	702.509	0.287599	0.125343	2.29449	0.0217622	0.168028
	SCPEP1	1810.19	-0.215954	0.0941556	-2.29358	0.0218144	0.16816
	HPSE	142.363	-0.620462	0.270482	-2.29391	0.0217954	0.16816
	CADM1	637.9	-0.227093	0.0990144	-2.29353	0.0218173	0.16816
	NDUFB9	437.868	-0.286068	0.124771	-2.29274	0.0218627	0.168412
	OSGEP	345.581	-0.288707	0.125942	-2.29239	0.0218834	0.168475
	DTX3L	913.783	0.436678	0.190573	2.29139	0.0219406	0.168817
	TDRD3	128.665	-0.384403	0.167813	-2.29066	0.0219832	0.169047
	EMILIN1	106.743	-0.427901	0.186878	-2.28974	0.0220365	0.169359
	DELE1	472.971	-0.268423	0.117259	-2.28914	0.0220713	0.169528
	ADGRE5	157.881	-0.493728	0.215719	-2.28876	0.0220935	0.1696
	KRI1	213.086	0.299175	0.13075	2.28815	0.0221289	0.169709
	HCG18	175.519	0.462535	0.20215	2.28807	0.0221332	0.169709
	TSKU	991.36	-0.339977	0.14861	-2.28771	0.0221547	0.169776
	SLC36A1	945.395	-0.275195	0.120311	-2.28735	0.0221752	0.169835
	SLC4A7	671.759	0.410642	0.179549	2.28707	0.0221915	0.169862
	HABP4	64.744	-0.546003	0.238952	-2.28499	0.0223133	0.170696
	CTSC	9674.54	0.203387	0.0890257	2.28459	0.022337	0.170779
	TFE3	2683.86	0.210569	0.0922302	2.28309	0.0224254	0.171189
	TCF3	432.418	-0.253564	0.111114	-2.28201	0.0224888	0.171189
	LMBR1	250.81	0.268975	0.117821	2.28292	0.0224353	0.171189
	CFDP1	209.568	-0.338954	0.148539	-2.28193	0.0224937	0.171189
	LMNA	1724.43	-0.275993	0.120946	-2.28196	0.0224918	0.171189
	SPACA6	58.0428	0.524054	0.229507	2.28339	0.0224072	0.171189
	SOCS3	563.59	0.978145	0.428603	2.28217	0.0224792	0.171189
	SLC35E2B	524.78	0.289483	0.126838	2.28231	0.0224711	0.171189
	MAPK13	1294.05	-0.3352	0.146923	-2.28148	0.0225203	0.171294
	PXDC1	934.098	-0.415851	0.182321	-2.28087	0.0225561	0.171467
	WFS1	412.458	-0.294842	0.129383	-2.27883	0.022677	0.17216
	THEM4	111.48	0.398541	0.1749	2.27868	0.0226861	0.17216
	SNHG12	242.256	-0.341848	0.150011	-2.27882	0.022678	0.17216
	RAB11FIP1	1089.35	-0.263058	0.115473	-2.2781	0.0227205	0.172323
	PHIP	826.776	0.238539	0.104761	2.27698	0.0227873	0.172731
	PNKD	2042.96	0.224681	0.0986961	2.27649	0.0228167	0.172855
	BACE1	407.576	-0.384291	0.168902	-2.27523	0.0228922	0.17323
	MYZAP	8.03661	-1.47471	0.648098	-2.27544	0.0228793	0.17323
	RPP25	510.376	-0.245686	0.107996	-2.27495	0.022909	0.173258
	CDK16	1104.57	0.182632	0.080318	2.27386	0.0229742	0.173556
	SLC7A5	1133.7	-0.568147	0.249884	-2.27364	0.0229876	0.173556
	NXF1	1173.16	0.210713	0.0926732	2.27372	0.0229827	0.173556
	GSK3A	345.849	0.256216	0.112724	2.27296	0.0230288	0.173769
	ANKRD6	122.904	-0.372331	0.163974	-2.27067	0.0231671	0.174628
	MAPK7	239.751	0.351093	0.154623	2.27064	0.023169	0.174628
	CDK14	10.5148	1.49725	0.659717	2.26954	0.0232357	0.175032
	ACAT1	351.197	-0.262103	0.115559	-2.26814	0.0233206	0.175571
	TMEM115	527.595	0.231214	0.101957	2.26775	0.0233443	0.175651
	CEP97	42.7039	0.645736	0.284863	2.26683	0.0234008	0.175976
	SCN1B	95.0725	-0.569824	0.251433	-2.26631	0.0234325	0.176016
	GFM1	749.507	-0.193298	0.0852862	-2.26647	0.0234228	0.176016
	FXYD6	140.819	-0.457436	0.201905	-2.2656	0.0234758	0.176149
	EIF3H	1159.77	-0.207707	0.0916793	-2.26558	0.0234768	0.176149
	PRDM1	330.172	-0.320187	0.141445	-2.26369	0.0235932	0.176723
	HELZ2	694.602	1.05888	0.467691	2.26405	0.0235711	0.176723
	SERTAD2	396.91	-0.291789	0.128899	-2.2637	0.0235924	0.176723
	RPL37	1001.32	-0.295189	0.130457	-2.26273	0.0236521	0.177064
	CRTC2	511.977	0.266984	0.118022	2.26216	0.0236878	0.177231
	PPM1N	69.3702	0.581097	0.256978	2.26127	0.0237426	0.177542
	CCT6A	1503.58	0.282429	0.124966	2.26005	0.0238179	0.177934
	RTTN	54.4882	-0.585886	0.259243	-2.25999	0.0238219	0.177934
	NAMPT	2051.92	1.23214	0.545487	2.25879	0.0238966	0.178392
	WASF2	2468.06	-0.148042	0.0655555	-2.25827	0.0239288	0.178532
	AKT3	231.458	0.56851	0.251989	2.2561	0.0240646	0.179445
	AC126177,3	10.178	-1.53892	0.682207	-2.25579	0.0240838	0.179487
	ABTB1	273.988	0.393011	0.174341	2.25426	0.0241796	0.180019
	ZMYND15	199.956	0.439698	0.195055	2.25422	0.0241822	0.180019
	ANKLE1	17.9907	1.30882	0.581135	2.25218	0.0243109	0.180784
	POGLUT3	115.605	-0.424722	0.188584	-2.25216	0.0243122	0.180784
	TMEM50A	1184.6	0.17674	0.0785013	2.25143	0.0243582	0.181024
	DOCK9	60.2629	0.547993	0.243474	2.25072	0.0244033	0.181157
	AL021978,1	16.2345	-1.56611	0.695813	-2.25077	0.0244003	0.181157
	MEPCE	633.938	0.255785	0.113689	2.24987	0.0244571	0.181354
	TNFSF13	94.1041	-0.436133	0.193844	-2.24992	0.0244543	0.181354
	FNDC5	13.8279	-1.49397	0.664431	-2.2485	0.0245445	0.1819
	MTFR1	109.444	-0.445279	0.198055	-2.24826	0.0245595	0.18191
	TBC1D2	1757.01	-0.403642	0.179654	-2.24677	0.0246546	0.182488
	PLCB2	1824.5	-0.340128	0.151411	-2.2464	0.0246787	0.182488
	ZNF420	63.0334	-0.501105	0.223064	-2.24646	0.0246743	0.182488
	AC010247,2	11.6634	1.24746	0.555452	2.24585	0.0247133	0.182569
	AP001063,1	14.4122	1.17061	0.521247	2.2458	0.0247171	0.182569
	ABAT	93.9095	-0.540844	0.24089	-2.24519	0.0247562	0.182654
	AL451165,2	8.49912	1.49864	0.667466	2.24526	0.0247513	0.182654
	AC243829,4	9.06376	2.1927	0.976742	2.24491	0.0247738	0.182682
	ANKIB1	515.842	-0.2219	0.0988916	-2.24388	0.0248403	0.182869
	TGFA	36.9613	-0.722889	0.322142	-2.24401	0.0248319	0.182869
	CEBPB-AS1	14.3907	1.26779	0.564961	2.24402	0.0248309	0.182869
	KCTD21	74.9771	0.468063	0.208734	2.24239	0.0249362	0.183473
	SLF2	795.794	-0.22693	0.10122	-2.24194	0.0249652	0.183585
	GAS6-AS1	42.0279	-0.643206	0.287111	-2.24027	0.0250735	0.184279
	ATP5MG	123.848	-0.36207	0.161653	-2.2398	0.025104	0.184402
	POLL	137.559	-0.363373	0.162298	-2.23893	0.0251607	0.184715
	RNF213	6082.07	0.336618	0.150418	2.23788	0.0252287	0.185113
	FHIT	37.6941	-0.651259	0.291074	-2.23743	0.0252582	0.185227
	ZIK1	18.6085	-1.02493	0.458191	-2.2369	0.025293	0.185379
	POLD3	198.668	0.315986	0.141439	2.23408	0.0254778	0.186631
	GTPBP2	767.428	0.279962	0.12537	2.23309	0.0255433	0.187008
	MPPE1	233.67	-0.335081	0.150174	-2.23128	0.0256623	0.187775
	LINC02605	64.254	2.5175	1.12905	2.22975	0.025764	0.188416
	SARAF	2549.05	-0.19766	0.0887071	-2.22824	0.0258648	0.188738
	SCFD2	93.6449	-0.458168	0.205599	-2.22846	0.02585	0.188738
	SEMA4B	636.123	0.43861	0.196839	2.22826	0.0258629	0.188738
	CHKB-DT	14.2571	0.919858	0.412708	2.22883	0.0258249	0.188738
	LRPPRC	1500.85	-0.227539	0.102132	-2.22788	0.0258883	0.18879
	ALS2CL	19.7676	-0.951471	0.427109	-2.2277	0.0259004	0.18879
	NAIP	96.6861	-0.787672	0.353681	-2.22707	0.0259427	0.188995
	C20orf197	14.4123	-1.01687	0.456646	-2.22683	0.025959	0.18901
	TRIM28	2209.96	0.18158	0.0815773	2.22586	0.0260235	0.189342
	ZNF30	17.6149	-0.900249	0.404476	-2.22572	0.0260332	0.189342
	TBC1D8B	60.4794	0.525677	0.236211	2.22546	0.0260507	0.189366
	SAMD8	432.029	0.310174	0.139401	2.22506	0.0260773	0.189456
	YPEL2	184.263	0.438667	0.197252	2.22389	0.0261558	0.189922
	GPBP1	754.845	0.209612	0.0942855	2.22316	0.026205	0.189968
	NBN	944.646	0.399804	0.179811	2.22347	0.0261844	0.189968
	ZSWIM8	1707.1	0.2096	0.0942796	2.22317	0.0262044	0.189968
	LIMD1	785.46	-0.342692	0.154208	-2.22227	0.0262649	0.190123
	AMDHD2	766.554	-0.377408	0.169834	-2.22221	0.0262693	0.190123
	SDC3	1162.59	-0.282189	0.126972	-2.22246	0.0262526	0.190123
	CLN8	911.115	-0.333771	0.150233	-2.2217	0.0263038	0.190269
	TMEM161A	116.735	-0.381776	0.171876	-2.22123	0.0263353	0.190298
	SSBP3	265.262	-0.320223	0.144166	-2.22121	0.0263364	0.190298
	SLC11A1	1035.43	-0.358749	0.161591	-2.2201	0.0264118	0.190468
	CHI3L2	45.4877	1.77514	0.799958	2.21905	0.0264836	0.190468
	EFR3B	45.4252	-0.702288	0.316456	-2.21923	0.0264712	0.190468
	CD70	7.43369	1.58879	0.715861	2.21942	0.0264584	0.190468
	SNX9	1804.47	-0.182032	0.0820135	-2.21953	0.0264505	0.190468
	MKI67	30.2435	1.33724	0.60264	2.21897	0.026489	0.190468
	PTCH1	30.6756	-0.744619	0.335478	-2.21958	0.0264475	0.190468
	SPTAN1	3249.29	0.201705	0.0908657	2.21981	0.0264315	0.190468
	PPP3R1	525	-0.206905	0.0932151	-2.21966	0.0264421	0.190468
	FKBP9	102.223	-0.404213	0.182228	-2.21817	0.0265433	0.190756
	NFKBIE	1490.52	0.300755	0.135602	2.21792	0.0265602	0.190774
	DSCC1	7.26305	-1.6644	0.750796	-2.21684	0.0266337	0.191099
	CALM2P2	105.329	-0.412124	0.185906	-2.21684	0.0266342	0.191099
	ARID5B	570.546	0.523451	0.236436	2.21392	0.026834	0.192428
	RELB	612.335	0.487594	0.220344	2.21288	0.0269059	0.192573
	SHB	106.592	-0.596626	0.269593	-2.21306	0.0268937	0.192573
	STIM2	247.358	0.307017	0.138747	2.21279	0.0269121	0.192573
	TADA3	585.511	0.255467	0.11544	2.21298	0.0268989	0.192573
	CMTR1	522.636	0.365384	0.165174	2.21211	0.026959	0.192805
	TMEM248	744.88	0.229596	0.103846	2.21093	0.0270409	0.193286
	AHSA2P	442.99	-0.271732	0.122959	-2.20994	0.027109	0.193461
	ZNF285	12.4129	-1.01684	0.460109	-2.21	0.0271055	0.193461
	SNHG4	28.6574	-0.784971	0.355155	-2.21022	0.0270899	0.193461
	FAM174B	39.6887	0.804136	0.364094	2.20859	0.0272029	0.194027
	CEP41	60.5084	-0.562679	0.254877	-2.20765	0.0272688	0.194288
	NSA2	305.905	-0.240645	0.108996	-2.20784	0.0272553	0.194288
	PI4K2A	1320.16	-0.249664	0.113114	-2.20719	0.0273009	0.194413
	SMAD1	37.3566	0.748454	0.339174	2.2067	0.0273351	0.194552
	ASF1B	29.2007	1.07418	0.486872	2.20629	0.0273636	0.194558
	ETV5	891.143	0.400506	0.181531	2.20627	0.0273653	0.194558
	GGT1	8.12548	-1.57956	0.716378	-2.20492	0.0274595	0.195124
	DPH5	65.0207	-0.429132	0.194664	-2.20448	0.0274908	0.195242
	STK38	444.992	0.245155	0.11124	2.20384	0.0275357	0.19538
	KLHL36	731.549	-0.279734	0.126934	-2.20378	0.0275397	0.19538
	ANKRD29	13.2543	-1.1907	0.540454	-2.20314	0.027585	0.195597
	GPAT3	349.947	-0.468426	0.212654	-2.20276	0.0276113	0.19568
	RNF130	2429.51	-0.233516	0.106054	-2.20187	0.0276748	0.196025
	LSS	1602.63	0.82325	0.37395	2.2015	0.027701	0.196106
	RAMAC	35.1379	-0.657413	0.298806	-2.20013	0.0277975	0.196552
	EPM2AIP1	255.219	0.407629	0.185279	2.20008	0.0278011	0.196552
	TECPR2	245.761	0.280037	0.127291	2.19998	0.0278084	0.196552
	HAT1	374.311	0.230341	0.104716	2.19967	0.0278306	0.196604
	LYSMD2	133.664	0.529975	0.241018	2.1989	0.0278852	0.196886
	SLC30A1	1434.85	0.369923	0.168317	2.19778	0.0279648	0.197343
	HIBADH	335.526	-0.314039	0.142935	-2.19708	0.0280146	0.197484
	SLC16A6	667.279	0.421651	0.191897	2.19728	0.0280003	0.197484
	IGLON5	14.5502	-1.67363	0.762505	-2.19491	0.02817	0.198475
	SPAG1	48.531	0.669678	0.305215	2.19412	0.0282269	0.198585
	SLC43A3	1048.87	0.375134	0.170977	2.19407	0.0282305	0.198585
	CYB5R2	12.0634	1.74036	0.793123	2.19431	0.0282129	0.198585
	TMEM200A	34.3381	-0.711356	0.324288	-2.1936	0.0282644	0.198718
	EIF2AK2	966.312	0.490222	0.223543	2.19296	0.0283101	0.198877
	VAPA	1225.47	-0.164849	0.0752037	-2.19204	0.0283768	0.198877
	MINK1	4061.85	0.151632	0.0691498	2.19281	0.028321	0.198877
	PLPP6	75.8495	0.442028	0.201611	2.19248	0.028345	0.198877
	TAPBP	1649.52	0.285058	0.130039	2.1921	0.0283726	0.198877
	AC004847,1	10.0037	2.58009	1.17697	2.19214	0.0283694	0.198877
	ADAP1	84.8449	0.551156	0.251691	2.18981	0.028538	0.19974
	ABCA2	157.711	-0.542804	0.247888	-2.18971	0.028545	0.19974
	SLC10A3	206.165	-0.321512	0.146805	-2.19006	0.0285202	0.19974
	INPPL1	1486	-0.164648	0.0752027	-2.18939	0.0285687	0.199801
	CXCR2	32.7344	-0.737142	0.336757	-2.18894	0.028601	0.199921
	NPL	3693.17	-0.265543	0.121324	-2.18872	0.0286173	0.19993
	JPT1	246.832	-0.374271	0.171059	-2.18797	0.0286719	0.200206
	HAVCR2	1345.29	-0.252472	0.115497	-2.18596	0.0288187	0.201071
	ATP6V1C1	3052.91	-0.16454	0.0752768	-2.1858	0.0288304	0.201071
	FBRS	1351.21	0.271876	0.124391	2.18565	0.0288412	0.201071
	EAF1	908.528	0.292347	0.133882	2.18362	0.0289898	0.202001
	SLC25A23	124.43	-0.361381	0.165533	-2.18314	0.0290256	0.202145
	LAMTOR1	771.711	-0.222152	0.101777	-2.18273	0.029056	0.202248
	GNG2	445.488	0.482845	0.221232	2.18252	0.0290708	0.202248
	RPL35P5	141.561	-0.41528	0.19032	-2.18202	0.0291084	0.202403
	ZNF598	448.147	0.305737	0.140153	2.18144	0.0291507	0.202591
	IFIT5	189.993	0.573275	0.262824	2.18121	0.0291679	0.202605
	GAR1	97.5244	-0.44351	0.203356	-2.18095	0.0291874	0.202633
	AC090559,1	328.05	0.282642	0.129608	2.18074	0.0292025	0.202633
	CR1	167.544	-0.507851	0.232935	-2.18023	0.0292406	0.202792
	GLOD4	525.461	-0.213726	0.0981057	-2.17853	0.0293664	0.203558
	PGM3	345.989	-0.334677	0.153668	-2.17792	0.0294121	0.203633
	NPAS1	8.39424	-1.41573	0.650049	-2.17788	0.0294152	0.203633
	TMCO4	93.6623	-0.401319	0.184293	-2.17761	0.0294349	0.203633
	ZADH2	222.355	-0.291462	0.133848	-2.17756	0.0294385	0.203633
	POU3F1	7.14319	-1.82565	0.8386	-2.17702	0.029479	0.203701
	AC130466,1	8.38991	-1.66775	0.766061	-2.17705	0.0294772	0.203701
	LETMD1	209.903	-0.313017	0.143898	-2.17528	0.0296093	0.204495
	CIAO2A	728.532	-0.326235	0.15001	-2.17476	0.0296484	0.204659
	RIDA	70.3665	0.416475	0.191717	2.17235	0.0298294	0.205801
	APOL3	38.4105	1.00793	0.464161	2.17151	0.0298927	0.206131
	EFTUD2	1452.93	0.175694	0.080945	2.17053	0.0299667	0.206487
	EGFL7	71.045	-0.636447	0.293238	-2.17041	0.0299755	0.206487
	AP3B1	1230.41	0.220845	0.101787	2.16968	0.0300313	0.206658
	RPL24P4	355.462	-0.281991	0.129958	-2.16986	0.0300171	0.206658
	ERV3-1	96.1207	-0.492003	0.226813	-2.1692	0.0300671	0.206736
	RPL5P34	130.254	-0.356916	0.164545	-2.16912	0.0300738	0.206736
	APBA1	49.8871	-0.643029	0.296709	-2.1672	0.0302196	0.207631
	MIR223HG	41.4668	1.02846	0.474874	2.16575	0.0303305	0.208285
	GUSB	685.545	-0.271365	0.125326	-2.16527	0.0303668	0.208427
	RPL14P1	1074.48	-0.217666	0.100545	-2.16486	0.0303984	0.208536
	FOXO3	694.255	0.313159	0.144725	2.16382	0.0304778	0.208948
	TM4SF19	70.4123	-0.59849	0.276635	-2.16346	0.0305056	0.208948
	MT-CO1	21884.2	-0.328289	0.15174	-2.1635	0.0305026	0.208948
	POTEF	11.4185	-1.01394	0.46886	-2.16258	0.0305738	0.209307
	GDF15	696.681	-0.310112	0.143459	-2.16169	0.0306423	0.209452
	ABTB2	142.721	1.17722	0.54451	2.16198	0.0306197	0.209452
	WAKMAR2	14.8421	0.879758	0.40696	2.16178	0.0306353	0.209452
	RAB23	67.6667	0.483552	0.223743	2.16119	0.0306806	0.209498
	BACH1	3486.86	0.314142	0.145346	2.16133	0.0306696	0.209498
	ACP3	22.2025	-0.879252	0.407212	-2.1592	0.0308345	0.210225
	DKC1	557.501	0.217021	0.100506	2.15929	0.0308274	0.210225
	HDGFL3	112.785	0.436819	0.202275	2.15953	0.030809	0.210225
	FBXO46	75.2128	0.49601	0.229799	2.15845	0.0308928	0.210514
	LYVE1	28.1143	-1.0259	0.475506	-2.15748	0.0309682	0.210812
	ARF6	1674.08	0.177888	0.0824494	2.15754	0.0309632	0.210812
	ZC3H12A	1914.89	1.09439	0.507395	2.15687	0.0310157	0.210946
	PAQR8	88.3368	-0.440635	0.204298	-2.15682	0.0310195	0.210946
	CBY1	44.0683	-0.624337	0.289639	-2.15557	0.0311176	0.211504
	NDUFV1	779.023	-0.215482	0.0999809	-2.15523	0.0311436	0.211572
	CXCL2	386.247	1.44256	0.669476	2.15476	0.0311804	0.211583
	ITGA7	92.4969	-0.447784	0.2078	-2.15488	0.0311714	0.211583
	SEC11A	690.951	-0.22793	0.105787	-2.1546	0.0311929	0.211583
	TFCP2L1	295.882	-0.55042	0.255612	-2.15334	0.0312918	0.212146
	MICAL2	264.289	-0.385083	0.178871	-2.15286	0.0313297	0.212294
	MSRB1	124.532	0.353877	0.164475	2.15155	0.0314329	0.212885
	BST2	1048.91	0.41479	0.192863	2.1507	0.0314999	0.21323
	SLC17A7	10.237	-1.25777	0.584912	-2.15036	0.0315264	0.213301
	H2BC4	29.2537	0.785112	0.365201	2.1498	0.0315707	0.213383
	POU6F1	52.3377	0.497581	0.231449	2.14985	0.0315672	0.213383
	EMC2	293.874	-0.24915	0.115964	-2.14851	0.0316729	0.213965
	DYNC1LI1	481.722	0.216251	0.100696	2.14757	0.0317477	0.214362
	PLPP1	35.1759	-0.681952	0.317622	-2.14706	0.0317888	0.21453
	FGD5	684.251	-0.295783	0.137778	-2.14682	0.0318079	0.21455
	MAP3K20	123.185	-0.590541	0.275137	-2.14636	0.0318445	0.214579
	PPP1R13L	38.558	0.567526	0.264411	2.14638	0.031843	0.214579
	PRRG4	19.2207	-0.80318	0.374335	-2.14562	0.0319035	0.214867
	RB1	1371.27	-0.2172	0.101249	-2.14521	0.0319363	0.214979
	SORD	163.489	-0.382669	0.178482	-2.14402	0.032031	0.215508
	HDX	12.2379	1.29353	0.604142	2.14111	0.0322654	0.216975
	EPS8	666.847	-0.324883	0.151784	-2.14043	0.0323199	0.217232
	EPB41L3	1749.42	0.3529	0.164932	2.13967	0.0323818	0.217264
	CECR2	22.7831	0.755671	0.353119	2.13999	0.0323556	0.217264
	SNX8	1481.66	-0.202777	0.0947641	-2.1398	0.0323707	0.217264
	HOMER1	146.207	-0.338707	0.158307	-2.13956	0.0323902	0.217264
	GNGT2	41.9581	-0.689466	0.322301	-2.1392	0.0324196	0.217352
	RGS16	267.178	-0.961658	0.449783	-2.13805	0.0325126	0.217866
	RIN1	75.7668	0.807332	0.377939	2.13614	0.0326678	0.218796
	CYB5R3	943.098	0.272159	0.127472	2.13505	0.0327572	0.219283
	SPG21	1614.73	0.165942	0.077739	2.1346	0.0327935	0.219306
	PCDHGC3	474.361	0.331936	0.15549	2.13477	0.0327794	0.219306
	COX19	117.883	-0.398766	0.186852	-2.13413	0.0328321	0.219453
	EPS8L1	64.6568	0.521272	0.244358	2.13324	0.0329054	0.219832
	DHRS4-AS1	131.296	0.428399	0.200929	2.13208	0.0329999	0.220353
	EFNB1	359.554	-0.250514	0.11751	-2.13185	0.0330191	0.22037
	TLE3	1305.9	-0.40523	0.190125	-2.13139	0.0330573	0.220515
	RSPRY1	261.094	0.241947	0.113532	2.13109	0.0330821	0.22057
	POLB	73.2869	-0.420579	0.19744	-2.13016	0.0331582	0.220938
	CKAP4	241.118	0.445609	0.209205	2.13001	0.0331707	0.220938
	PHF14	295.244	0.272528	0.127981	2.12944	0.033218	0.221143
	PGAP2	110.465	-0.359568	0.168906	-2.1288	0.0332705	0.221381
	SLC2A5	48.806	-0.557835	0.262074	-2.12854	0.0332922	0.221415
[truncated: 13,040 more rows]
