# Supplementary material for: Species-specific metabolic reprogramming in human and mouse microglia during inflammatory pathway induction
Source: Nat Commun. 2023 Oct 13;14:6454. doi: 10.1038/s41467-023-42096-7 (PMC10575978; doi:10.1038/s41467-023-42096-7)
Supplement: Supplementary file 11 — Supplementary dataset 7 [file 41467_2023_42096_MOESM11_ESM.xlsx]

## Sheet: Sheet1
Supplementary Dataset 7. Differential gene expression comparison between LPS24 hours versus LPS4 hours _Human microglia
	Gene	baseMean	log2FoldChange	lfcSE	stat	pvalue	padj
	SIGLEC10	3465.3	1.09478	0.0853219	12.8311	1.09757e-37	1.4905e-33
	GCLM	626.299	-1.49177	0.134266	-11.1106	1.11467e-28	7.28073e-25
	OSGIN1	801.143	-1.99611	0.180191	-11.0778	1.60841e-28	7.28073e-25
	TRERF1	334.634	2.11785	0.196737	10.7649	5.04201e-27	1.71176e-23
	S100B	733.859	1.44074	0.142772	10.0912	6.04336e-24	1.64138e-20
	ARHGAP31	2022.09	-1.34263	0.135085	-9.93917	2.81155e-23	6.36347e-20
	ADORA3	407.154	2.01837	0.212349	9.50496	2.00124e-21	3.88241e-18
	CXCL12	478.101	1.42522	0.150532	9.46786	2.85626e-21	4.8485e-18
	ARRDC4	585.596	-1.97257	0.20869	-9.45215	3.31933e-21	5.0085e-18
	CLEC7A	1369.28	1.04256	0.112101	9.30021	1.40173e-20	1.90355e-17
	PSD3	376.808	-1.69132	0.183291	-9.2275	2.77028e-20	3.42004e-17
	LRP12	1085.94	-1.305	0.152486	-8.55821	1.14636e-17	1.19751e-14
	ANKRD33B	88.2126	-2.38044	0.277966	-8.56378	1.0923e-17	1.19751e-14
	GIMAP4	114.962	2.47688	0.29149	8.4973	1.94056e-17	1.88235e-14
	UAP1	236.571	-1.35268	0.15999	-8.45473	2.79723e-17	2.53243e-14
	KCTD12	3118.13	0.839856	0.100405	8.36471	6.02614e-17	5.11469e-14
	OLFML2B	1362.1	1.37675	0.165391	8.3242	8.49027e-17	6.78223e-14
	PRR12	387.293	1.17734	0.141952	8.29394	1.09557e-16	7.83045e-14
	CSF1	2230.25	-1.08621	0.130912	-8.29725	1.06547e-16	7.83045e-14
	SLC7A5	1133.7	-2.0434	0.249345	-8.19508	2.50434e-16	1.70045e-13
	CAMKK2	230.444	-1.0636	0.131247	-8.10383	5.32546e-16	3.4438e-13
	SASH3	2482.8	1.08951	0.135051	8.0674	7.18099e-16	4.23991e-13
	SLC7A1	559.42	-1.4418	0.178714	-8.06764	7.16695e-16	4.23991e-13
	GLUL	10846.6	1.02159	0.12679	8.05736	7.79604e-16	4.41126e-13
	OGFRL1	4359.58	-0.912419	0.113314	-8.05216	8.13441e-16	4.41861e-13
	ATP2B1	2321.87	-1.87175	0.232777	-8.04094	8.9153e-16	4.65653e-13
	ZNF746	463.552	-0.90694	0.113527	-7.98879	1.36269e-15	6.85384e-13
	FLI1	391.812	1.32377	0.165964	7.97625	1.50849e-15	7.31619e-13
	LINC01094	519.109	1.29746	0.163436	7.93867	2.0436e-15	9.56969e-13
	ATF3	1109.89	-1.10075	0.1388	-7.93048	2.18298e-15	9.88163e-13
	MAGEF1	137.685	1.4765	0.187941	7.8562	3.9597e-15	1.73461e-12
	MIDEAS	578.718	1.10623	0.141112	7.83939	4.52727e-15	1.92126e-12
	MPEG1	904.737	1.29674	0.166803	7.77408	7.59993e-15	3.12749e-12
	USP12	969.811	-1.66888	0.215194	-7.75521	8.81992e-15	3.52278e-12
	FMNL3	2873.41	-0.767156	0.0999117	-7.67834	1.61168e-14	6.25331e-12
	TMEM87B	690.495	0.902642	0.118439	7.62114	2.5144e-14	9.48488e-12
	CD274	476.809	-1.77346	0.235548	-7.52909	5.10969e-14	1.8754e-11
	REL	631.792	-1.66447	0.221291	-7.52162	5.41026e-14	1.93345e-11
	SYT11	254.751	1.77703	0.237583	7.47961	7.45434e-14	2.59564e-11
	NCK2	426.249	-0.882206	0.118594	-7.43887	1.01553e-13	3.44771e-11
	HS3ST1	224.624	1.90281	0.256268	7.42508	1.12714e-13	3.73331e-11
	BMP2K	1768.99	0.914411	0.123467	7.40614	1.30025e-13	4.20414e-11
	STX11	600.69	-1.75732	0.237571	-7.39704	1.39255e-13	4.39787e-11
	RASSF4	3807.21	0.834481	0.113206	7.37137	1.68882e-13	5.21233e-11
	BCL2A1	472.777	-1.54381	0.210087	-7.34845	2.00525e-13	6.0514e-11
	SLC46A1	358.574	1.60058	0.218099	7.33878	2.15556e-13	6.36358e-11
	EGR2	768.246	-1.31418	0.179583	-7.31791	2.51858e-13	7.27709e-11
	SNTB1	1001.45	0.772013	0.105804	7.29661	2.95103e-13	8.34895e-11
	MR1	742.674	0.744204	0.102142	7.28599	3.19324e-13	8.84983e-11
	MARCHF3	58.9128	-2.2144	0.3047	-7.26747	3.6628e-13	9.94816e-11
	BCL2	545.795	-1.63493	0.225801	-7.24059	4.46737e-13	1.18955e-10
	CD40	594.56	-1.664	0.230493	-7.21932	5.22475e-13	1.36446e-10
	SLA	2008.28	1.23563	0.171629	7.19941	6.04754e-13	1.54954e-10
	GRAMD1B	271.868	1.02787	0.143404	7.16763	7.6309e-13	1.91903e-10
	MAMLD1	129.86	-1.85802	0.25973	-7.15366	8.44945e-13	2.08625e-10
	ZNF710	1143.39	1.10811	0.15529	7.13577	9.62474e-13	2.31403e-10
	MS4A7	2965.59	1.00403	0.140729	7.13452	9.71281e-13	2.31403e-10
	ALCAM	1930.31	-0.967258	0.135696	-7.12813	1.01743e-12	2.38219e-10
	NINJ1	3165.02	-0.817836	0.115098	-7.10558	1.19814e-12	2.72274e-10
	STK40	2090.75	-0.923694	0.130006	-7.10503	1.20298e-12	2.72274e-10
	CEACAM3	58.9993	2.70056	0.382214	7.06559	1.59934e-12	3.56051e-10
	SLC7A8	998.085	1.06483	0.151231	7.04107	1.90766e-12	4.1784e-10
	TRIP10	653.136	-1.41769	0.201569	-7.0333	2.01706e-12	4.19875e-10
	GBP2	114.617	-2.46004	0.349685	-7.03501	1.9925e-12	4.19875e-10
	SNX20	246.522	1.45868	0.207444	7.03168	2.04063e-12	4.19875e-10
	DENND4A	359.646	-0.887372	0.126119	-7.03601	1.97828e-12	4.19875e-10
	F3	86.4368	-2.16121	0.308101	-7.01461	2.30598e-12	4.67391e-10
	MFSD2A	749.349	-1.26865	0.181686	-6.98265	2.89661e-12	5.7847e-10
	GIMAP1	101.629	2.785	0.400431	6.95501	3.52544e-12	6.93847e-10
	NT5DC2	347.588	1.09428	0.157433	6.95076	3.63333e-12	7.04867e-10
	NIBAN1	1635.87	-1.30379	0.187875	-6.9397	3.92938e-12	7.51563e-10
	ZC3H12D	102.904	1.5262	0.220173	6.9318	4.15532e-12	7.8374e-10
	SDC4	778.709	-1.76715	0.255269	-6.92272	4.43047e-12	8.24188e-10
	RCAN1	545.966	-1.17541	0.169988	-6.9147	4.6886e-12	8.60422e-10
	FSCN1	2208.65	-0.901908	0.130807	-6.89494	5.38858e-12	9.75693e-10
	ITGA4	113.457	-1.80276	0.262672	-6.86316	6.73528e-12	1.20349e-09
	PRAM1	522.936	1.45943	0.213088	6.84896	7.43887e-12	1.31195e-09
	CALHM2	380.234	0.900754	0.131695	6.83971	7.93522e-12	1.38154e-09
	MIS18BP1	273.19	1.06285	0.156195	6.80462	1.01313e-11	1.74156e-09
	HIVEP3	1042.26	-1.63247	0.240948	-6.77519	1.2424e-11	2.10897e-09
	SERPINB8	409.317	-1.15467	0.170644	-6.76651	1.3193e-11	2.21186e-09
	BAIAP2-DT	317.763	1.3393	0.198792	6.7372	1.61469e-11	2.67409e-09
	ARHGDIB	2516.48	0.595464	0.0890886	6.68396	2.32569e-11	3.80516e-09
	ST3GAL4	82.5989	-1.4675	0.220105	-6.66727	2.60603e-11	4.21308e-09
	FGF2	52.8572	-3.12667	0.470506	-6.64533	3.02531e-11	4.83338e-09
	RIMS3	95.0228	1.53974	0.23187	6.64054	3.12538e-11	4.87847e-09
	PXDC1	934.098	-1.21262	0.182601	-6.6408	3.11985e-11	4.87847e-09
	TNFRSF4	30.0909	-3.48049	0.524942	-6.63024	3.35135e-11	5.17174e-09
	TXNRD1	10252.2	-0.884586	0.133578	-6.62225	3.53782e-11	5.39816e-09
	LARP1B	145.764	-1.11204	0.168837	-6.58646	4.50422e-11	6.79637e-09
	SVIL	124.171	-1.17753	0.179175	-6.57193	4.96656e-11	7.41164e-09
	HELZ	952.69	0.584396	0.0891944	6.55194	5.67954e-11	8.3835e-09
	GPR162	63.239	1.90008	0.290322	6.54473	5.96021e-11	8.70319e-09
	MERTK	1985.3	1.27466	0.195767	6.51111	7.45992e-11	1.07772e-08
	CYTH3	407.746	-0.793252	0.122179	-6.49253	8.44071e-11	1.20658e-08
	MARCHF1	859.621	1.25732	0.193708	6.49083	8.53673e-11	1.20658e-08
	CYP51A1P2	92.1185	-1.6323	0.251534	-6.48939	8.61841e-11	1.20658e-08
	DENND11	1114.89	0.741221	0.114701	6.46219	1.03197e-10	1.43001e-08
	PSRC1	29.2098	3.49026	0.540852	6.45327	1.09465e-10	1.50155e-08
	INHBA	80.3282	-2.73842	0.424647	-6.44869	1.12818e-10	1.53207e-08
	PPP1R15B	818.011	-0.658551	0.102228	-6.44198	1.17927e-10	1.58559e-08
	TMEM170B	305.361	0.909297	0.14142	6.42978	1.27786e-10	1.70131e-08
	LRRC25	1514.16	0.715075	0.111268	6.42658	1.30507e-10	1.70412e-08
	LITAF	4361.23	-0.998043	0.155271	-6.42775	1.29505e-10	1.70412e-08
	FERMT2	76.7763	-1.76802	0.275373	-6.42046	1.35862e-10	1.75714e-08
	CD14	6993.82	0.870958	0.135686	6.4189	1.37263e-10	1.75852e-08
	SLC36A1	945.395	0.800103	0.124836	6.40924	1.4625e-10	1.85615e-08
	SIRPB2	259.68	1.00131	0.156845	6.38406	1.72459e-10	2.16851e-08
	NIP7	286.515	-0.949747	0.14937	-6.35834	2.03952e-10	2.54098e-08
	ZMYM3	633.827	1.16386	0.183399	6.34607	2.2088e-10	2.72687e-08
	FBXO30	534.13	-0.779038	0.122792	-6.34436	2.2335e-10	2.73252e-08
	LRRK2	490.221	1.30628	0.206187	6.33543	2.36682e-10	2.86977e-08
	TRIM14	375.209	1.02886	0.162575	6.32848	2.47583e-10	2.97538e-08
	RILPL2	1074.02	-0.650043	0.102788	-6.32413	2.54669e-10	3.03369e-08
	PIEZO1	735.014	-1.12911	0.178886	-6.3119	2.75628e-10	3.2548e-08
	LPAR5	240.937	1.72729	0.274041	6.30302	2.91896e-10	3.4172e-08
	FOS	318.731	1.34568	0.213717	6.29656	3.0432e-10	3.53219e-08
	ELK3	401.307	1.06669	0.169528	6.29212	3.13163e-10	3.60402e-08
	SRC	2289.39	-1.21668	0.193597	-6.28461	3.28669e-10	3.75069e-08
	C5AR2	99.6376	1.36375	0.217511	6.2698	3.61507e-10	4.09105e-08
	ITGAL	2401.07	0.54841	0.0875261	6.26568	3.712e-10	4.15409e-08
	BLNK	251.531	1.31563	0.210003	6.26485	3.73196e-10	4.15409e-08
	PPP1R15A	2421.33	-1.14463	0.183095	-6.25155	4.06407e-10	4.48699e-08
	CCDC9B	291.462	1.17697	0.18881	6.23364	4.5572e-10	4.99087e-08
	NAV1	1000.52	0.73328	0.117884	6.22036	4.96027e-10	5.38884e-08
	XBP1	803.391	-1.30107	0.209291	-6.21657	5.08135e-10	5.47657e-08
	ZNF589	217.573	1.05935	0.170666	6.20718	5.39443e-10	5.76822e-08
	GIMAP8	119.934	2.1677	0.349396	6.20415	5.49948e-10	5.8346e-08
	ZHX2	313.74	-1.16186	0.18751	-6.19627	5.78173e-10	6.08651e-08
	BAIAP2L1	77.5737	-2.35977	0.381618	-6.18359	6.26617e-10	6.49578e-08
	IRF2BPL	806.619	0.740833	0.119804	6.18371	6.26106e-10	6.49578e-08
	CAPN2	681.128	-0.780987	0.126408	-6.17829	6.47994e-10	6.66648e-08
	CTDSP2	1504.7	0.727641	0.118103	6.16104	7.22672e-10	7.37886e-08
	NFAM1	722.822	0.71947	0.117053	6.14654	7.91911e-10	8.02548e-08
	SLC16A7	122.813	1.19255	0.194074	6.14484	8.00442e-10	8.04993e-08
	PSTPIP1	202.652	1.18214	0.192451	6.14254	8.12106e-10	8.04993e-08
	DNAJB6P1	690.703	-1.04808	0.170597	-6.14361	8.0668e-10	8.04993e-08
	LRP8	254.222	-1.38729	0.226837	-6.11579	9.60771e-10	9.45454e-08
	SLAMF8	2360.73	0.672157	0.110182	6.10042	1.05792e-09	1.03356e-07
	RREB1	1177.71	1.20635	0.198358	6.08169	1.18926e-09	1.15358e-07
	AGO2	734.352	-0.92002	0.151337	-6.07929	1.20719e-09	1.16267e-07
	GPC4	729.06	-0.933213	0.153649	-6.07366	1.25024e-09	1.19375e-07
	LRRC8A	416.112	-0.873161	0.143782	-6.07279	1.25704e-09	1.19375e-07
	PTPA	568.784	0.634105	0.104472	6.0696	1.28226e-09	1.20924e-07
	BAZ1A	1538.88	-0.931131	0.153563	-6.0635	1.33194e-09	1.24743e-07
	RFFL	406.331	-0.701003	0.115662	-6.06077	1.35474e-09	1.2601e-07
	POLD1	315.021	0.755283	0.124693	6.05716	1.38548e-09	1.27652e-07
	LDLRAD4	418.079	1.12418	0.185616	6.05649	1.3912e-09	1.27652e-07
	KITLG	209.628	-1.45885	0.241658	-6.03685	1.57148e-09	1.43226e-07
	SIX5	106.023	-2.10633	0.349268	-6.03069	1.63259e-09	1.47804e-07
	ETS2	993.948	-0.908144	0.150776	-6.02314	1.71064e-09	1.53844e-07
	PNPLA6	1191.43	0.660338	0.109855	6.01101	1.8437e-09	1.64376e-07
	OTULINL	397.839	1.16396	0.193661	6.01029	1.85195e-09	1.64376e-07
	MTHFD2	1490.57	-1.00303	0.167102	-6.00252	1.94275e-09	1.69119e-07
	UXS1	702.69	-1.04819	0.174617	-6.00278	1.93962e-09	1.69119e-07
	IRF8	2471.68	-0.804372	0.133996	-6.00297	1.93737e-09	1.69119e-07
	UST	32.5039	-2.52767	0.421435	-5.99778	2.00036e-09	1.72096e-07
	PDGFA	22.4688	-4.46567	0.744574	-5.99762	2.0023e-09	1.72096e-07
	INPP5D	1387.38	0.951221	0.15902	5.98176	2.2074e-09	1.88531e-07
	AGO1	1289.76	0.672177	0.112483	5.97583	2.28925e-09	1.92559e-07
	IL18R1	18.7495	-4.94425	0.827343	-5.97605	2.28606e-09	1.92559e-07
	SMAD3	164.557	-1.57987	0.264402	-5.97527	2.2971e-09	1.92559e-07
	NLRC4	266.286	1.20074	0.201136	5.96979	2.37552e-09	1.97912e-07
	STAT4	45.5329	-2.30653	0.386514	-5.96752	2.40881e-09	1.98252e-07
	SLC5A3	1863.93	1.41581	0.237249	5.96762	2.40744e-09	1.98252e-07
	IQSEC1	1081.85	0.588997	0.0988164	5.96052	2.51439e-09	2.05696e-07
	ENC1	193.649	1.03943	0.174939	5.94169	2.82105e-09	2.29401e-07
	TNFSF15	295.45	-2.69074	0.456051	-5.90009	3.63296e-09	2.93664e-07
	RIT1	1270.15	-0.734065	0.124513	-5.89551	3.73521e-09	3.00143e-07
	TASOR	807.355	0.584445	0.0992672	5.8876	3.91856e-09	3.13024e-07
	HK1	1782.19	0.662432	0.112737	5.87589	4.20585e-09	3.34009e-07
	CXorf21	149.877	1.00783	0.171815	5.86578	4.47025e-09	3.52942e-07
	ELOA	1222.39	-1.13747	0.193973	-5.86407	4.51668e-09	3.54546e-07
	PCBP1-AS1	250.666	0.934328	0.159439	5.8601	4.62584e-09	3.61028e-07
	PIM1	1691.71	-0.90052	0.153712	-5.85848	4.67117e-09	3.62483e-07
	TENT5A	278.695	1.15139	0.196863	5.84869	4.95452e-09	3.82287e-07
	MAP3K20	123.185	-1.60409	0.274599	-5.84156	5.17142e-09	3.96768e-07
	AC124798.1	24.5392	-2.35762	0.404292	-5.83149	5.49351e-09	4.19111e-07
	STK17A	529.723	-1.36347	0.234229	-5.82109	5.84656e-09	4.43554e-07
	FAM20A	760.629	0.893136	0.153522	5.81764	5.96837e-09	4.5028e-07
	FYB1	1529.75	1.06251	0.182803	5.81234	6.16053e-09	4.6221e-07
	FGD3	285.986	0.913312	0.15761	5.79476	6.84178e-09	5.10502e-07
	TMEM51-AS1	156.226	1.21467	0.209735	5.79144	6.97868e-09	5.17871e-07
	ADCY7	1942.78	0.719308	0.124246	5.78938	7.06486e-09	5.18599e-07
	TNFAIP8	1172.5	-1.23397	0.213138	-5.78955	7.0577e-09	5.18599e-07
	PVR	438.689	-0.849215	0.146722	-5.78791	7.12659e-09	5.19152e-07
	NCR3LG1	180.476	-1.94031	0.335265	-5.78739	7.14886e-09	5.19152e-07
	SRSF12	22.0774	-2.49662	0.43212	-5.77762	7.57661e-09	5.47289e-07
	SRXN1	293.884	-1.26961	0.220351	-5.76175	8.32456e-09	5.98135e-07
	BTG2	1743.35	-1.11728	0.194153	-5.75467	8.68118e-09	6.20476e-07
	PRDX6	709.467	-0.652936	0.113501	-5.75271	8.78252e-09	6.24433e-07
	BCAR3	309.754	-0.979037	0.170537	-5.74091	9.41666e-09	6.66032e-07
	RAI1	428.83	-0.71368	0.124567	-5.72928	1.00857e-08	7.09654e-07
	SUOX	93.7431	1.21916	0.212909	5.72619	1.02711e-08	7.1629e-07
	PDE9A	69.6822	-1.38751	0.242319	-5.72595	1.02855e-08	7.1629e-07
	GRIP2	114.601	2.20173	0.385213	5.7156	1.09315e-08	7.57397e-07
	AC020909.2	87.7042	1.18424	0.207293	5.71288	1.11077e-08	7.65697e-07
	MAFG	1760.25	-0.576865	0.100996	-5.71176	1.11816e-08	7.66901e-07
	RERE	492.853	0.913859	0.160372	5.69839	1.20946e-08	8.25353e-07
	SLC9A9	577.981	0.865569	0.152002	5.69447	1.23758e-08	8.40319e-07
	TADA3	585.511	0.682461	0.119868	5.69343	1.24512e-08	8.4123e-07
	STX6	941.14	0.623332	0.109544	5.69023	1.26868e-08	8.52907e-07
	SERPINB9	443.223	-1.36201	0.239419	-5.68882	1.27921e-08	8.55744e-07
	ICAM1	5344.07	-1.226	0.215644	-5.68528	1.30599e-08	8.69381e-07
	MGAT4A	1319.7	0.717143	0.126227	5.68136	1.33625e-08	8.78018e-07
	PDLIM5	1010.61	-0.675032	0.118821	-5.68109	1.33836e-08	8.78018e-07
	CD55	371.641	-0.787055	0.138515	-5.68208	1.33065e-08	8.78018e-07
	NFATC2	410.459	0.860539	0.151522	5.6793	1.35244e-08	8.82984e-07
	DUSP5	275.331	-1.43057	0.253061	-5.65306	1.57619e-08	1.02414e-06
	TRPS1	292.516	1.20286	0.212829	5.65179	1.58786e-08	1.02682e-06
	KIF1B	1738.27	-0.756768	0.133953	-5.64951	1.60907e-08	1.0356e-06
	OTUD4	891.354	-0.693272	0.122734	-5.64858	1.61776e-08	1.03628e-06
	EPB41L2	709.514	-0.63345	0.112296	-5.6409	1.69159e-08	1.07849e-06
	PHLPP2	198.964	-0.86024	0.152833	-5.62864	1.81641e-08	1.15266e-06
	DGKZ	395.296	0.683931	0.121557	5.62641	1.83999e-08	1.16219e-06
	ITGA9	92.9114	-1.96566	0.350022	-5.61582	1.95629e-08	1.22993e-06
	MB21D2	80.9589	-1.47176	0.262203	-5.61306	1.98782e-08	1.24399e-06
	SLC7A2	234.506	-1.17034	0.208663	-5.60877	2.03764e-08	1.25406e-06
	FAM135A	248.131	0.846662	0.15096	5.6085	2.04085e-08	1.25406e-06
	SYNE1	423.648	0.981459	0.174939	5.61031	2.01968e-08	1.25406e-06
	BTG1	1340.41	-0.633151	0.112871	-5.6095	2.02918e-08	1.25406e-06
	AFF1	859.932	0.716663	0.127826	5.60654	2.06416e-08	1.26267e-06
	PTPRJ	3060.76	-0.645006	0.115292	-5.59454	2.21205e-08	1.34707e-06
	PCK2	764.157	0.801729	0.143335	5.59341	2.22652e-08	1.34982e-06
	PHF21A	323.112	1.10887	0.19831	5.59159	2.24993e-08	1.35796e-06
	CHD9	877.592	0.668847	0.119676	5.58881	2.28634e-08	1.37383e-06
	LYRM4	123.131	-1.42836	0.255764	-5.58469	2.34124e-08	1.40062e-06
	HRH2	200.025	1.3787	0.247266	5.57581	2.46387e-08	1.46751e-06
	SH2D3C	61.5945	1.67076	0.301364	5.54401	2.9563e-08	1.75313e-06
	TIFA	191.153	-1.40577	0.25417	-5.53084	3.18699e-08	1.88171e-06
	SELENOS	350.944	-0.733179	0.132677	-5.52603	3.27566e-08	1.92569e-06
	MAP4	1567.22	-0.494066	0.0894525	-5.52323	3.32827e-08	1.94818e-06
	STK26	281.915	-2.29616	0.415972	-5.51997	3.39054e-08	1.97612e-06
	RIPK2	692.282	-1.0465	0.189839	-5.51256	3.53657e-08	2.05242e-06
	TNS1	1058.52	0.920423	0.167117	5.50766	3.63628e-08	2.1013e-06
	PDK4	73.7318	2.69351	0.489161	5.50639	3.6627e-08	2.10761e-06
	TMIGD3	1141.53	0.923582	0.167784	5.5046	3.70004e-08	2.12011e-06
	B4GALT5	1010.37	-1.21748	0.221347	-5.50033	3.79082e-08	2.163e-06
	ZNF467	157.021	1.05959	0.192694	5.49883	3.82315e-08	2.17231e-06
	CHI3L1	12338.7	0.673211	0.122926	5.47655	4.33692e-08	2.45397e-06
	CD83	2145.06	-1.89064	0.34614	-5.46206	4.70632e-08	2.65195e-06
	MADD	1571.57	0.452081	0.0827791	5.4613	4.72669e-08	2.65242e-06
	KLF6	1459.16	-0.937738	0.172004	-5.45183	4.98546e-08	2.78612e-06
	RASGEF1B	1306.29	-1.33718	0.24531	-5.45099	5.00896e-08	2.78777e-06
	MAP2K3	702.475	-1.20919	0.22189	-5.44951	5.05078e-08	2.79958e-06
	VIM	29870.5	-0.54425	0.100084	-5.43792	5.39075e-08	2.97587e-06
	RGS1	336.625	-0.860226	0.158446	-5.42915	5.66228e-08	3.11311e-06
	STK36	127.698	0.916336	0.168976	5.42287	5.86497e-08	3.21154e-06
	SPRED1	1045.93	0.747597	0.13837	5.40287	6.55816e-08	3.5767e-06
	ACP2	1424.24	0.645747	0.119743	5.39275	6.93869e-08	3.76909e-06
	CLINT1	1152.16	-0.525513	0.0976534	-5.38141	7.39042e-08	3.99796e-06
	PTK2B	654.464	0.656914	0.122087	5.38072	7.41889e-08	3.99796e-06
	GABPB1	160.573	-0.994669	0.18503	-5.37571	7.62801e-08	4.0944e-06
	SNN	434.541	-0.837379	0.156019	-5.36717	7.99833e-08	4.27627e-06
	CCL7	150.736	1.53798	0.286661	5.36515	8.08836e-08	4.30745e-06
	IL1RAP	187.136	-1.24628	0.232478	-5.36083	8.28413e-08	4.39447e-06
	VSIR	335.21	0.946101	0.176663	5.35541	8.53641e-08	4.51068e-06
	LIF	145.298	-1.64598	0.307977	-5.34448	9.06747e-08	4.77272e-06
	TNIP2	702.509	-0.669332	0.125438	-5.33597	9.50343e-08	4.98288e-06
	NFE2L2	2336.33	-1.02693	0.192817	-5.32594	1.00432e-07	5.24565e-06
	NAA50	1466.71	-0.525478	0.0987277	-5.3225	1.02352e-07	5.32545e-06
	ARHGAP30	1867	0.732413	0.137708	5.3186	1.04571e-07	5.42011e-06
	SLC7A11	1469.39	-2.01105	0.378204	-5.31738	1.05271e-07	5.43568e-06
	ARG2	300.864	0.852227	0.16033	5.31544	1.064e-07	5.47314e-06
	NKX3-1	28.4771	-3.08199	0.580459	-5.30957	1.09882e-07	5.63091e-06
	SEMA4A	394.176	1.17722	0.222149	5.29925	1.16282e-07	5.93648e-06
	VNN2	268.789	1.36307	0.257308	5.29743	1.17447e-07	5.9735e-06
	THEMIS2	531.507	0.954232	0.18029	5.29276	1.20484e-07	6.10511e-06
	NOCT	34.4726	-2.13281	0.403148	-5.2904	1.22052e-07	6.16158e-06
	ABCA7	325.112	0.732407	0.138513	5.28764	1.23903e-07	6.23187e-06
	RNF125	45.0543	1.94297	0.367707	5.28401	1.26383e-07	6.33316e-06
	TSC22D3	469.817	1.17493	0.222418	5.28253	1.2741e-07	6.36115e-06
	ATM	1124.65	0.597532	0.113239	5.27673	1.3151e-07	6.5418e-06
	CCSER2	654.42	-0.528257	0.100152	-5.27453	1.331e-07	6.57513e-06
	NDRG2	485.425	1.09699	0.207982	5.27446	1.33149e-07	6.57513e-06
	EPOP	819.602	-1.0694	0.202959	-5.26906	1.37125e-07	6.74695e-06
	PDE1B	522.831	0.771976	0.146647	5.26417	1.40827e-07	6.90407e-06
	TLR7	1003.85	-1.17231	0.222746	-5.26298	1.41739e-07	6.92381e-06
	ELOVL7	280.411	-3.36277	0.639325	-5.25987	1.44155e-07	6.99152e-06
	METRNL	603.283	-0.948614	0.180338	-5.2602	1.43896e-07	6.99152e-06
	CD80	205.829	-1.32976	0.252882	-5.25842	1.45297e-07	7.02182e-06
	STAMBPL1	31.4595	2.13024	0.405286	5.25613	1.47121e-07	7.06003e-06
	DUSP8	18.1847	-3.72942	0.709539	-5.25612	1.47127e-07	7.06003e-06
	ZYG11B	583.674	0.562509	0.107311	5.24187	1.5896e-07	7.60096e-06
	NCK1-DT	50.7181	1.66836	0.318466	5.23874	1.61679e-07	7.70385e-06
	RHOBTB3	525.157	0.793137	0.151571	5.23276	1.66994e-07	7.92929e-06
	MED13	1433.16	-0.681399	0.130443	-5.22375	1.75338e-07	8.2965e-06
	PIK3CG	639.013	0.629351	0.120669	5.2155	1.83321e-07	8.6421e-06
	CNIH4	257.673	0.85096	0.163179	5.2149	1.83915e-07	8.6421e-06
	TICAM1	560.574	-1.10083	0.211287	-5.21012	1.88717e-07	8.80811e-06
	CLIC4	3909.83	-0.869284	0.166846	-5.21009	1.88745e-07	8.80811e-06
	DTX1	368.921	-0.651195	0.125037	-5.20803	1.90857e-07	8.87616e-06
	SPAG9	2248.97	-0.632156	0.12143	-5.20591	1.93044e-07	8.94722e-06
	DNAJB9	819.971	-0.836819	0.16078	-5.20475	1.94253e-07	8.97266e-06
	LONRF1	186.723	-1.20387	0.231337	-5.20399	1.95051e-07	8.97355e-06
	LRATD2	143.107	1.24587	0.239429	5.20348	1.95594e-07	8.97355e-06
	LHFPL2	2956.68	0.549031	0.105735	5.19253	2.07458e-07	9.46668e-06
	IPO7	1540.67	-0.656351	0.126409	-5.19228	2.07737e-07	9.46668e-06
	PDE8A	538.739	-0.675005	0.13011	-5.18796	2.12608e-07	9.65624e-06
	EIF1	4792.11	-0.640735	0.123642	-5.18216	2.19327e-07	9.92822e-06
	SPAG1	48.531	-1.47551	0.28478	-5.18122	2.20442e-07	9.94552e-06
	NUAK1	293.764	1.18265	0.228289	5.18048	2.2131e-07	9.95164e-06
	TIMM17A	653.191	-0.663098	0.128065	-5.17781	2.24501e-07	1.00618e-05
	ARHGAP20	72.2668	-1.57066	0.303404	-5.1768	2.25728e-07	1.00835e-05
	NAA40	265.766	0.767715	0.148343	5.17525	2.276e-07	1.01338e-05
	ARL8B	1740.27	-0.601104	0.116177	-5.17405	2.29073e-07	1.01661e-05
	CFAP46	11.0762	-4.17813	0.807623	-5.17337	2.29911e-07	1.017e-05
	PXN	1156.18	0.719773	0.139163	5.17216	2.31402e-07	1.02027e-05
	RAPGEF2	805.952	-0.836166	0.161719	-5.17049	2.33486e-07	1.02613e-05
	ENPP2	91.1635	-1.17358	0.227272	-5.16377	2.42022e-07	1.06021e-05
	APBB1IP	487.442	0.779281	0.151016	5.16027	2.4659e-07	1.07675e-05
	NAGA	1241.19	0.481959	0.0934401	5.15794	2.49677e-07	1.08674e-05
	BEX3	265.541	-0.652791	0.126641	-5.15467	2.54083e-07	1.096e-05
	FZD2	90.6642	1.56627	0.303833	5.15505	2.53558e-07	1.096e-05
	FFAR4	41.2004	2.8653	0.555878	5.15456	2.54227e-07	1.096e-05
	PGPEP1	742.995	0.927801	0.18033	5.14502	2.67489e-07	1.14953e-05
	EIF5	3277.47	-0.546381	0.106253	-5.14225	2.71466e-07	1.16294e-05
	MATK	484.513	-0.843807	0.164126	-5.14123	2.72949e-07	1.16561e-05
	RASGRP3	795.862	1.14293	0.222361	5.13997	2.74784e-07	1.16977e-05
	PGM3	345.989	-0.797884	0.155308	-5.13742	2.78531e-07	1.18202e-05
	ECE1	72.6925	-1.38306	0.269792	-5.12639	2.95351e-07	1.24949e-05
	SBDS	436.234	-0.75572	0.147776	-5.11397	3.1546e-07	1.33042e-05
	PPP1R1A	61.7359	1.17064	0.228985	5.1123	3.18258e-07	1.33806e-05
	TBC1D14	796.071	0.858221	0.168103	5.10533	3.30219e-07	1.38406e-05
	MAP3K12	163.925	1.19996	0.235213	5.10158	3.36822e-07	1.4074e-05
	ARHGAP26	827.484	0.571535	0.112117	5.09766	3.43884e-07	1.4325e-05
	HBEGF	290.973	-1.07933	0.211796	-5.09609	3.46742e-07	1.43703e-05
	PTP4A2	1976.7	0.373631	0.0733199	5.0959	3.47089e-07	1.43703e-05
	JUN	3163.07	-0.595141	0.11693	-5.0897	3.58621e-07	1.48027e-05
	PPP3CC	211.786	-0.991746	0.194975	-5.08654	3.64654e-07	1.50061e-05
	UPP1	1037.2	-0.793107	0.156166	-5.07862	3.80186e-07	1.5598e-05
	SCIMP	88.5996	2.10785	0.415149	5.07733	3.82777e-07	1.5657e-05
	EPHA2	87.1891	-1.86657	0.367838	-5.07444	3.88641e-07	1.58491e-05
	INF2	1066.21	-0.703996	0.138819	-5.07131	3.95084e-07	1.60636e-05
	WIPF1	2346.59	0.741764	0.146314	5.06969	3.9847e-07	1.61048e-05
	PLEKHG3	99.5997	1.39736	0.275614	5.06998	3.97847e-07	1.61048e-05
	NBN	944.646	-0.909171	0.179377	-5.06848	4.00995e-07	1.61588e-05
	BTBD19	398.074	-0.622318	0.122808	-5.06739	4.03305e-07	1.62038e-05
	NSD1	927.631	0.536573	0.105986	5.06268	4.13413e-07	1.65609e-05
	ZNF697	446.281	-1.16945	0.231061	-5.06122	4.16575e-07	1.66385e-05
	SEPTIN11	954.507	-0.563265	0.111474	-5.0529	4.35152e-07	1.73295e-05
	SLC25A19	350.187	0.67071	0.132815	5.04996	4.41904e-07	1.75074e-05
	APOBR	3147.51	0.630706	0.124896	5.04983	4.42196e-07	1.75074e-05
	TRANK1	463.585	0.768449	0.152324	5.04481	4.53961e-07	1.79209e-05
	BID	1201.48	-0.874146	0.173314	-5.04371	4.56587e-07	1.79589e-05
	FGD5	684.251	0.719189	0.142603	5.0433	4.57568e-07	1.79589e-05
	RGS19	591.417	0.529436	0.104993	5.04259	4.59273e-07	1.79739e-05
	PLPP6	75.8495	1.13005	0.224294	5.03825	4.69796e-07	1.83329e-05
	AATK	52.6609	-1.40111	0.278217	-5.03604	4.75272e-07	1.84934e-05
	DNAJC3	1487.4	-0.432231	0.0858698	-5.03356	4.81443e-07	1.868e-05
	HNRNPAB	1435.81	-0.730374	0.145126	-5.03269	4.83642e-07	1.87119e-05
	FGR	984.068	-0.574177	0.11438	-5.01989	5.17011e-07	1.99461e-05
	HSPA1A	569.315	-0.558378	0.111348	-5.01473	5.31078e-07	2.04307e-05
	LINC00649	69.8961	1.49363	0.298261	5.00779	5.50573e-07	2.11209e-05
	SNX30	1277.56	0.755749	0.151118	5.00104	5.70217e-07	2.18128e-05
	ARL8A	664.048	-0.50538	0.101184	-4.99464	5.89459e-07	2.23796e-05
	MTMR14	1377.12	-0.641377	0.128417	-4.99447	5.89977e-07	2.23796e-05
	MBP	956.422	0.767138	0.153567	4.99547	5.86915e-07	2.23796e-05
	ANKRD22	23.5099	2.37026	0.47473	4.99285	5.94943e-07	2.24957e-05
	UBTD2	178.634	-0.917933	0.183866	-4.99239	5.96353e-07	2.24957e-05
	NEK9	686.617	0.564696	0.113139	4.99117	6.00161e-07	2.25767e-05
	AL390719.1	22.1196	-2.45447	0.491823	-4.99055	6.02078e-07	2.25862e-05
	FASN	978.567	-1.18812	0.238439	-4.98289	6.26416e-07	2.34345e-05
	LRRFIP2	358.58	-0.790548	0.158679	-4.98205	6.29136e-07	2.34433e-05
	SPHK1	503.319	-0.766374	0.153836	-4.98175	6.30104e-07	2.34433e-05
	ZFR	1115.05	-0.495234	0.0994219	-4.98114	6.3212e-07	2.34541e-05
	DNAJB4	277.67	-0.790604	0.158777	-4.97935	6.37985e-07	2.3543e-05
	EHMT2	449.35	1.04341	0.209536	4.97964	6.37036e-07	2.3543e-05
	NTN1	20.0949	-2.68023	0.539043	-4.9722	6.61979e-07	2.42964e-05
	OSGIN2	975.844	-0.551214	0.110859	-4.97223	6.61885e-07	2.42964e-05
	TBL1XR1	618.117	0.551501	0.110971	4.96977	6.7034e-07	2.4537e-05
	TBL1X	420.398	-0.7432	0.149722	-4.96386	6.9105e-07	2.5227e-05
	MOB3C	327.524	-0.87999	0.177299	-4.96332	6.92998e-07	2.52303e-05
	HNRNPC	2947.65	-0.658574	0.132746	-4.96115	7.00772e-07	2.54451e-05
	ABTB2	142.721	-2.61599	0.527938	-4.9551	7.22914e-07	2.61791e-05
	SMAD6	204.326	1.31581	0.265737	4.95154	7.36274e-07	2.6592e-05
	PLEK	5545.24	-1.61963	0.32718	-4.95027	7.41121e-07	2.66961e-05
	SLC35E3	417.088	0.575044	0.116333	4.9431	7.68896e-07	2.76233e-05
	PIP5K1A	537.517	-0.715551	0.144829	-4.94064	7.78653e-07	2.77332e-05
	EIF2AK3	197.597	-0.94317	0.190915	-4.94028	7.80124e-07	2.77332e-05
	KCNJ10	10.282	4.73085	0.957435	4.94117	7.76546e-07	2.77332e-05
	SNX18	781.777	0.917374	0.185655	4.94128	7.76109e-07	2.77332e-05
	TNRC6B	513.879	0.873616	0.176903	4.93839	7.87698e-07	2.79293e-05
	FAM217B	273.247	0.8677	0.175749	4.93714	7.92753e-07	2.80354e-05
	MAPK6	1275.54	-0.788831	0.1599	-4.93328	8.08603e-07	2.85216e-05
	HSPA9	3856.92	-0.483833	0.0981178	-4.93115	8.17484e-07	2.87602e-05
	AXIN1	613.262	-0.505399	0.102571	-4.92732	8.33665e-07	2.91783e-05
	RAP2C	1869.3	-0.931138	0.188974	-4.92734	8.33573e-07	2.91783e-05
	APH1B	225.956	0.660031	0.13411	4.92157	8.58513e-07	2.99707e-05
	AF111167.2	17.5765	2.78527	0.566543	4.91627	8.82107e-07	3.07154e-05
	IGSF6	725.592	-0.868177	0.176696	-4.9134	8.95124e-07	3.1089e-05
	ZMYND8	548.535	0.654776	0.133316	4.91144	9.04101e-07	3.13206e-05
	A2M	6343.08	-0.813469	0.165716	-4.90881	9.16319e-07	3.16631e-05
	LDB1	949.944	0.690918	0.140787	4.90756	9.22184e-07	3.17849e-05
	PRR11	60.0925	1.43543	0.292814	4.90219	9.47733e-07	3.25828e-05
	GRK3	963.351	0.425948	0.0869222	4.90033	9.56736e-07	3.28093e-05
	VSIG10L	120.84	0.937832	0.191478	4.89785	9.6891e-07	3.31431e-05
	GRIN3A	22.8463	2.32185	0.474543	4.89281	9.9406e-07	3.39179e-05
	RNASE1	1296.2	-0.917887	0.187784	-4.88799	1.01871e-06	3.46717e-05
	SNX9	1804.47	-0.405529	0.0830163	-4.88493	1.03465e-06	3.49515e-05
	MAF	1112.55	1.02249	0.2093	4.88526	1.03292e-06	3.49515e-05
	RCSD1	575.764	1.16621	0.238716	4.88535	1.03243e-06	3.49515e-05
	ENTPD7	151.75	-1.3261	0.271532	-4.88376	1.0408e-06	3.50721e-05
	IFI16	1078.59	0.858238	0.175879	4.87971	1.06242e-06	3.57121e-05
	MT2A	29.9495	2.57821	0.528535	4.87803	1.07153e-06	3.59294e-05
	DISC1	144.312	1.14221	0.234291	4.87517	1.08715e-06	3.63632e-05
	SRF	538.298	-0.697461	0.143093	-4.87417	1.09266e-06	3.64578e-05
	CLDN1	40.979	-1.76544	0.362329	-4.87248	1.10205e-06	3.66811e-05
	RASSF2	2221.88	0.525827	0.10793	4.87192	1.10519e-06	3.66957e-05
	CXCR4	312.549	1.42022	0.291589	4.87062	1.11246e-06	3.68469e-05
	PLEKHA2	1320.58	0.652971	0.134215	4.86511	1.14394e-06	3.77974e-05
	CYP51A1P1	45.202	-1.37744	0.283378	-4.86081	1.16909e-06	3.85345e-05
	FAM83G	228.389	-0.796091	0.163885	-4.85763	1.18799e-06	3.90626e-05
	SGPL1	2056.2	0.393732	0.0811132	4.85411	1.20931e-06	3.96676e-05
	NXN	69.8288	-1.1566	0.238305	-4.85345	1.21335e-06	3.97042e-05
	NUP153	964.779	-0.557381	0.114907	-4.85072	1.23012e-06	4.01562e-05
	DDX21	1820.74	-1.10436	0.227906	-4.84568	1.2618e-06	4.10918e-05
	MYO1G	372.898	-1.18028	0.243742	-4.84233	1.28325e-06	4.16903e-05
	CYCS	1018.21	-0.676965	0.13992	-4.83822	1.31005e-06	4.23788e-05
	DAXX	529.923	-0.666848	0.137832	-4.83813	1.31069e-06	4.23788e-05
	SPIN4	66.4225	1.14563	0.236819	4.83757	1.31435e-06	4.23962e-05
	ANKZF1	309.273	0.833423	0.172366	4.8352	1.33012e-06	4.27022e-05
	HNRNPCP2	1417.93	-0.587182	0.121437	-4.83527	1.32968e-06	4.27022e-05
	KEAP1	1373.31	-0.533937	0.110453	-4.83407	1.3377e-06	4.27572e-05
	PTPRO	425.964	0.735842	0.152237	4.83354	1.34128e-06	4.27572e-05
	VCP	3863.56	-0.364093	0.0753203	-4.83393	1.33866e-06	4.27572e-05
	BX890604.1	25.5706	-1.9614	0.40623	-4.82831	1.37698e-06	4.37926e-05
	ARHGAP9	397.03	0.964711	0.199843	4.82734	1.38368e-06	4.39028e-05
	NHS	74.311	1.93436	0.400805	4.82619	1.39168e-06	4.40536e-05
	ZBED6CL	96.7924	1.09681	0.227502	4.82112	1.42753e-06	4.50835e-05
	PTPN22	152.383	1.4662	0.304239	4.81922	1.44118e-06	4.5409e-05
	CLDND1	252.601	-0.737698	0.153105	-4.81824	1.44828e-06	4.54135e-05
	MVD	336.84	-1.07496	0.22311	-4.81807	1.44956e-06	4.54135e-05
	TNRC18	1729.41	0.554729	0.115141	4.81782	1.45136e-06	4.54135e-05
	SMAP2	858.628	0.515684	0.107096	4.81518	1.47069e-06	4.59125e-05
	TRAF1	1507.74	-2.59937	0.539965	-4.81396	1.47972e-06	4.60885e-05
	CSK	1570.99	0.51813	0.107881	4.80278	1.56476e-06	4.86257e-05
	GOLGA3	1160.11	-0.433526	0.0903041	-4.80073	1.58087e-06	4.90141e-05
	ABL2	1222.8	-0.708666	0.147638	-4.80001	1.58657e-06	4.90787e-05
	DEF6	535.525	0.88755	0.185097	4.79505	1.62637e-06	5.00819e-05
	SAT1	14444.2	-0.390761	0.0814896	-4.79523	1.62491e-06	5.00819e-05
	ITGA6	679.015	-0.841528	0.175592	-4.79252	1.647e-06	5.06023e-05
	GLS	652.933	-0.652091	0.136167	-4.78891	1.67686e-06	5.14035e-05
	DNTTIP2	1004.01	-0.702107	0.146687	-4.78642	1.69785e-06	5.18129e-05
	PUM3	240.318	-0.86879	0.181496	-4.78682	1.69448e-06	5.18129e-05
	SCN1B	95.0725	-1.21355	0.253705	-4.78331	1.72428e-06	5.24679e-05
	ACAT2	301.765	-0.725897	0.151766	-4.78299	1.72704e-06	5.24679e-05
	SLC4A8	249.257	0.725345	0.151726	4.78062	1.74751e-06	5.29715e-05
	TNFAIP2	9416.71	-1.76103	0.368542	-4.77838	1.76717e-06	5.34479e-05
	UBE4B	852.864	0.431512	0.0903669	4.77512	1.79604e-06	5.42005e-05
	TMEM164	1276.25	0.397378	0.0833712	4.76637	1.87573e-06	5.648e-05
	URGCP	312.994	-0.663015	0.139196	-4.76316	1.90583e-06	5.72592e-05
	AC087741.1	76.8009	1.35862	0.285313	4.76186	1.91817e-06	5.75029e-05
	AIFM2	479.855	-0.676237	0.142118	-4.75827	1.95259e-06	5.81486e-05
	SRPX2	360.635	1.01797	0.213957	4.75783	1.95684e-06	5.81486e-05
	FAM126A	353.219	-0.984707	0.206943	-4.75834	1.95194e-06	5.81486e-05
	YEATS2	651.204	0.84904	0.178438	4.75819	1.95337e-06	5.81486e-05
	USO1	1649.33	-0.462341	0.0972389	-4.75469	1.98753e-06	5.89317e-05
	CMTR2	336.081	0.601187	0.126465	4.75378	1.99653e-06	5.90693e-05
	SIPA1L3	304.08	0.827822	0.174645	4.74004	2.13681e-06	6.30824e-05
	MGAT5	1724.92	-0.53305	0.112651	-4.73186	2.22471e-06	6.52519e-05
	ARHGAP35	1265.09	0.552918	0.116836	4.73242	2.21863e-06	6.52519e-05
	RNF213	6082.07	0.713787	0.150839	4.73211	2.22197e-06	6.52519e-05
	ZNF780B	120.687	0.950199	0.200889	4.72997	2.24552e-06	6.572e-05
	TCP1	1781.02	-0.371353	0.0785643	-4.72674	2.28153e-06	6.66305e-05
	SGPP2	80.5801	-3.10709	0.657591	-4.72497	2.30151e-06	6.70698e-05
	BRPF3	669.953	-0.530955	0.112425	-4.72276	2.32662e-06	6.76563e-05
	C1orf198	209.901	-0.799291	0.169284	-4.72158	2.34015e-06	6.77596e-05
	HPRT1	355.523	-0.56867	0.120439	-4.72165	2.33934e-06	6.77596e-05
	CBX5	681.63	0.516946	0.109598	4.71673	2.39663e-06	6.92472e-05
	ARL5B	463.693	-0.695834	0.147633	-4.71327	2.43772e-06	7.02851e-05
	SPRED2	522.892	-0.743124	0.157714	-4.71185	2.45472e-06	7.06253e-05
	UGDH	253.055	-0.667839	0.141888	-4.70679	2.51646e-06	7.22486e-05
	PTPN1	1371.05	-0.814134	0.173002	-4.70591	2.52737e-06	7.24085e-05
	TNFRSF1B	2964.95	0.643541	0.136842	4.70279	2.56627e-06	7.33684e-05
	TAB2	2049.07	-0.399395	0.0849558	-4.70121	2.58629e-06	7.35572e-05
	SELENOI	336.71	-0.838542	0.178376	-4.70098	2.58913e-06	7.35572e-05
	ARL11	196.757	0.753987	0.160361	4.70181	2.57869e-06	7.35572e-05
	ARF4	889.182	-0.455171	0.0968786	-4.69836	2.6226e-06	7.43526e-05
	DOCK5	391.747	0.742478	0.158242	4.69204	2.70492e-06	7.65266e-05
	NUP188	1026.05	-0.708219	0.151164	-4.68509	2.79839e-06	7.90065e-05
	RASSF5	1147.75	-0.843894	0.180298	-4.68054	2.86119e-06	8.06118e-05
	WTAP	2158.34	-1.00357	0.214506	-4.67852	2.88959e-06	8.12435e-05
	LIMA1	212.276	0.725809	0.155175	4.67736	2.90587e-06	8.14886e-05
	YRDC	212.465	-1.10581	0.236433	-4.67705	2.91031e-06	8.14886e-05
	DOT1L	847.288	-0.918139	0.196332	-4.67647	2.91861e-06	8.1553e-05
	RAB29	612.701	0.512932	0.1098	4.67149	2.99023e-06	8.33825e-05
	RASSF8	522.548	-0.777784	0.166604	-4.66847	3.03456e-06	8.44453e-05
	KDM6B	865.501	-1.75123	0.375186	-4.66764	3.04678e-06	8.46121e-05
	UBE2J1	1565.36	-0.479969	0.102909	-4.66401	3.10103e-06	8.59428e-05
	SLC12A9	217.551	0.733886	0.15737	4.66345	3.10956e-06	8.60036e-05
	CYP51A1	57.8283	-1.6037	0.343951	-4.66258	3.12269e-06	8.61914e-05
	N4BP3	16.7354	-2.91134	0.624945	-4.65855	3.18445e-06	8.77177e-05
	EZR	614.914	-0.535926	0.115145	-4.65434	3.25016e-06	8.93465e-05
	ACTG1	16035.6	-0.41291	0.0887593	-4.65201	3.2871e-06	9.01795e-05
	LMNA	1724.43	-0.56679	0.121856	-4.6513	3.2985e-06	9.03096e-05
	DUSP4	674.726	-0.82468	0.177345	-4.65013	3.3172e-06	9.06391e-05
	GNL2	544.177	-0.559289	0.120468	-4.64264	3.43994e-06	9.36773e-05
	MSC	65.8615	-1.1935	0.25708	-4.6425	3.44219e-06	9.36773e-05
	IRF2BP2	969.857	1.13408	0.244358	4.64105	3.46635e-06	9.41462e-05
	SLC35D1	204.508	-0.714986	0.154111	-4.63943	3.49366e-06	9.46984e-05
	NR1H3	1442.13	0.668819	0.14425	4.63652	3.54318e-06	9.58494e-05
	IL6	1727.12	-3.86381	0.834398	-4.63066	3.64509e-06	9.8215e-05
	IER5L	413.772	1.13999	0.246168	4.63096	3.63973e-06	9.8215e-05
	ZBTB46	288.396	-0.731014	0.157883	-4.63011	3.65479e-06	9.82394e-05
	HS3ST3A1	246.778	-0.958842	0.207103	-4.62978	3.66047e-06	9.82394e-05
	PTPN13	18.5724	2.67707	0.578808	4.62515	3.74331e-06	0.000100265
	KANK1	1259.55	-2.42411	0.525502	-4.61294	3.97017e-06	0.000106132
	SCML1	487.036	-0.559087	0.121393	-4.60561	4.11249e-06	0.000109505
	TMEM39A	226.044	-0.81803	0.177608	-4.60581	4.10854e-06	0.000109505
	COX15	238.998	0.62352	0.135513	4.60117	4.20129e-06	0.000111651
	MMP9	1302.4	0.838552	0.182387	4.59765	4.27279e-06	0.000113329
	MGME1	170.555	0.818535	0.178101	4.5959	4.30881e-06	0.000114009
	PDCD4	278.734	0.870016	0.189315	4.59559	4.31523e-06	0.000114009
	STEAP1B	35.4247	1.68439	0.366972	4.58997	4.43319e-06	0.000116899
	RASSF7	92.0066	1.03124	0.224714	4.5891	4.45165e-06	0.000117158
	IMP4	352.148	-0.570461	0.124328	-4.58836	4.46744e-06	0.000117346
	SLC16A1	728.193	-0.964221	0.210173	-4.58776	4.48028e-06	0.000117441
	TAL1	113.969	1.09411	0.238504	4.58738	4.48834e-06	0.000117441
	OTUD1	569.061	-0.725647	0.158241	-4.5857	4.52467e-06	0.000118163
	FAM53B	524.118	1.16083	0.253418	4.58071	4.63408e-06	0.000120789
	GALNT18	31.8533	-1.74304	0.380892	-4.57622	4.73463e-06	0.000122937
	ANKLE2	640.846	-0.556831	0.12167	-4.57655	4.72698e-06	0.000122937
	RAB18	731.505	-0.451555	0.0986868	-4.57564	4.74776e-06	0.000123043
	PMAIP1	96.826	-1.09309	0.238994	-4.57369	4.79202e-06	0.000123953
	FKBP15	2750.47	0.646644	0.141584	4.56719	4.94299e-06	0.000127616
	SESTD1	491.364	-0.681642	0.149272	-4.56645	4.96051e-06	0.000127825
	CNTLN	80.8618	-0.945192	0.207132	-4.56324	5.0369e-06	0.000129548
	SMIM14	279.209	0.603206	0.132276	4.56021	5.11016e-06	0.000131183
	LRRC59	1557.66	-0.48641	0.106676	-4.55969	5.12282e-06	0.00013126
	IPO7P2	108.086	-0.799806	0.175429	-4.55914	5.13637e-06	0.00013136
	PFKFB4	162.574	1.55724	0.341657	4.5579	5.16684e-06	0.00013189
	HIVEP2	378.188	-2.2209	0.487606	-4.55471	5.24586e-06	0.000133157
	ADAM17	1898.71	-0.700178	0.153719	-4.55491	5.24081e-06	0.000133157
	EIF4EP2	323.869	-0.629096	0.138103	-4.55527	5.23189e-06	0.000133157
	MSANTD3	458.901	-0.808497	0.177704	-4.54968	5.37272e-06	0.000136122
	SYK	2275.63	0.573293	0.126142	4.54481	5.49858e-06	0.000139052
	STAT5A	1218.57	-0.602063	0.132489	-4.54425	5.51322e-06	0.000139163
	BICD2	987.337	-0.484777	0.106745	-4.54147	5.58643e-06	0.000140749
	ZNF777	203.205	-0.770788	0.16975	-4.54072	5.60613e-06	0.000140984
	CDKN2B	402.108	-0.780367	0.172014	-4.53665	5.71554e-06	0.00014347
	POU2F1	363.038	-0.538165	0.118647	-4.53586	5.73694e-06	0.000143741
	NCAPD2	300.239	0.647449	0.142767	4.535	5.76043e-06	0.000143811
	PLEKHM3	869.182	-0.988709	0.218018	-4.53498	5.76093e-06	0.000143811
	SLC12A7	572.072	-0.559063	0.1233	-4.53416	5.78337e-06	0.000144107
	LPL	3678.46	-0.727234	0.160421	-4.53328	5.80746e-06	0.000144442
	SCARF1	166.039	-0.817928	0.180688	-4.52675	5.98989e-06	0.000148707
	SNX27	1065.18	0.621021	0.137216	4.52587	6.01489e-06	0.000148784
	ZNF598	448.147	-0.634265	0.140137	-4.52605	6.00978e-06	0.000148784
	IRAG1	20.4129	3.88133	0.857928	4.52408	6.06592e-06	0.000149773
	AKAP6	646.949	0.647839	0.143397	4.5178	6.24866e-06	0.000154005
	ING4	160.976	0.996611	0.220633	4.51705	6.27058e-06	0.000154265
	TANK	912.158	-0.545184	0.120765	-4.51441	6.34927e-06	0.000155919
	NIN	1289.77	-0.775395	0.171775	-4.51402	6.36106e-06	0.000155926
	ALDH1B1	77.1742	-1.44084	0.319391	-4.5112	6.44624e-06	0.00015773
	PMP22	362.56	1.20304	0.266911	4.50725	6.56734e-06	0.000160404
	TMEM273	243.463	0.930596	0.206582	4.50473	6.64572e-06	0.000162027
	PIK3C2B	208.811	1.08534	0.241398	4.49605	6.92263e-06	0.000168475
	KANTR	71.4205	1.06908	0.237997	4.49197	7.05668e-06	0.000171431
	CCRL2	661.902	-0.719114	0.160134	-4.4907	7.09896e-06	0.00017215
	CAVIN1	188.95	-0.71615	0.159676	-4.48503	7.29031e-06	0.000176475
	DNAJB6	1055.07	-0.595186	0.132767	-4.48292	7.36285e-06	0.000177914
	GAL3ST4	558.787	0.826618	0.184444	4.48167	7.4062e-06	0.000178643
	PLK3	1248.47	-0.83276	0.185836	-4.48115	7.42423e-06	0.000178761
	NEAT1	3840.11	0.395794	0.0883635	4.47916	7.49387e-06	0.000180118
	PLCXD1	168.435	1.41247	0.315626	4.47514	7.63616e-06	0.000183214
	RAB42	458.678	0.655663	0.146608	4.47223	7.74083e-06	0.000185398
	FRMD4A	1103.23	0.526698	0.117983	4.46418	8.03754e-06	0.000192165
	DOCK9	60.2629	1.19398	0.267586	4.46203	8.11873e-06	0.000193765
	RINL	129.346	0.77978	0.174799	4.46102	8.15712e-06	0.00019434
	DOCK8	2706.27	0.435849	0.0977183	4.46025	8.18624e-06	0.000194692
	ARL2BP	500.387	-0.579225	0.129938	-4.4577	8.28443e-06	0.000196683
	GIMAP6	260.214	2.00063	0.449224	4.45352	8.44727e-06	0.000198811
	RC3H1	572.641	-0.879733	0.197515	-4.45401	8.42802e-06	0.000198811
	VGLL4	469.174	0.55472	0.124555	4.4536	8.44423e-06	0.000198811
	MAP11	348.989	0.503841	0.113122	4.45397	8.42959e-06	0.000198811
	PELO	265.584	-0.631981	0.14186	-4.45497	8.39038e-06	0.000198811
	PHF3	1073.45	0.489262	0.110049	4.44585	8.75453e-06	0.000205421
	CCNYL1	491.077	-0.505612	0.113734	-4.44558	8.76561e-06	0.000205421
	TNF	961.761	-3.40888	0.766835	-4.44538	8.77349e-06	0.000205421
	MRC2	69.0028	-1.76285	0.396988	-4.44056	8.97261e-06	0.000209721
	PURA	312.471	0.54722	0.123245	4.44009	8.99225e-06	0.000209819
	SQOR	669.687	-0.589032	0.132741	-4.43746	9.10278e-06	0.000212034
	IFFO1	359.263	0.941532	0.212361	4.43364	9.26553e-06	0.000215373
	RAB2B	210.269	-0.620723	0.140012	-4.43335	9.27786e-06	0.000215373
	LYL1	296.404	0.568537	0.128317	4.43071	9.3925e-06	0.000217662
	SRGAP1	65.2284	-1.12272	0.25343	-4.4301	9.41915e-06	0.000217908
	PPIF	3656.68	-0.62588	0.141407	-4.42609	9.59545e-06	0.000221609
	NFE2L3	171.661	-1.29788	0.293437	-4.42303	9.73262e-06	0.000224073
	G0S2	1863.91	-2.69532	0.609391	-4.42297	9.73511e-06	0.000224073
	SVIL-AS1	271.473	-0.618931	0.139963	-4.42211	9.77416e-06	0.000224591
	ARHGAP25	842.912	0.884274	0.200026	4.4208	9.83352e-06	0.000225573
	CYTH4	1375.79	0.647463	0.14652	4.41892	9.91934e-06	0.000227158
	RELA	929.378	-0.574217	0.129994	-4.41727	9.99576e-06	0.000228523
	TUBB6	797.822	-0.772588	0.175001	-4.41477	1.01118e-05	0.000230787
	DGKZP1	539.662	0.498251	0.112883	4.41386	1.01542e-05	0.000231366
	PTPN7	721.472	-0.508412	0.115197	-4.41343	1.01747e-05	0.000231391
	AC110995.1	414.404	0.490816	0.111218	4.41312	1.01894e-05	0.000231391
	EIF2A	531.845	-0.562061	0.127387	-4.41221	1.02319e-05	0.000231581
	METTL7A	544.598	0.741735	0.168097	4.41255	1.0216e-05	0.000231581
	ABHD8	314.313	0.677872	0.153726	4.40962	1.03553e-05	0.0002336
	GCNT1	115.008	0.916721	0.207891	4.40961	1.03555e-05	0.0002336
	PITPNB	752.471	-0.780163	0.177014	-4.40735	1.04642e-05	0.000235661
	FABP5P7	1429.04	-0.771933	0.175193	-4.40619	1.05207e-05	0.000236542
	CSF2RA	784.987	-0.666156	0.151204	-4.40568	1.05452e-05	0.000236701
	FCGR3A	3553.47	0.733381	0.166491	4.40494	1.05812e-05	0.000237116
	PIM3	1434.66	-0.858893	0.195096	-4.4024	1.07058e-05	0.000239428
	CCL4L2	1829.4	-3.49664	0.794309	-4.40212	1.07196e-05	0.000239428
	FARP2	215.538	-1.12648	0.25606	-4.39929	1.08608e-05	0.000242183
	TRIM65	239.349	0.682582	0.155294	4.39541	1.10566e-05	0.000246145
	SRSF7	743.924	-0.549098	0.124952	-4.39446	1.1105e-05	0.000246818
	NADK	931.31	0.536799	0.122164	4.39409	1.11236e-05	0.000246828
	B4GAT1	71.9527	1.11215	0.253174	4.39284	1.11881e-05	0.00024748
	SLC35E2B	524.78	0.573365	0.130524	4.39281	1.11895e-05	0.00024748
	FAM219A	359.894	-0.62492	0.14231	-4.39126	1.12694e-05	0.000248843
	SOX12	30.5004	2.28695	0.521018	4.38938	1.13674e-05	0.0002506
	VASH1	2358.41	0.557427	0.127032	4.38808	1.14354e-05	0.000251691
	PHACTR2	466.911	-0.784368	0.178807	-4.38667	1.15097e-05	0.00025256
	MIR22HG	218.386	-1.00359	0.228784	-4.38663	1.15121e-05	0.00025256
	CHROMR	116.971	0.870719	0.198557	4.38523	1.15862e-05	0.000253774
	TMEM86A	480.097	0.999394	0.228001	4.38329	1.169e-05	0.000255635
	NSD2	641.995	-0.418364	0.0955017	-4.38069	1.18303e-05	0.000258289
	RANP1	271.006	-0.540186	0.123359	-4.37899	1.19231e-05	0.000259896
	BYSL	142.761	-0.999992	0.228388	-4.37848	1.19511e-05	0.00026009
	SUFU	726.729	0.744529	0.170104	4.3769	1.20378e-05	0.000261558
	RANBP6	200.849	0.646483	0.147724	4.3763	1.20711e-05	0.000261862
	LTBP2	2378.73	0.545	0.124609	4.37368	1.22169e-05	0.000264601
	EGLN1	145.249	0.715225	0.163691	4.36936	1.2461e-05	0.000269459
	NSUN2	786.689	-0.54161	0.123991	-4.36815	1.25302e-05	0.000270524
	CAMK2A	20.3033	-2.85772	0.654293	-4.36765	1.25592e-05	0.000270636
	DOCK10	2047.12	0.57305	0.131212	4.36737	1.25752e-05	0.000270636
	AMMECR1L	282.432	-0.712057	0.163057	-4.36693	1.26005e-05	0.000270752
	P3H2	57.472	-1.0915	0.249987	-4.36622	1.26417e-05	0.000271208
	SLC35F6	652.142	0.581317	0.133159	4.36559	1.26777e-05	0.000271551
	MOB3A	583.196	0.600464	0.137644	4.36243	1.28623e-05	0.000275071
	MFHAS1	1186.24	-0.555833	0.12755	-4.35778	1.3139e-05	0.000280546
	CP	33.6489	2.22488	0.510847	4.35529	1.32893e-05	0.00028331
	ARF6	1674.08	-0.361672	0.0830827	-4.35315	1.34193e-05	0.000285339
	PRIM1	37.8694	1.7049	0.391658	4.35304	1.34265e-05	0.000285339
	SNHG15	120.08	-1.39901	0.321579	-4.35045	1.35857e-05	0.000288272
	JPT2	306.962	-0.699647	0.160866	-4.34925	1.36602e-05	0.0002894
	PHLDA2	39.1779	-2.49985	0.575138	-4.34652	1.38314e-05	0.000292572
	ANXA7	1009.56	-0.522094	0.120134	-4.34593	1.38685e-05	0.0002929
	SLC25A28	159.428	-1.15855	0.26664	-4.34502	1.39263e-05	0.000293662
	CAPN15	651.815	-0.482921	0.111241	-4.3412	1.41705e-05	0.000298349
	STARD4	414.642	-1.72946	0.398475	-4.34021	1.42348e-05	0.000299239
	SKI	795.649	0.681264	0.157023	4.33862	1.43382e-05	0.000300947
	RAB11FIP1	1089.35	0.513011	0.118369	4.33399	1.46429e-05	0.000306868
	SH3GLB1	1507.4	-0.345504	0.0797508	-4.3323	1.47563e-05	0.000308767
	NUMB	1542.71	-0.592194	0.136803	-4.3288	1.49923e-05	0.000313223
	SLC37A1	91.5182	-0.967147	0.223622	-4.32491	1.52594e-05	0.000318314
	MAFF	967.186	-1.63765	0.378759	-4.32373	1.53412e-05	0.000319529
	MAFK	802.307	-0.614162	0.142141	-4.3208	1.55467e-05	0.000323313
	WDR81	1922.85	0.484582	0.112191	4.31925	1.5656e-05	0.00032509
	ZFP36L1	2179.05	0.493308	0.11435	4.31403	1.60304e-05	0.000332356
	NFATC3	400.101	0.559864	0.129823	4.31253	1.614e-05	0.000334117
	FRAT1	25.1271	2.28291	0.529628	4.31039	1.62965e-05	0.000336332
	TECPR2	245.761	0.582601	0.135154	4.31065	1.62772e-05	0.000336332
	RBBP8	176.722	-0.842446	0.195529	-4.30855	1.64327e-05	0.000337604
	EEF1A1	2424.59	-0.313335	0.0727146	-4.30911	1.63915e-05	0.000337604
	PRICKLE2	104.324	1.60504	0.372501	4.30883	1.64122e-05	0.000337604
	GALNT6	526.23	0.456082	0.105944	4.30495	1.67026e-05	0.00034263
	LPCAT1	340.229	-0.559167	0.129905	-4.30441	1.6743e-05	0.000342942
	RNF2	238.543	-0.581622	0.135241	-4.30062	1.70319e-05	0.000348333
	LRRC4	142.227	2.7781	0.646265	4.2987	1.71805e-05	0.000350845
	H3-3B	2297.76	-0.656473	0.152931	-4.29261	1.76587e-05	0.000359528
	SOCS3	563.59	-1.81993	0.423951	-4.29278	1.76447e-05	0.000359528
	MS4A14	166.36	1.14721	0.267441	4.28957	1.79016e-05	0.000363928
	DDX5	5195	-0.471579	0.109976	-4.28802	1.80276e-05	0.000365942
	PARP9	565.355	1.05285	0.245697	4.28517	1.82603e-05	0.000370112
	NCS1	469.921	-0.665903	0.155412	-4.28476	1.8294e-05	0.000370242
	ARPIN	281.646	0.644532	0.150439	4.28434	1.83285e-05	0.000370389
	TNNT1	201.938	0.917063	0.214086	4.28362	1.83878e-05	0.000370485
	MAP3K3	626.141	0.492091	0.114873	4.28377	1.83756e-05	0.000370485
	HSP90AB1	7935.77	-0.347364	0.0811094	-4.28266	1.84675e-05	0.000371538
	ODF2L	102.217	0.800146	0.18694	4.28023	1.86699e-05	0.000375056
	MREG	220.351	-0.96479	0.225426	-4.27986	1.87011e-05	0.000375127
	FCGR2A	696.273	-0.536746	0.125458	-4.2783	1.88322e-05	0.000377199
	AC018647.2	50.4999	1.15753	0.270859	4.27355	1.92382e-05	0.000384764
	PREX1	2794	0.484556	0.113429	4.27187	1.93837e-05	0.000387105
	PLXNA1	2836.23	-0.448033	0.104919	-4.27029	1.95217e-05	0.000389287
	ITGB3	311.52	-0.749423	0.175526	-4.26959	1.95831e-05	0.00038994
	CD300A	385.349	0.876666	0.205379	4.26853	1.96762e-05	0.000391219
	CHSY3	40.505	-1.28905	0.302132	-4.26652	1.98547e-05	0.000394192
	ABCD4	568.23	0.563356	0.13207	4.2656	1.9937e-05	0.000395247
	FRAT2	177.684	1.0529	0.246859	4.2652	1.99723e-05	0.000395371
	RAN	1257.88	-0.504082	0.118262	-4.26241	2.02231e-05	0.000399753
	C1QTNF1	13.071	-2.85335	0.669755	-4.26029	2.04161e-05	0.00040298
	DENND3	1085.26	0.589923	0.138483	4.25991	2.04509e-05	0.000403082
	RAB5A	832.578	-0.440443	0.10341	-4.25921	2.05154e-05	0.000403768
	PPP2R3A	101.776	-0.846266	0.198817	-4.25651	2.07647e-05	0.000408083
	ISOC1	187.436	-0.694069	0.163175	-4.25353	2.10428e-05	0.000412949
	BTG3	264.288	-1.06467	0.250396	-4.25196	2.11912e-05	0.000415261
	HSPA13	678.394	-0.72443	0.170739	-4.2429	2.20652e-05	0.000431765
	IL16	191.8	0.865653	0.204054	4.24228	2.21261e-05	0.000432334
	CCDC59	145.016	-0.718667	0.169474	-4.24057	2.22948e-05	0.000435005
	TNFRSF12A	255.616	-0.648009	0.152878	-4.23872	2.24793e-05	0.000437976
	CUL1	557.701	-0.390961	0.0922518	-4.23798	2.25542e-05	0.000438721
	KIAA0513	555.599	0.62832	0.148269	4.2377	2.25822e-05	0.000438721
	OSM	140.644	-1.19345	0.2821	-4.2306	2.33069e-05	0.000452155
	L3MBTL3	85.3645	1.20768	0.285492	4.23017	2.33516e-05	0.000452375
	ALAS1	2408.16	-0.543434	0.12853	-4.22806	2.35716e-05	0.000455095
	CCDC69	915.003	0.512333	0.121171	4.22817	2.356e-05	0.000455095
	NRAS	1282.22	-0.447387	0.105819	-4.22786	2.35925e-05	0.000455095
	ASPHD2	31.9177	1.3891	0.328585	4.22751	2.36294e-05	0.000455159
	PFN2	22.9428	1.92641	0.455894	4.22557	2.38338e-05	0.000458446
	DDB2	372.502	0.591727	0.140191	4.22086	2.43373e-05	0.000467284
	DOK3	1667.09	0.689048	0.163257	4.22063	2.43621e-05	0.000467284
	SYNE3	77.129	-1.18423	0.280662	-4.21942	2.44935e-05	0.000469141
	CEP170B	109.63	-1.04486	0.24804	-4.21245	2.5261e-05	0.000483162
	KDELR2	556.352	-0.487346	0.115836	-4.2072	2.5855e-05	0.000493827
	PPP1R3E	83.1196	0.922483	0.219387	4.20483	2.61283e-05	0.000498346
	CLIP2	971.867	-0.478619	0.113873	-4.20309	2.63298e-05	0.000501485
	VDR	743.736	0.554872	0.13203	4.20262	2.63839e-05	0.000501812
	ODC1	356.414	-0.802723	0.191135	-4.19977	2.67187e-05	0.000507469
	PSMD11	750.814	-0.42498	0.101312	-4.19476	2.73156e-05	0.000516844
	PCYT1A	1095.44	-0.352229	0.0839707	-4.19467	2.73265e-05	0.000516844
	CLIC4P1	122.881	-1.01438	0.241823	-4.19472	2.73213e-05	0.000516844
	KCNQ1	183.633	-0.869816	0.207473	-4.19243	2.75988e-05	0.000521268
	BRD3	220.091	0.640904	0.153015	4.18852	2.80782e-05	0.000529587
	RBM12	545.313	-0.680139	0.162409	-4.18782	2.81645e-05	0.000530477
	EPB41	862.143	-0.474056	0.113223	-4.18694	2.82745e-05	0.000531494
	AC093627.7	73.5336	1.65987	0.396456	4.18676	2.82968e-05	0.000531494
	PIK3R6	125.638	0.82614	0.197411	4.18488	2.8532e-05	0.000535173
	MED10	335.16	-0.491737	0.117567	-4.18262	2.88173e-05	0.000539587
	LINC02611	26.2603	2.43866	0.583079	4.18238	2.88469e-05	0.000539587
	IL23A	52.2434	-3.66813	0.877679	-4.17935	2.92338e-05	0.000546073
	SFPQ	1603.51	-0.81261	0.194479	-4.1784	2.93567e-05	0.000547616
	FAM193A	384.647	-0.474276	0.113541	-4.17715	2.95182e-05	0.000549873
	ATG4C	234.505	0.866036	0.207345	4.17679	2.95648e-05	0.000549986
	CUL9	533.55	0.526769	0.126213	4.17364	2.99769e-05	0.000556534
	SLC37A4	266.872	0.521293	0.124906	4.17348	2.99987e-05	0.000556534
	KCNJ2	279.647	-1.96268	0.470359	-4.17272	3.00979e-05	0.000557611
	RIN1	75.7668	1.67378	0.401176	4.17218	3.01695e-05	0.000558177
	GEM	201.309	-1.05971	0.254052	-4.17122	3.02974e-05	0.00055978
	ZKSCAN4	101.049	1.28481	0.308355	4.16665	3.09104e-05	0.00057033
	TBC1D5	800.088	0.528957	0.127006	4.16483	3.11589e-05	0.000574135
	CYBC1	748.394	0.394017	0.094627	4.1639	3.12853e-05	0.000575683
	ATP13A3	5050.02	-0.589537	0.141693	-4.16067	3.17313e-05	0.000582453
	SERTAD1	413.3	-0.552948	0.132901	-4.16062	3.1739e-05	0.000582453
	TPD52	66.7157	-1.34824	0.324159	-4.1592	3.19361e-05	0.00058528
	AC006230.1	24.4631	2.15547	0.518287	4.15883	3.19885e-05	0.00058545
	RAB3IL1	850.076	0.992605	0.238795	4.15673	3.22832e-05	0.000590048
	CREBRF	612.631	0.644717	0.155141	4.1557	3.243e-05	0.00059114
	NOLC1	813.961	-0.727227	0.174987	-4.1559	3.24008e-05	0.00059114
	ZBTB7C	279.104	0.58801	0.141604	4.15249	3.28879e-05	0.000598683
	INSIG1	556.569	-2.60372	0.627118	-4.15189	3.29744e-05	0.000599455
	DNAJA1	2846.89	-0.514378	0.124004	-4.14808	3.35276e-05	0.000608696
	SSR3	1147.83	-0.444845	0.107256	-4.14752	3.36094e-05	0.000608746
	FCHO2	1173.24	0.490759	0.118328	4.14745	3.362e-05	0.000608746
	AFF4	2266.25	-0.429042	0.103484	-4.14599	3.38355e-05	0.000611833
	GTPBP4	566.44	-0.813085	0.196158	-4.14506	3.39726e-05	0.000613495
	SPHK2	220.101	0.734891	0.177372	4.14322	3.42469e-05	0.000617627
	ILF2	957.191	-0.434004	0.104872	-4.13843	3.49691e-05	0.000629815
	PHF2	361.635	-0.586616	0.141802	-4.13688	3.52065e-05	0.000633251
	FHAD1	40.5513	1.48819	0.359783	4.13635	3.52878e-05	0.000633874
	CARD8	440.551	0.442725	0.107107	4.13349	3.57297e-05	0.000640963
	SLC25A25	296.622	-0.579278	0.140175	-4.13254	3.58773e-05	0.000642762
	TSC22D1	765.218	-0.724471	0.175329	-4.13208	3.59498e-05	0.000643099
	ADAP2	1770.98	0.664137	0.160737	4.13182	3.59908e-05	0.000643099
	PKNOX1	194.358	-0.764552	0.185081	-4.1309	3.61348e-05	0.000644823
	WAS	1080.09	0.515863	0.125139	4.12232	3.75069e-05	0.00066843
	MRC1	3991.39	-0.595249	0.144586	-4.11691	3.83989e-05	0.000683429
	KLF11	301.338	-0.592341	0.143909	-4.11608	3.85374e-05	0.000684588
	USP7	1256	-0.339699	0.0825332	-4.11591	3.85648e-05	0.000684588
	EDEM1	1374.29	-0.660416	0.160491	-4.11496	3.87238e-05	0.000685619
	TMEM63B	392.764	-0.618456	0.150283	-4.11526	3.86735e-05	0.000685619
	CABLES1	290.958	1.01898	0.247761	4.11277	3.90938e-05	0.000691268
	NOC3L	178.74	-0.742897	0.18073	-4.11054	3.94742e-05	0.000697087
	LRRC41	683.465	-0.427804	0.104155	-4.10739	4.00157e-05	0.000705461
	AMIGO2	77.4833	-0.834514	0.203184	-4.10718	4.00523e-05	0.000705461
	PILRA	1331.44	0.438548	0.106876	4.10333	4.07239e-05	0.00071636
	ABCE1	837.628	-0.654982	0.159649	-4.10264	4.08462e-05	0.000717583
	WDFY3	2033.57	0.305715	0.0745475	4.10094	4.11469e-05	0.000721931
	EIF3J	526.481	-0.584914	0.142739	-4.09778	4.17129e-05	0.000730918
	CD86	1138.69	0.43889	0.107173	4.09517	4.21865e-05	0.000738264
	WBP4	194.023	-0.609679	0.149211	-4.08602	4.38845e-05	0.000766004
	CDK19	392.363	0.604596	0.147961	4.08619	4.38522e-05	0.000766004
	BATF2	76.8246	1.2244	0.299745	4.0848	4.41144e-05	0.000769029
	FAM177A1	165.897	-0.833044	0.204003	-4.08349	4.43643e-05	0.000772394
	RND3	567.666	-1.08137	0.265056	-4.07979	4.50763e-05	0.000783785
	NFKB1	2576.54	-1.48996	0.365685	-4.07443	4.61275e-05	0.000799625
	CDC42SE2	719.606	-0.412351	0.101209	-4.07424	4.61639e-05	0.000799625
	SLC25A6	3515.37	-0.382569	0.0938908	-4.07461	4.60912e-05	0.000799625
	KPNA4	1320.14	-0.497644	0.122156	-4.07384	4.6244e-05	0.000799992
	ATP1B1	2498.63	-1.43799	0.353057	-4.07298	4.64152e-05	0.000801932
	INPP4A	491.503	0.50175	0.123234	4.07151	4.67084e-05	0.000804949
	PRPF3	419.533	-0.626693	0.153918	-4.07161	4.66902e-05	0.000804949
	SRPRB	234.683	-0.632714	0.155488	-4.06922	4.71708e-05	0.000811887
	A4GALT	71.0215	-1.65379	0.40679	-4.06547	4.79358e-05	0.000824011
	CELF2	741.269	0.537684	0.132281	4.06472	4.80896e-05	0.000824566
	LILRA1	57.9144	1.77259	0.436083	4.0648	4.80736e-05	0.000824566
	GNPDA1	1385.14	0.45497	0.111985	4.06276	4.84962e-05	0.000829443
	C15orf39	411.411	-0.921718	0.226867	-4.06282	4.8484e-05	0.000829443
	SPN	743.162	0.400537	0.0986014	4.06218	4.86158e-05	0.000830443
	CDC37	1479.64	-0.341741	0.0841967	-4.05885	4.93159e-05	0.00084026
	ENOX1	36.095	1.55231	0.382425	4.05911	4.92591e-05	0.00084026
	AL158050.1	290.643	-0.966348	0.238101	-4.05856	4.93761e-05	0.00084026
	NOD2	56.2502	1.8946	0.466874	4.05806	4.94821e-05	0.00084101
	NFYA	552.649	-0.618305	0.152531	-4.05364	5.04262e-05	0.000855984
	GRPEL1	276.073	-0.571286	0.141082	-4.04931	5.13692e-05	0.000870903
	CHD3	1153.26	0.587459	0.145122	4.04803	5.16499e-05	0.00087457
	IL36G	14.812	-3.00411	0.742811	-4.04425	5.24908e-05	0.000887702
	DNASE1	99.2688	0.897993	0.222062	4.04389	5.25718e-05	0.000887966
	CFLAR	2760.19	-0.537817	0.133032	-4.04277	5.28242e-05	0.000890327
	SOD1	480.734	-0.434949	0.107589	-4.04268	5.28427e-05	0.000890327
	YPEL3	271.131	0.804071	0.198931	4.04195	5.30082e-05	0.000892008
	ANPEP	2141.77	0.687765	0.170196	4.04103	5.32169e-05	0.000894412
	TAOK3	1505.25	-0.463744	0.114776	-4.04041	5.33574e-05	0.000895665
	BTBD7	675.071	-0.416468	0.103098	-4.03954	5.35566e-05	0.000896792
	TRIM69	240.495	0.694816	0.171996	4.03972	5.35143e-05	0.000896792
	VAV3	454.63	0.597365	0.147921	4.0384	5.38161e-05	0.000900027
	ANKS1A	351.403	0.554111	0.137234	4.0377	5.39772e-05	0.000901612
	SMARCA2	907.304	0.511232	0.126663	4.03617	5.43314e-05	0.000906414
	SELPLG	423.064	0.744227	0.184454	4.03476	5.46589e-05	0.000909642
	GRAMD2B	168.59	-2.26499	0.561366	-4.03478	5.46539e-05	0.000909642
	CD276	1440.79	-0.575244	0.142626	-4.03324	5.50124e-05	0.000914404
	ADGRE5	157.881	-0.891095	0.220994	-4.03221	5.52547e-05	0.000917309
	PECAM1	2561.83	0.368661	0.0914395	4.03175	5.53623e-05	0.000917973
	TRIM25	786.666	0.669906	0.1663	4.0283	5.61813e-05	0.000930417
	STARD8	581.607	-0.489806	0.121717	-4.02415	5.71819e-05	0.000945834
	BIRC2	578.148	-0.461465	0.11483	-4.01869	5.85238e-05	0.000966078
	TNFSF9	283.276	-1.14982	0.286125	-4.01859	5.8548e-05	0.000966078
	GSPT1	1413.01	-0.379938	0.0945669	-4.01767	5.87764e-05	0.000968669
	ADRM1	901.64	-0.3348	0.083349	-4.01685	5.89809e-05	0.000970862
	NKG7	67.1581	1.24379	0.309818	4.01458	5.95512e-05	0.000979062
	MIR9-1HG	35.9558	-2.18644	0.54489	-4.01263	6.00452e-05	0.000983611
	TBC1D8B	60.4794	1.03227	0.257222	4.01316	5.99121e-05	0.000983611
	UBXN2A	206.374	-0.575662	0.143458	-4.01275	6.00146e-05	0.000983611
	KDM3A	1207.66	0.510651	0.1273	4.01141	6.03573e-05	0.000987533
	PCAT7	37.0313	1.43245	0.357211	4.0101	6.06936e-05	0.00099184
	HTRA1	85.0703	-1.11148	0.277355	-4.00742	6.13854e-05	0.00100194
	TMEM119	53.2539	1.21613	0.303616	4.0055	6.18858e-05	0.00100889
	C22orf46	297.58	0.501274	0.125254	4.00205	6.2795e-05	0.00102249
	ABHD4	797.405	-0.498434	0.124585	-4.00074	6.31446e-05	0.00102695
	RAB10	3595.76	-0.348524	0.0871451	-3.99935	6.35155e-05	0.0010306
	AL118506.1	232.954	0.615667	0.153942	3.99934	6.35206e-05	0.0010306
	WIPI1	437.363	0.775643	0.194136	3.99537	6.45946e-05	0.00104677
	MYO18A	818.204	0.540328	0.135309	3.9933	6.51599e-05	0.00105467
	MSH2	114.128	0.741454	0.185745	3.99178	6.55786e-05	0.00106019
	ROCK2	773.94	-0.462062	0.115806	-3.98995	6.60865e-05	0.00106586
	DOC2GP	8.33359	3.85302	0.965643	3.9901	6.60441e-05	0.00106586
	MICAL3	55.4253	-0.908813	0.227913	-3.98754	6.67624e-05	0.00107548
	SLFN11	712.515	0.654364	0.164164	3.98605	6.71838e-05	0.00108099
	IQSEC2	249.587	0.672321	0.168745	3.98423	6.76984e-05	0.00108798
	NCEH1	3694.73	0.352362	0.0884581	3.98338	6.79418e-05	0.0010906
	BMT2	781.203	-0.930077	0.233512	-3.98299	6.80526e-05	0.00109109
	SDAD1P1	15.3879	1.96347	0.493278	3.98045	6.87863e-05	0.00110155
	CASTOR2	35.541	1.96231	0.493246	3.97837	6.93905e-05	0.00110992
	CCL20	411.05	-4.09929	1.03071	-3.97714	6.97491e-05	0.00111434
	TMEM236	25.9446	1.70887	0.429824	3.97573	7.01631e-05	0.00111964
	TGFBR1	4141.28	0.535117	0.13461	3.97531	7.02868e-05	0.0011203
	LINC01146	54.7298	1.18166	0.297429	3.97291	7.1001e-05	0.00113036
	KLHL6	1558.59	0.502626	0.126558	3.97151	7.14178e-05	0.00113566
	SLFN5	755.346	0.696374	0.175383	3.97058	7.16983e-05	0.00113879
	SCYL2	986.854	-0.353188	0.0889743	-3.96955	7.20086e-05	0.00114238
	MAP3K5	330.965	-0.697293	0.175746	-3.96763	7.25918e-05	0.00115029
	EMD	221.112	-0.573297	0.144534	-3.96653	7.29276e-05	0.00115426
	MRPS2	251.905	-0.54905	0.138439	-3.966	7.30889e-05	0.00115547
	IL1A	693.939	-3.13758	0.791179	-3.9657	7.31812e-05	0.00115558
	SSH2	557.652	0.525971	0.132671	3.96448	7.35563e-05	0.00116016
	TGFBR2	1835.9	0.564277	0.142493	3.96003	7.49407e-05	0.00118062
	RNF135	421.671	0.683927	0.172756	3.95892	7.52883e-05	0.00118472
	BTN3A1	126.158	0.755986	0.191035	3.95731	7.5797e-05	0.00119135
	RNF44	605.664	0.466365	0.117933	3.95448	7.6702e-05	0.00120282
	GPAT4	973.715	-0.39124	0.0989361	-3.95447	7.67042e-05	0.00120282
	VDAC2P5	629.319	-0.37485	0.0948425	-3.95234	7.73894e-05	0.00121217
	SKIL	1721.27	-0.445125	0.112653	-3.95128	7.77343e-05	0.00121617
	CAMK2G	181.924	0.684677	0.17331	3.9506	7.79556e-05	0.00121822
	PHC2	1174.05	0.529021	0.133939	3.9497	7.82482e-05	0.00122139
	AKIRIN2	695.67	-0.362666	0.0919268	-3.94516	7.97456e-05	0.00124049
	RGS16	267.178	-1.77563	0.450033	-3.94555	7.96175e-05	0.00124049
	PDIA6	1585.89	-0.373917	0.0947744	-3.94534	7.96873e-05	0.00124049
	ADRB2	35.5289	1.4827	0.375955	3.94381	8.01962e-05	0.00124607
	GRK2	1882.42	0.365434	0.0926783	3.94304	8.0454e-05	0.00124865
	CASP4	442.925	-0.616923	0.156658	-3.93804	8.21514e-05	0.00127353
	CMTM7	192.105	0.642916	0.163311	3.93676	8.25893e-05	0.00127886
	RCN3	194.912	0.824131	0.209569	3.93251	8.40624e-05	0.00129994
	NMT2	522.959	-0.556995	0.141654	-3.93209	8.42093e-05	0.00129994
	RPARP-AS1	55.0227	1.42583	0.362621	3.93201	8.42376e-05	0.00129994
	ZNF641	427.383	0.541427	0.137805	3.92895	8.5319e-05	0.00131513
	METAP2	732.761	-0.465303	0.118457	-3.92803	8.56454e-05	0.00131867
	RCN1P2	131.699	-0.744937	0.189688	-3.92717	8.59525e-05	0.0013219
	PCGF3	521.208	-0.405632	0.103376	-3.92384	8.71499e-05	0.0013388
	KMT5A	151.01	-0.695726	0.177331	-3.92331	8.73402e-05	0.0013402
	GSR	3588.21	-0.447281	0.11402	-3.92284	8.75113e-05	0.00134131
	NCL	5301.43	-0.374183	0.0954415	-3.92055	8.83488e-05	0.00135224
	TERF2IP	536.607	-0.506798	0.129274	-3.92034	8.84235e-05	0.00135224
	CCDC8	34.5375	1.37729	0.351699	3.91611	8.99881e-05	0.00137462
	KLHL42	157.098	-0.652333	0.166654	-3.91429	9.06717e-05	0.00138195
	SNX2	1679.4	0.568428	0.145217	3.91433	9.06539e-05	0.00138195
	SLC35F5	1175.78	-0.457723	0.11701	-3.91184	9.15955e-05	0.00139295
	THUMPD3-AS1	159.985	-0.701955	0.179444	-3.91183	9.15982e-05	0.00139295
	TSR1	542.381	-0.511922	0.130933	-3.9098	9.23736e-05	0.00140317
	EIF3A	5480.27	-0.329036	0.0841853	-3.90847	9.28837e-05	0.00140934
	NFKB2	2298.74	-1.72182	0.4406	-3.90791	9.30994e-05	0.00141104
	CD300E	255.799	1.9086	0.488476	3.90726	9.33495e-05	0.00141299
	ARAP1	8258.97	0.301035	0.0770496	3.90703	9.3436e-05	0.00141299
	SLAMF1	10.5123	-4.50553	1.15333	-3.90656	9.36213e-05	0.00141421
	FABP3	253.084	-0.84069	0.215331	-3.90418	9.4546e-05	0.00142501
	ACVR2A	152.586	-1.00108	0.256397	-3.90442	9.44497e-05	0.00142501
	PLK2	190.504	-1.08891	0.278954	-3.90353	9.48002e-05	0.00142641
	RABGAP1L	242.194	0.624793	0.160064	3.9034	9.48491e-05	0.00142641
	CEP250	540.872	0.450125	0.115348	3.90233	9.52722e-05	0.00143119
	BZW1	821.644	-0.389593	0.099877	-3.90072	9.59055e-05	0.00143594
	HERC5	416.138	1.09767	0.281383	3.90097	9.58072e-05	0.00143594
	PPFIA4	34.3225	2.11013	0.54091	3.90107	9.57668e-05	0.00143594
	PEAK1	1092.02	-0.608507	0.156105	-3.89806	9.6966e-05	0.00145022
	FSD1L	113.452	-1.12644	0.28904	-3.89719	9.73146e-05	0.00145064
	FASTKD2	224.67	-0.626098	0.160645	-3.8974	9.723e-05	0.00145064
	TRIM66	161.173	0.840065	0.215532	3.89763	9.71397e-05	0.00145064
	B3GALT4	62.9633	1.31554	0.337712	3.89545	9.80149e-05	0.00145948
	ALDH3B1	495.908	0.483215	0.124166	3.89169	9.9549e-05	0.0014807
	JAK1	2881.67	-0.385182	0.0989923	-3.89103	9.98181e-05	0.00148307
	CCL3L3	1021.07	-2.80523	0.721102	-3.8902	0.000100162	0.00148655
	SERPINA1	2280.05	0.597443	0.15363	3.88884	0.000100725	0.00149328
	PSMD14	657.45	-0.425296	0.109399	-3.88757	0.000101255	0.0014995
	ZNF385A	1258.25	0.579163	0.149037	3.88603	0.000101897	0.00150736
	AOAH	573.751	0.470833	0.121208	3.88452	0.000102532	0.00151511
	GDE1	798.803	0.572232	0.147325	3.88415	0.000102689	0.00151577
	RBM3	1247.45	-0.422387	0.108794	-3.88243	0.000103416	0.00152255
	KLHL5	884.792	-0.494602	0.1274	-3.88227	0.000103484	0.00152255
	TRPM2	1640.58	0.48021	0.123682	3.8826	0.000103345	0.00152255
	HACD4	75.0145	0.863348	0.222493	3.88034	0.000104311	0.00153306
	LPAR6	620.712	0.861111	0.22194	3.87992	0.000104492	0.00153405
	PPP2CB	821.678	-0.395645	0.101999	-3.87892	0.000104921	0.00153869
	ZBED4	451.517	-0.404656	0.104384	-3.87661	0.000105921	0.00155168
	SCAMP1-AS1	25.8896	1.49232	0.38511	3.87503	0.00010661	0.00156009
	LIMD2	488.041	0.432726	0.111726	3.87309	0.000107466	0.00157092
	NSL1	195.449	0.672361	0.17367	3.87148	0.000108176	0.00157752
	MGAT2	744.408	-0.461811	0.119285	-3.87148	0.000108177	0.00157752
	DIPK2A	362.877	0.659062	0.170244	3.87128	0.000108266	0.00157752
	ST3GAL2	645.658	-0.612009	0.158154	-3.86971	0.000108964	0.00158599
	AL031123.1	19.7485	2.12133	0.548352	3.86856	0.00010948	0.00159179
	RELL2	112.397	0.758804	0.196298	3.86558	0.000110827	0.00160965
	IER3	1992.21	-1.32063	0.341953	-3.86202	0.000112455	0.00163155
	ATP7A	747.256	0.4687	0.121385	3.86126	0.000112806	0.0016349
	DHFR2	102.916	0.751603	0.194832	3.85769	0.000114465	0.00165718
	RPS6KA3	2961.33	-0.302449	0.0784227	-3.85665	0.00011495	0.00166243
	UTP25	390.367	-0.482039	0.125038	-3.85514	0.000115662	0.00167094
	RASAL2	1247.35	0.593659	0.154018	3.85448	0.000115978	0.00167195
	MYO1B	252.002	-1.01445	0.263188	-3.85448	0.000115977	0.00167195
	TCEANC2	112.341	0.880779	0.228692	3.85137	0.000117458	0.00169149
	IDH3A	313.436	-0.764184	0.198437	-3.85102	0.000117629	0.00169216
	AC005670.3	110.812	0.84468	0.219501	3.84819	0.000118996	0.00171001
	RGS14	124.276	1.29743	0.337272	3.84684	0.000119653	0.00171765
	ZNF652	214.071	0.971849	0.252742	3.84522	0.000120444	0.00172717
	CCNA1	14.5135	-2.11962	0.551571	-3.84287	0.000121602	0.00174193
	AC008875.3	27.9309	1.39594	0.363323	3.84214	0.000121965	0.00174529
	ARHGAP45	905.517	0.388633	0.101185	3.84082	0.000122625	0.00175289
	IRAK2	977.829	-1.63238	0.425069	-3.84027	0.000122898	0.00175495
	SLC17A9	356.443	-0.586771	0.152877	-3.8382	0.000123939	0.00176795
	MIR223HG	41.4668	1.98493	0.517274	3.83729	0.000124399	0.00177265
	FAM8A1	270.873	0.464688	0.121138	3.83603	0.000125041	0.00177993
	PSMA3	484.955	-0.56628	0.147653	-3.8352	0.00012546	0.00178134
	UGCG	1518.39	-0.482982	0.125939	-3.83506	0.000125533	0.00178134
	ZC3H12C	1708.48	-0.570858	0.148845	-3.83525	0.000125438	0.00178134
	DENND5A	1666.26	-0.770589	0.200958	-3.83457	0.000125782	0.00178301
	RPL5	2429.42	-0.301111	0.0785552	-3.83311	0.000126531	0.00179175
	INTS3	462.722	0.456534	0.119137	3.83202	0.000127094	0.00179785
	PLXNA3	752.114	-0.417839	0.109062	-3.83121	0.000127516	0.00180194
	WARS2	47.2507	-1.08454	0.2832	-3.8296	0.000128353	0.00181188
	TVP23B	251.893	-0.548705	0.143357	-3.82753	0.000129436	0.00182528
	EIF1B	580.448	-0.566877	0.148148	-3.82642	0.00013002	0.00183161
	AC025171.2	29.6016	1.52847	0.399774	3.82333	0.00013166	0.00185279
	UFM1	722.461	-0.462659	0.121107	-3.82023	0.000133325	0.00187429
	ZFYVE16	1604.96	-0.381783	0.0999568	-3.81949	0.00013373	0.00187803
	METTL9	621.617	-0.428662	0.11228	-3.8178	0.000134645	0.00188892
	NHSL2	50.1694	1.24179	0.325339	3.81692	0.000135129	0.00189376
	PDSS1	47.8043	-1.62271	0.425392	-3.81463	0.000136385	0.00190939
	BRD8	348.534	0.442735	0.116213	3.80968	0.000139146	0.00194604
	PIM2	891.632	-1.8019	0.473129	-3.80848	0.000139822	0.00195347
	CEP83	55.5553	-1.02476	0.269101	-3.80808	0.000140048	0.00195463
	EIF5A2	232.127	-0.716651	0.188216	-3.8076	0.000140324	0.00195646
	TACC3	371.87	0.709883	0.186512	3.8061	0.000141176	0.00196633
	NAA25	285.594	-0.485411	0.127551	-3.80563	0.000141446	0.00196806
	DLAT	531.84	-0.422413	0.111122	-3.80134	0.000143915	0.00200037
	YWHAQ	1273.2	-0.391963	0.103127	-3.80077	0.000144246	0.00200293
	SNAI1	23.3413	-2.30891	0.607803	-3.79878	0.000145413	0.00201707
	LINC01235	119.561	1.11591	0.293916	3.79668	0.000146646	0.00203209
	GFPT2	16.5032	-2.05903	0.542459	-3.79574	0.000147207	0.00203778
	LRRC61	41.3372	1.42504	0.375698	3.79305	0.00014881	0.00205788
	NDST1	1687.34	0.414395	0.109303	3.79126	0.000149883	0.0020685
	NUS1	447.321	-0.49075	0.129439	-3.79137	0.00014982	0.0020685
	RAP2B	2137.44	0.668356	0.176364	3.78964	0.000150866	0.00207996
	ZNF638	985.182	0.484608	0.127908	3.78873	0.000151422	0.00208551
	STARD3NL	393.752	-0.463061	0.122312	-3.78591	0.000153146	0.00210712
	ZMYM2	438.087	0.454908	0.120175	3.78539	0.000153468	0.00210768
	SIRT5	54.935	0.976873	0.258118	3.78461	0.000153952	0.00210768
	ETV6	644.599	0.415467	0.109777	3.78466	0.000153921	0.00210768
	SRSF2	1147.86	-0.555504	0.14678	-3.78459	0.000153963	0.00210768
	TMEM198B	71.7923	1.09984	0.29057	3.78511	0.000153638	0.00210768
	MFSD13A	172.196	0.658205	0.174026	3.78223	0.00015543	0.00212561
	GJC1	15.2458	-2.21824	0.586607	-3.78147	0.000155905	0.00212997
	FGFRL1	194.386	-0.784032	0.207616	-3.77636	0.000159137	0.00217194
	CDV3	3346.38	-0.383399	0.101557	-3.77521	0.000159874	0.00217762
	ARHGEF3	240.403	0.72523	0.192102	3.77524	0.000159855	0.00217762
	TMEM176A	311.517	0.604422	0.16013	3.77457	0.000160282	0.00217881
	SESN2	568.593	0.471038	0.124788	3.77469	0.000160206	0.00217881
	EOGT	146.445	-0.811516	0.215042	-3.77376	0.000160808	0.00218377
	ZNF121	188.072	-0.566593	0.150155	-3.77338	0.000161048	0.00218485
	CITED2	1182.12	0.727183	0.192778	3.77212	0.000161869	0.00219379
	ZFYVE26	1728.86	0.459109	0.121745	3.77106	0.000162557	0.00220093
	LILRB1	481.165	0.843472	0.223777	3.76925	0.00016374	0.00221339
	ETF1	1778.3	-0.474721	0.125953	-3.76905	0.000163873	0.00221339
	ZFC3H1	641.985	0.413494	0.109712	3.7689	0.000163967	0.00221339
	HMGCS1	665.287	-1.75043	0.464566	-3.76788	0.000164639	0.00222025
	ST18	123.819	0.66525	0.176633	3.76628	0.000165698	0.0022279
	ZBTB4	690.949	0.519821	0.138007	3.76664	0.000165462	0.0022279
	EPHB3	48.5271	1.43256	0.380364	3.76629	0.000165692	0.0022279
	SOBP	31.0911	1.43008	0.379892	3.76445	0.000166917	0.00223825
	SLC27A1	372.678	0.490331	0.130243	3.76475	0.000166715	0.00223825
	HCAR3	36.0406	-1.80051	0.478303	-3.76438	0.000166962	0.00223825
	KLHDC8B	350.357	0.876797	0.232996	3.76314	0.000167793	0.00224717
	SC5D	542.745	-0.563086	0.149692	-3.76164	0.000168803	0.00225624
	MED13L	1493.56	-0.51134	0.135932	-3.76174	0.000168733	0.00225624
	LINC00540	32.8292	-1.75737	0.467264	-3.76097	0.000169254	0.00226004
	MAML3	89.5878	0.975855	0.259522	3.7602	0.00016978	0.00226485
	TNFRSF8	23.5915	1.80546	0.480346	3.75867	0.000170818	0.00227646
	KIAA0232	1195.08	-0.398571	0.106053	-3.75823	0.00017112	0.00227824
	PAQR8	88.3368	0.862096	0.229714	3.75292	0.000174789	0.00232481
	CORO1A	686.964	0.65233	0.173833	3.75262	0.000174996	0.0023253
	POLR3D	169.894	-0.784696	0.209197	-3.751	0.000176132	0.0023381
	MARF1	1181.54	0.418355	0.111578	3.74946	0.000177216	0.00235019
	REV3L	438.666	0.425114	0.113431	3.74778	0.000178409	0.0023637
	LETM1	601.716	-0.568311	0.151736	-3.7454	0.000180106	0.00238386
	MAST3	572.697	0.395823	0.105699	3.74481	0.000180533	0.00238719
	HLA-DRA	1158.1	-0.533924	0.142675	-3.74224	0.000182385	0.00240933
	SNHG1	185.741	-0.6133	0.163915	-3.74158	0.000182865	0.00241333
	PELATON	786.424	0.421434	0.112682	3.74003	0.000184001	0.00242596
	ZC3H7B	834.979	-0.338403	0.0905055	-3.73904	0.000184728	0.00243317
	HIVEP1	1016.29	-0.936156	0.250434	-3.73813	0.000185394	0.00243958
	RCN1	127.725	-0.725393	0.194114	-3.73694	0.000186272	0.0024464
	DAB2	3680.38	0.642786	0.172006	3.73699	0.000186236	0.0024464
	TBC1D16	1072.01	0.325695	0.0872323	3.73366	0.000188719	0.00247614
	JUND	741.848	-0.613933	0.164475	-3.73268	0.000189453	0.00248293
	ASAP1	2503.15	-0.506646	0.13574	-3.73248	0.000189602	0.00248293
	CARD9	219.137	0.618798	0.165921	3.72949	0.000191871	0.00251022
	GPR132	279.606	-1.59432	0.427885	-3.72606	0.000194499	0.00254215
	KCNN4	356.431	-0.603323	0.162026	-3.72361	0.000196396	0.00256448
	TRA2B	824.463	-0.392965	0.105552	-3.72293	0.000196921	0.0025649
	TRIM36	545.23	-0.877054	0.235565	-3.7232	0.000196715	0.0025649
	C16orf54	29.4687	1.70445	0.457837	3.72284	0.000196995	0.0025649
	ANGEL1	551.475	0.400208	0.107547	3.72123	0.000198258	0.00257737
	URB2	139.105	-0.801764	0.215463	-3.72113	0.000198332	0.00257737
	PSTPIP2	900.174	-1.64112	0.441291	-3.7189	0.000200092	0.00259776
	KRR1	351.453	-0.485353	0.130545	-3.7179	0.000200884	0.00260554
	OAS1	555.436	0.978454	0.263244	3.7169	0.000201681	0.00261339
	GCLC	2289.66	-0.419266	0.112842	-3.7155	0.000202798	0.00262536
	LILRB2	667.855	0.663224	0.178644	3.71254	0.000205186	0.00265374
	SLCO2B1	6298.66	0.45688	0.123101	3.71142	0.000206098	0.00265891
	AKT1	868.943	-0.355022	0.0956596	-3.7113	0.000206195	0.00265891
	USP12PX	24.4879	-1.82934	0.492855	-3.71171	0.000205864	0.00265891
	PIP4K2B	539.574	0.442083	0.119125	3.71109	0.000206369	0.00265891
	SEMA4B	636.123	0.738514	0.19902	3.71075	0.000206645	0.00265994
	C1orf109	133.384	-0.713869	0.19255	-3.70745	0.000209354	0.00268972
	HSPA6	73.5754	1.05537	0.284657	3.70752	0.000209302	0.00268972
	BLVRA	174.972	-0.57855	0.156093	-3.70645	0.000210188	0.00269788
	TASOR2	600.197	-0.641891	0.173219	-3.70567	0.000210834	0.00270361
	C5	29.5664	1.36052	0.367292	3.70418	0.000212076	0.00271698
	ARHGEF6	834.284	0.499942	0.134984	3.7037	0.00021248	0.00271906
	FAM102A	324.375	-0.518161	0.139911	-3.70351	0.000212639	0.00271906
	DNHD1	212.201	0.60185	0.162543	3.70272	0.000213303	0.00272498
	BEND3	43.2976	-1.43325	0.387181	-3.70176	0.000214108	0.0027327
	LAMP3	41.0076	-1.94435	0.525458	-3.70029	0.000215355	0.00274603
	CCDC9	233.917	-0.511925	0.138384	-3.69931	0.000216187	0.00275406
	TRIM32	92.0849	0.950759	0.257037	3.69892	0.000216517	0.00275567
	TNS2	266.132	0.689793	0.186723	3.69421	0.000220572	0.00280465
	CEBPZ	643.874	-0.512813	0.138922	-3.69136	0.000223057	0.00282567
	FAM20B	467.258	-0.460481	0.124737	-3.69163	0.000222821	0.00282567
	CASP7	209.878	-0.591561	0.160252	-3.69144	0.000222986	0.00282567
	ZNF146	673.202	-0.443596	0.120149	-3.69205	0.000222455	0.00282567
	HIP1	394.562	-1.56752	0.424795	-3.69006	0.0002242	0.00283284
	TK2	284.914	0.528294	0.143151	3.69046	0.000223847	0.00283284
	OR52K3P	76.5005	1.30196	0.352835	3.69001	0.000224249	0.00283284
	PARP15	51.8722	0.987887	0.267793	3.68899	0.000225144	0.0028415
	PPM1N	69.3702	1.01715	0.275772	3.68838	0.000225683	0.00284566
	PBXIP1	969.609	0.617719	0.167496	3.68797	0.000226053	0.00284768
	ATP6V1E1	1739.52	-0.282858	0.0767106	-3.68734	0.00022661	0.00285072
	DGLUCY	354.973	0.570758	0.154793	3.68722	0.000226714	0.00285072
	KAT14	111.234	0.84639	0.229563	3.68697	0.000226944	0.00285098
	DHRS4-AS1	131.296	0.778961	0.21135	3.68565	0.000228123	0.00286049
	GTF2I	502.965	0.466857	0.126664	3.68578	0.000228006	0.00286049
	TAF4B	30.6516	-1.63768	0.444382	-3.68529	0.000228443	0.00286186
	USP14	755.393	-0.423635	0.114984	-3.68429	0.000229343	0.00287049
	HCAR2	16.8646	-2.40268	0.652536	-3.68207	0.000231352	0.00289297
	CARD6	403.797	0.534511	0.145178	3.68178	0.000231614	0.00289357
	ITPR2	2685.17	0.414792	0.112718	3.67991	0.000233315	0.00291215
	DYNLL1	812.841	-0.403782	0.109845	-3.67593	0.000236981	0.00295247
	CPEB2	629.275	-0.410455	0.111656	-3.67608	0.000236842	0.00295247
	TMEM176B	590.632	0.47101	0.128172	3.67482	0.000238015	0.00296265
	AL162431.1	31.5721	1.41385	0.385035	3.67199	0.000240667	0.00299017
	ORAI1	422.621	-0.733052	0.199629	-3.67208	0.000240587	0.00299017
	ARHGAP23	47.4087	-1.19265	0.324849	-3.67139	0.000241238	0.00299453
	LDLR	417.282	-2.64174	0.719783	-3.67018	0.000242376	0.0030059
	SF3A1	924.195	-0.316554	0.0863376	-3.66646	0.00024593	0.0030472
	ZNF277	290.078	-0.509106	0.13888	-3.6658	0.000246569	0.00305233
	FBXW7	298.736	-0.543909	0.148395	-3.66529	0.000247058	0.00305343
	ZNF792	33.4572	1.18231	0.322573	3.66524	0.000247107	0.00305343
	THBS1	1934	-2.62835	0.717437	-3.66353	0.00024876	0.00307106
	NIFK	285.326	-0.857771	0.23421	-3.6624	0.000249859	0.00308009
	RPL24P4	355.462	-0.48642	0.132818	-3.66232	0.000249946	0.00308009
	RELB	612.335	-0.805069	0.219965	-3.65999	0.000252223	0.00310252
	PRMT1	687.124	-0.521644	0.142518	-3.6602	0.000252023	0.00310252
	RECQL5	171.77	0.589202	0.160995	3.65975	0.000252461	0.00310264
	ALDH7A1	156.176	-0.729396	0.199338	-3.65909	0.000253111	0.00310782
	IL1RN	3528.55	-1.93527	0.528967	-3.65858	0.000253617	0.00310841
	ABCF1	1005.3	-0.313721	0.0857489	-3.6586	0.000253593	0.00310841
	LXN	84.089	0.892739	0.244118	3.657	0.000255184	0.0031248
	SELENOP	3002.17	-0.566764	0.155002	-3.6565	0.000255687	0.00312813
	DCAF11	496.375	0.360016	0.0984805	3.65571	0.000256474	0.00313494
	FBXL20	211.104	0.639594	0.174969	3.65547	0.000256716	0.00313507
	PDSS2	148.178	0.67759	0.185399	3.65476	0.000257424	0.00314089
	SAMHD1	4808.91	0.420618	0.115109	3.6541	0.000258089	0.00314619
	PTPN12	3310.51	-0.406721	0.111336	-3.6531	0.000259088	0.00315553
	CDKL5	80.489	-1.13547	0.311016	-3.65085	0.00026137	0.00318047
	UBE2E2	256.141	-0.645971	0.176988	-3.6498	0.000262444	0.00319068
	TLNRD1	834.027	-0.635173	0.174072	-3.64892	0.000263349	0.00319882
	DVL3	1172.62	-0.352233	0.0965436	-3.64844	0.000263838	0.0032019
	FERMT3	3777.95	-0.320328	0.0878457	-3.64649	0.00026585	0.00322343
	GMEB2	196.556	-0.829241	0.22747	-3.6455	0.000266877	0.003233
	SAC3D1	60.569	1.1096	0.304487	3.64417	0.000268254	0.00324679
	SOWAHD	253.47	0.604219	0.165914	3.64175	0.000270791	0.00327457
	CENPP	68.6642	0.951795	0.261375	3.6415	0.000271056	0.00327486
	AZIN1	1766.77	-0.638241	0.175283	-3.64119	0.000271377	0.00327582
	SQSTM1	20863.3	-0.335409	0.0921282	-3.64068	0.00027192	0.00327656
	C2orf68	159.347	0.645201	0.177217	3.64074	0.000271857	0.00327656
	IFNAR1	3031.24	0.342097	0.0939991	3.63936	0.000273318	0.00328757
	TSPEAR-AS1	143.613	0.719069	0.197574	3.63949	0.000273179	0.00328757
	MCM5	333.328	0.596782	0.164024	3.63838	0.000274361	0.00329427
	VPS45	265.03	0.521305	0.143278	3.63841	0.000274324	0.00329427
	ARRB2	2189.48	0.344036	0.0946033	3.63662	0.000276236	0.00331385
	MT-RNR1	4161.27	-0.45984	0.12652	-3.63453	0.000278491	0.00333796
	CD74	4543.71	-0.390934	0.107597	-3.63332	0.000279796	0.0033484
	NCKAP1L	4769.4	0.338732	0.0932343	3.63313	0.000280003	0.0033484
	ZNFX1	1482.58	-0.601148	0.165467	-3.63304	0.000280102	0.0033484
	PKM	20063.3	0.369415	0.101706	3.6322	0.000281016	0.00335343
	BEST1	437.09	0.384673	0.105903	3.63231	0.000280894	0.00335343
	SGSH	473.781	0.581079	0.160012	3.63147	0.000281816	0.00335707
	MCMBP	1158.82	-0.468608	0.129037	-3.63158	0.000281692	0.00335707
	JDP2	394.803	0.6406	0.176593	3.62755	0.000286128	0.00340545
	NDEL1	400.867	-0.56213	0.154996	-3.62674	0.000287021	0.00341308
	WDFY2	392.87	0.492583	0.135847	3.62602	0.000287827	0.00341967
	CLUH	1411.71	-0.466002	0.128525	-3.62576	0.000288112	0.00342008
	PROCR	409.803	0.862225	0.237889	3.62449	0.000289531	0.00343391
	RC3H2	711.239	-0.596518	0.164614	-3.62373	0.000290379	0.00343748
	CSRNP2	415.422	-0.518708	0.143133	-3.62395	0.000290135	0.00343748
	SRFBP1	167.729	-0.578525	0.159669	-3.62328	0.000290891	0.00343748
	ESCO2	13.7184	1.74831	0.482512	3.62336	0.000290805	0.00343748
	ITGB2-AS1	123.809	0.750993	0.207279	3.6231	0.000291097	0.00343748
	ERCC1	574.78	0.619891	0.171155	3.62181	0.000292551	0.00345165
	UBE2N	388.782	-0.520717	0.143824	-3.62052	0.000294006	0.0034658
	NCKAP5L	425.04	0.669919	0.185054	3.62013	0.000294458	0.00346683
	ALYREF	215.081	-0.57216	0.158055	-3.62	0.000294604	0.00346683
	RAB21	1033.52	-0.450103	0.124389	-3.61851	0.000296305	0.00348383
	MAPKAPK3	929.805	0.442053	0.122187	3.61783	0.000297082	0.00348994
	EEF1A1P5	11520.5	-0.242495	0.067052	-3.61653	0.000298582	0.00350454
	CLDN7	194.332	0.654174	0.180939	3.61544	0.00029984	0.00351626
	FUT8	358.76	0.662255	0.183228	3.61438	0.000301069	0.00352476
	DAGLA	570.553	-0.486406	0.134583	-3.61416	0.000301323	0.00352476
	FUOM	73.1548	-1.0485	0.29011	-3.61414	0.000301344	0.00352476
	ZNF513	203.985	-0.542534	0.150413	-3.60696	0.000309804	0.0036206
	HEATR3	240.398	0.557269	0.154565	3.6054	0.00031167	0.00363928
	WSB2	943.127	-0.400215	0.111014	-3.60509	0.000312044	0.00364051
	KMT5AP1	66.585	-0.833445	0.231218	-3.60458	0.000312654	0.0036445
	PPP2R1B	190.479	-0.705588	0.195875	-3.60224	0.00031549	0.0036744
	TSPYL1	815.966	-0.347046	0.0964253	-3.59912	0.000319295	0.00371554
	CBX4	202.608	0.494046	0.137302	3.59824	0.000320374	0.0037249
	NEO1	88.7357	-1.10116	0.306156	-3.59674	0.000322228	0.00374325
	SNHG26	29.849	-1.37104	0.381273	-3.59594	0.000323226	0.00375163
	TGFBR3	32.7337	-1.27827	0.355647	-3.5942	0.000325386	0.00377348
	GIMAP2	110.424	1.17092	0.325814	3.59383	0.000325849	0.00377562
	NOB1	337.415	-0.635597	0.176907	-3.59283	0.000327106	0.00378373
	C1QC	12202.6	0.264491	0.0736135	3.59297	0.000326933	0.00378373
	RFTN1	632.997	-0.494033	0.137581	-3.59085	0.000329598	0.00380931
	ATG101	466.904	-0.38069	0.106028	-3.59047	0.000330088	0.00381173
	JMJD6	319.587	-0.520494	0.145003	-3.58953	0.000331275	0.00381894
	HIF1A	5737.52	-0.448152	0.124843	-3.58972	0.000331032	0.00381894
	RBMS2	134.057	0.816377	0.227565	3.58744	0.000333943	0.00383193
	SLC16A10	254.358	0.603836	0.168325	3.58732	0.000334099	0.00383193
	DDX39A	546.997	-0.407851	0.113684	-3.58758	0.000333761	0.00383193
	FAM114A1	213.105	-0.605954	0.168917	-3.58728	0.000334145	0.00383193
	AIF1	960.357	0.475522	0.132516	3.58841	0.000332699	0.00383193
	GPX3	401.532	-0.558565	0.155715	-3.5871	0.000334377	0.00383193
	PSMG3-AS1	37.7653	1.38827	0.386898	3.5882	0.00033297	0.00383193
	LIPT2	16.4295	1.81268	0.505412	3.58655	0.000335086	0.00383682
	PAXBP1-AS1	17.672	1.79305	0.499991	3.58616	0.000335584	0.00383929
	ADAMTSL1	27.3715	1.6239	0.453	3.58476	0.000337382	0.00385661
	DCP1A	407.85	-0.407864	0.113805	-3.58389	0.000338508	0.00386623
	UBA2	818.327	-0.35359	0.0986883	-3.58289	0.00033981	0.00387783
	PWP1	360.272	-0.458813	0.128086	-3.58206	0.000340897	0.00388697
	MAP1A	369.27	0.599248	0.167382	3.58012	0.000343431	0.00391258
	ZNF33B	60.8192	1.20751	0.337367	3.57922	0.000344626	0.0039229
	TLE3	1305.9	0.687583	0.192131	3.57872	0.000345285	0.00392711
	CCL4	2732.41	-3.18213	0.889594	-3.57706	0.000347481	0.00394878
	PCIF1	361.427	0.382271	0.106875	3.57681	0.000347812	0.00394923
	LRRC27	55.177	1.17985	0.329901	3.57638	0.000348384	0.00395243
	AC138207.4	31.1839	1.41093	0.394663	3.57502	0.000350201	0.00396972
	PSIP1	117.387	0.815336	0.228244	3.57221	0.000353977	0.00400269
	SREBF2	951.003	-0.7147	0.200073	-3.5722	0.000353993	0.00400269
	NUDT18	87.5351	0.77008	0.215562	3.57243	0.00035368	0.00400269
	PMM2	121.543	-0.794896	0.222539	-3.57194	0.000354347	0.00400335
	APBB2	212.654	-0.480986	0.134678	-3.57137	0.000355113	0.00400868
	LINC02575	63.5589	0.899176	0.251828	3.57059	0.000356176	0.00401733
	ACO2	1632.66	-0.30963	0.0867459	-3.56939	0.000357819	0.00403251
	ARHGEF11	1764.49	0.358067	0.100326	3.56904	0.000358294	0.00403452
	KRAS	399.318	-0.546741	0.15331	-3.56625	0.000362124	0.00407427
	MPHOSPH6	86.2107	-0.817185	0.229208	-3.56525	0.000363512	0.0040865
	CERK	760.861	0.57577	0.161519	3.56471	0.000364256	0.00409148
	PTX3	485.078	-2.88722	0.810149	-3.56382	0.000365497	0.00410203
	OXR1	394.543	-0.442073	0.124064	-3.56325	0.000366293	0.00410756
	ZNF503	92.4659	0.768345	0.215745	3.56135	0.000368949	0.00413393
	SOX7	11.4386	-2.3105	0.648844	-3.56094	0.000369525	0.00413697
	CUL4B	785.916	0.354748	0.0996378	3.56038	0.000370319	0.00414244
	LPGAT1	906.387	-0.416881	0.117118	-3.55949	0.000371572	0.00415304
	ETV3	650.98	-0.597439	0.167914	-3.558	0.000373695	0.00417333
	LST1	444.882	0.425615	0.119641	3.55743	0.000374504	0.00417894
	PNRC1	1690.93	-1.1619	0.326733	-3.55612	0.000376367	0.00419628
	SNTB2	164.682	0.786151	0.221101	3.55562	0.000377086	0.00420084
	TAF5L	294.188	-0.552878	0.155612	-3.55292	0.000380973	0.00424067
	SETDB2	511.947	0.7431	0.209208	3.55196	0.000382368	0.00424923
	CCL15	14.6541	-2.20878	0.62182	-3.55213	0.000382131	0.00424923
	LINC02035	144.916	0.819097	0.230702	3.55045	0.000384569	0.00427019
	QPCT	460.735	0.518284	0.145988	3.55017	0.000384978	0.00427124
	TNFAIP8L2	168.442	0.68772	0.193754	3.54945	0.00038604	0.00427952
	ARHGAP12	412.905	0.601595	0.169581	3.54754	0.000388841	0.00430706
	MFAP3L	20.4595	1.52656	0.430464	3.54631	0.000390662	0.0043237
	DHX33	172.993	-0.638772	0.180178	-3.54522	0.00039228	0.00433808
	AL354714.2	1928.86	-0.309572	0.0874072	-3.54173	0.000397516	0.0043924
	ZFAND3	1521.29	-0.307335	0.0867879	-3.54122	0.000398285	0.00439732
	PBDC1	509.254	-0.409004	0.115529	-3.54026	0.000399733	0.00440973
	PRAG1	375.427	0.669805	0.189249	3.53929	0.000401212	0.00442245
	HSPA5	7083.35	-0.410324	0.115952	-3.53875	0.000402024	0.00442781
	SHANK3	36.9484	-1.19872	0.33894	-3.53666	0.000405217	0.00445936
	ATP9A	554.299	-0.508408	0.143795	-3.53565	0.000406772	0.00447284
	PRPF40B	38.687	1.13106	0.319997	3.5346	0.000408386	0.00448695
	ODF3B	87.559	0.866623	0.245224	3.53401	0.000409311	0.00449348
	SEMA7A	318.934	-0.452656	0.128094	-3.53377	0.000409673	0.00449383
	TSPAN33	600.608	-0.427081	0.120872	-3.53333	0.00041036	0.00449773
	SLC30A1	1434.85	0.599566	0.169739	3.53228	0.000411997	0.00450839
	PPTC7	741.685	-0.416009	0.117767	-3.53247	0.000411693	0.00450839
	ZNF580	119.938	0.693275	0.196359	3.53064	0.000414551	0.00453269
	NSUN3	273.653	-0.630228	0.17863	-3.52813	0.00041851	0.0045723
	UNC119	294.588	0.437129	0.124046	3.52392	0.000425206	0.00464171
	CMTM1	15.2474	1.99902	0.567384	3.52322	0.000426345	0.00465041
	CLEC4E	103.307	1.02859	0.291968	3.52295	0.000426771	0.00465133
	BZW1P2	678.178	-0.418362	0.118826	-3.5208	0.000430254	0.00468552
	RASL11A	20.7325	-1.95186	0.554499	-3.52005	0.000431464	0.00469494
	RAD21	1607.5	-0.31385	0.0892095	-3.51812	0.000434614	0.00472543
	VEZT	414.145	-0.398778	0.113358	-3.51786	0.00043504	0.00472628
	PHF14	295.244	0.471938	0.134208	3.51647	0.000437327	0.00474732
	ANKRD9	107.814	-0.731219	0.207957	-3.51619	0.00043778	0.00474844
	CSNK2A2	916.341	-0.322269	0.091683	-3.51504	0.000439689	0.00476148
	RPRD2	489.571	0.444425	0.126439	3.51493	0.000439866	0.00476148
	ZHX3	163.702	0.704933	0.20056	3.51483	0.000440034	0.00476148
	GAB3	251.043	0.69786	0.198687	3.51235	0.000444155	0.00480224
	CD151	550.382	-0.397956	0.113322	-3.51175	0.000445174	0.00480562
	ZBED5-AS1	106.288	0.771146	0.219581	3.5119	0.000444917	0.00480562
	NUDT4	215.188	0.613635	0.174786	3.51077	0.00044681	0.00481944
	ZNF252P	167.169	0.63978	0.182265	3.51016	0.000447843	0.00482675
	DUSP6	1253.22	-0.56461	0.160912	-3.50882	0.000450106	0.00484729
	ZNF81	266.381	0.432503	0.12332	3.50715	0.000452942	0.00487397
	C3orf38	271.053	-0.464766	0.132548	-3.50641	0.000454199	0.00488363
	IGSF8	188.019	-0.506081	0.144349	-3.50595	0.000454981	0.00488817
	CYP4V2	165.244	0.556575	0.158869	3.50336	0.000459434	0.0049321
	PTGS2	252.558	-2.33409	0.666292	-3.5031	0.000459881	0.004933
	YLPM1	637.098	0.339585	0.0969734	3.50184	0.000462057	0.00495244
	ZNF75D	296.3	0.493641	0.141006	3.50085	0.000463775	0.00496693
	B4GALT1	3877.53	-0.608077	0.173735	-3.50003	0.000465203	0.00497829
	SCD	4122.75	-0.37983	0.108537	-3.49956	0.000466025	0.00498316
	MRTFB	483.94	0.367759	0.105104	3.49902	0.000466969	0.00498933
	GAS6	106.748	-0.885222	0.253179	-3.49643	0.000471525	0.00503405
	ADAMTS15	32.3404	1.60959	0.460461	3.49561	0.000472987	0.00504569
	NCBP2	781.932	-0.328317	0.0939345	-3.49517	0.000473764	0.00505001
	AC093535.2	7.36719	-2.4325	0.696206	-3.49393	0.000475964	0.00506948
	SLK	1212.1	-0.359502	0.102919	-3.49306	0.000477524	0.00508211
	PI4K2B	420.954	-0.655536	0.187696	-3.49254	0.000478454	0.00508803
	AC090559.1	328.05	0.471701	0.135099	3.49153	0.000480269	0.00510333
	AC004847.1	10.0037	-2.94785	0.844386	-3.49111	0.000481012	0.00510723
	ANKRD42	122.06	0.744563	0.213325	3.49027	0.000482528	0.00511933
	SERPINB6	870.753	0.374476	0.107363	3.48796	0.000486726	0.00515983
	ALAD	187.409	0.688329	0.197415	3.48671	0.000489003	0.00517588
	PPM1L	259.68	0.508575	0.14586	3.48673	0.000488966	0.00517588
	NDUFAF4	133.09	-0.785745	0.225438	-3.48541	0.000491387	0.00519707
	DYSF	1404.93	0.577293	0.165643	3.48516	0.000491838	0.00519779
	CASP5	45.3008	-1.49056	0.427724	-3.48487	0.000492369	0.00519936
	PLEKHG2	267.667	0.46714	0.134061	3.48454	0.000492992	0.00520189
	PDCL	262.81	-0.552444	0.158577	-3.48376	0.000494427	0.00521006
	CXCL8	51184.2	-1.41527	0.406256	-3.4837	0.000494534	0.00521006
	SPG11	1008.34	0.462637	0.132815	3.48332	0.000495237	0.00521343
	ME2	1620.6	0.40076	0.115122	3.48117	0.00049923	0.00523922
	LTBP3	94.1913	-0.680442	0.195433	-3.48171	0.000498225	0.00523922
	KCNE3	452.95	0.584662	0.167943	3.4813	0.000498978	0.00523922
	WFDC21P	56.0422	0.993252	0.285292	3.48153	0.000498564	0.00523922
	ZFAND2A	190.604	-0.55955	0.160783	-3.48015	0.000501125	0.00525504
	MMP8	307.453	1.05357	0.30281	3.47932	0.000502688	0.00526737
	CCSAP	359.12	0.525492	0.151141	3.47683	0.000507371	0.00531234
	PTGS1	1448.9	0.405843	0.116791	3.47496	0.000510929	0.00534138
	PANK3	1621.54	-0.458241	0.131869	-3.47496	0.000510932	0.00534138
	SLF2	795.794	0.365556	0.105237	3.47365	0.00051343	0.00535944
	PWWP3A	290.534	0.639385	0.184068	3.47364	0.000513448	0.00535944
	ZFP14	50.1614	1.01121	0.291179	3.4728	0.000515067	0.00536915
	PNMA8A	87.3412	0.968465	0.278876	3.47274	0.000515169	0.00536915
	OGFOD1	288.38	-0.513282	0.147862	-3.47136	0.000517823	0.00538853
	ATG2A	492.788	0.41847	0.120546	3.47147	0.000517624	0.00538853
	ZBTB43	392.713	-0.441826	0.127287	-3.47111	0.000518302	0.00538939
	ABCC6	27.0526	1.8429	0.530958	3.4709	0.000518725	0.00538966
	HS3ST3B1	480.075	-1.94924	0.561712	-3.47018	0.000520109	0.00539991
	TMEM185B	456.242	-0.537878	0.15514	-3.46705	0.000526204	0.00545902
	WDR43	652.152	-0.574028	0.165707	-3.46411	0.000531997	0.0055149
	ADGRE4P	87.9405	0.824733	0.238107	3.46371	0.000532784	0.00551884
	ERMAP	167.359	0.59128	0.170719	3.46348	0.000533244	0.0055194
	TFG	663.171	-0.378517	0.109352	-3.46146	0.000537259	0.00555249
	SLC41A2	564.607	-0.745758	0.215445	-3.46147	0.000537226	0.00555249
	PCNA	626.614	0.360537	0.104194	3.46024	0.000539701	0.00557349
	GPRIN3	2791.26	0.404635	0.117059	3.45668	0.00054688	0.00564334
	RNH1	1297.29	-0.311795	0.0902168	-3.45607	0.000548113	0.00564919
	KBTBD8	123.418	-1.07986	0.31246	-3.45599	0.000548279	0.00564919
	PFDN2	294.13	-0.53927	0.156053	-3.45568	0.0005489	0.0056513
	NARF	338.539	0.575918	0.166768	3.45342	0.000553532	0.00569463
	AKAP13	1581.31	0.52888	0.153156	3.45321	0.000553948	0.00569463
	SACS	422.498	-0.728825	0.211096	-3.45257	0.000555274	0.00570395
	BAG3	574.397	-0.381887	0.110687	-3.45015	0.000560266	0.00575088
	IL15RA	18.1986	-2.22703	0.645642	-3.44932	0.000561996	0.00576394
	AC116353.6	11.4581	1.99087	0.577208	3.44913	0.000562387	0.00576394
	SAMD14	30.1179	-1.42815	0.414088	-3.44891	0.000562857	0.0057644
	CPSF2	661.154	0.344929	0.100017	3.4487	0.000563299	0.00576459
	RNPS1	702.578	-0.400163	0.116042	-3.44843	0.000563848	0.00576585
	TBK1	567.562	-0.476527	0.138204	-3.448	0.000564762	0.00576679
	TCF4	673.891	0.625807	0.181499	3.44798	0.000564789	0.00576679
	RAD54L2	420.629	-0.387658	0.112447	-3.44748	0.000565849	0.00577328
	ADPRS	275.926	-0.544221	0.157904	-3.44653	0.000567846	0.0057893
	SELENOK	262.618	-0.480559	0.139477	-3.44543	0.000570154	0.00580847
	NAA15	573.809	-0.495325	0.14387	-3.44285	0.000575608	0.00585964
	DIAPH2	1092.51	0.567889	0.164982	3.44212	0.000577171	0.00587115
	EIF4EBP2	1259.96	0.301887	0.0877544	3.44014	0.000581423	0.00590998
	UBAC1	458.616	0.472372	0.137337	3.43951	0.000582773	0.00591927
	AL139384.1	39.5169	0.981356	0.285477	3.4376	0.000586892	0.00595664
	PSEN1	2131.37	-0.469995	0.136737	-3.43723	0.000587702	0.00595975
	KCTD17	105.108	0.66645	0.193935	3.43646	0.000589371	0.00595975
	ADNP2	313.147	-0.577368	0.168013	-3.43645	0.000589392	0.00595975
	GGA2	2341.41	0.522951	0.152157	3.43692	0.00058837	0.00595975
	ACSF2	309.107	0.522558	0.152047	3.43683	0.000588575	0.00595975
	AHCYL2	301.813	0.472542	0.137571	3.43489	0.000592795	0.0059897
	OXLD1	127.631	0.638886	0.186011	3.43466	0.000593289	0.00599024
	BCAT1	1767.86	0.42767	0.124542	3.43394	0.000594867	0.0060017
	CHUK	692.904	-0.402091	0.117114	-3.43332	0.000596232	0.00601101
	RRP1	498.823	-0.49265	0.1435	-3.43309	0.000596735	0.00601162
	PEX1	146.352	0.53432	0.155674	3.43229	0.000598507	0.006025
	RFX1	216.68	0.498423	0.145273	3.43093	0.000601506	0.00605071
	RAP1B	803.526	-0.572444	0.166888	-3.4301	0.000603363	0.00606489
	RSRC2	694.399	-0.367485	0.1072	-3.42802	0.00060799	0.00610688
	FH	481.92	-0.349096	0.101862	-3.42716	0.000609927	0.00612181
	XYLT1	172.744	-0.749544	0.218894	-3.42424	0.000616526	0.00618347
	ILKAP	230.685	-0.472069	0.137885	-3.42364	0.000617891	0.00619259
	ITGA1	30.8773	-1.58252	0.462282	-3.42329	0.000618691	0.00619603
	ELMO2	731.021	-0.531165	0.155197	-3.42253	0.000620411	0.00620869
	SNHG14	230.226	0.585908	0.171212	3.42212	0.000621347	0.00621347
	PNO1	191.601	-0.70042	0.204736	-3.42108	0.00062372	0.00623261
	PTGER2	299.051	-1.41297	0.413095	-3.42044	0.000625192	0.00623814
	HNMT	622.467	0.349331	0.102129	3.42049	0.000625087	0.00623814
	XPO7	895.459	0.302865	0.0885794	3.41914	0.000628194	0.0062543
	TLR2	2716.17	-0.571504	0.167142	-3.41928	0.000627867	0.0062543
	LINC01772	14.1547	1.92025	0.561563	3.41948	0.000627413	0.0062543
	BIRC3	339.675	-2.44857	0.717471	-3.41279	0.000643026	0.00639728
	ADORA2A	18.5214	-1.89233	0.554578	-3.4122	0.000644408	0.00640634
	INPP5E	176.025	-0.539732	0.15821	-3.41149	0.000646079	0.00641825
	TNIP3	1123.79	-2.30829	0.676722	-3.41098	0.000647287	0.00642131
	BCL7A	6.76107	-2.73762	0.802593	-3.41097	0.000647332	0.00642131
	NAT10	558.21	-0.504097	0.147826	-3.41006	0.000649481	0.00643792
	NMNAT1	170.398	0.554255	0.162571	3.40932	0.000651251	0.00645076
	HLTF	83.275	0.837622	0.245705	3.40906	0.000651882	0.00645231
	IVD	475.56	0.440937	0.129375	3.40821	0.000653915	0.00646771
	PIK3R3	19.32	1.58283	0.464848	3.40505	0.000661531	0.00653828
	NECTIN4	60.4136	0.853557	0.25071	3.40456	0.000662712	0.00654518
	TAF1D	327.331	-0.486425	0.142887	-3.40426	0.000663439	0.00654761
	MIER1	503.221	-0.506571	0.148846	-3.40333	0.000665693	0.00656507
	C19orf48	224.222	-0.553389	0.162613	-3.40311	0.000666245	0.00656575
	LYAR	195.608	-0.580423	0.170571	-3.40284	0.000666903	0.00656748
	TXNL4B	78.1735	-0.736837	0.216643	-3.40115	0.000671021	0.00660324
	TIGD2	45.8628	1.1928	0.350755	3.40068	0.00067219	0.00660995
	IL13RA1	3441.22	0.334584	0.0983974	3.40034	0.000673027	0.00661339
	ARFGAP3	523.686	-0.511866	0.15056	-3.39974	0.00067449	0.00662297
	AC025048.4	32.9695	1.43837	0.423183	3.39894	0.000676471	0.00663762
	DESI1	214.194	-0.52734	0.155177	-3.39832	0.000678001	0.00664784
	PAK1	679.297	0.412485	0.121407	3.39753	0.000679962	0.00665928
	HPGDS	136.796	-1.12669	0.331647	-3.39726	0.00068064	0.00665928
	GJB2	63.0205	-0.985533	0.290093	-3.3973	0.000680543	0.00665928
	SNHG16	231.01	-0.588312	0.173192	-3.39687	0.000681602	0.0066639
	TET3	679.937	0.353294	0.104043	3.39566	0.000684626	0.00668865
	MRPS6	444.678	0.535571	0.157741	3.39525	0.00068566	0.00669393
	CNKSR3	12.698	-2.40146	0.707668	-3.39348	0.000690101	0.00673245
	DOK2	347.475	0.560865	0.16529	3.39321	0.000690791	0.00673434
	TMED8	533.809	0.432886	0.127627	3.39182	0.000694311	0.00675668
	SH3PXD2A	691.125	0.507188	0.149537	3.39171	0.000694574	0.00675668
	MT1F	13.5312	2.3687	0.698359	3.39182	0.000694308	0.00675668
	RRN3	429.472	-0.402465	0.118675	-3.39132	0.000695575	0.00676157
	TATDN3	92.4228	0.657762	0.194022	3.39013	0.000698587	0.00678598
	SLC8B1	781.677	0.340652	0.100537	3.38833	0.000703192	0.00682584
	HDAC4	223.693	0.604721	0.178493	3.38792	0.000704244	0.00683117
	GNL3	535.075	-0.482013	0.142285	-3.38767	0.000704896	0.00683261
	SEH1L	363.359	-0.632668	0.186771	-3.3874	0.000705587	0.00683443
	STX1A	60.5312	0.944517	0.278864	3.38702	0.000706575	0.00683912
	MICALL1	483.995	-0.476475	0.140696	-3.38656	0.000707739	0.00684064
	CBX1	600.88	0.511354	0.150986	3.38676	0.000707237	0.00684064
	TP53BP2	758.98	-0.665688	0.196689	-3.38447	0.000713148	0.00688801
	CWC25	230.302	-0.441719	0.130567	-3.38308	0.000716789	0.00691826
	S100A8	546.057	0.737472	0.218017	3.38264	0.000717929	0.00692434
	RPL14P1	1074.48	-0.344895	0.102013	-3.3809	0.000722498	0.00696018
	SETD7	657.979	0.385178	0.11393	3.38083	0.00072267	0.00696018
	PRRG4	19.2207	-1.29214	0.382283	-3.38006	0.000724696	0.00697475
	ATN1	972.762	-0.292295	0.0865026	-3.37903	0.000727409	0.00699124
	UACA	260.819	0.778807	0.230483	3.37902	0.000727439	0.00699124
	AL355001.2	12.8531	1.85515	0.549092	3.37857	0.000728637	0.0069978
	CACNB3	25.3461	1.47118	0.435722	3.37641	0.000734377	0.00704794
	HNRNPR	1213.26	-0.343436	0.101731	-3.37592	0.000735699	0.00705565
	ARID5B	570.546	-0.79591	0.235779	-3.37566	0.00073638	0.0070572
	NAF1	161.253	-0.783516	0.232181	-3.37459	0.000739259	0.00707978
	KCTD20	1465.89	-0.254052	0.0752928	-3.37419	0.00074033	0.00708006
	PRUNE1	125.643	0.601457	0.178247	3.3743	0.000740042	0.00708006
	DGKH	475.726	-0.747722	0.221693	-3.37278	0.000744126	0.00710971
	HNRNPA0	1104.39	-0.414045	0.122765	-3.37265	0.000744478	0.00710971
	CCDC12	296.908	-0.500937	0.148543	-3.37234	0.000745323	0.00711278
	PTRH2	127.431	-0.656111	0.194792	-3.36827	0.000756406	0.00721348
	LPIN2	1196.13	0.376677	0.11185	3.36769	0.000758009	0.00722369
	AMPD2	552.18	0.514828	0.152899	3.36711	0.00075959	0.00723369
	SIDT2	140.897	0.703492	0.208952	3.36677	0.000760549	0.00723774
	POFUT1	922.212	-0.502857	0.149386	-3.36616	0.000762228	0.00724864
	NOP16	159.013	-0.86685	0.257556	-3.36568	0.000763553	0.00725032
	ARHGDIA	2518.7	-0.456403	0.135611	-3.36552	0.000764006	0.00725032
	LARP1	3289.02	-0.288055	0.0855829	-3.3658	0.000763222	0.00725032
	AC092617.1	7.31146	4.10653	1.22049	3.36466	0.000766382	0.00726779
	SLC52A2	509.24	-0.396045	0.117729	-3.36404	0.000768104	0.00727903
	F13A1	80.3254	-2.90083	0.862972	-3.36144	0.000775364	0.00733248
	KTN1	2106.57	-0.231588	0.0688943	-3.36149	0.000775228	0.00733248
	SAMD9	80.8927	0.928903	0.276327	3.36161	0.000774892	0.00733248
	C1S	545.67	0.619075	0.184199	3.3609	0.000776895	0.00734185
	FEM1A	608.95	-0.494209	0.147331	-3.3544	0.000795374	0.00751125
	ICOSLG	431.848	-0.630528	0.187995	-3.35397	0.000796613	0.00751773
	PLA2G4A	165.1	-0.93229	0.278009	-3.35345	0.000798102	0.00752654
	SEMA6B	413.181	-0.692261	0.206481	-3.35266	0.000800387	0.00754286
	PDGFB	183.694	-1.64856	0.49182	-3.35196	0.000802409	0.00755667
	DNAJC13	1422.84	0.29884	0.0892154	3.34965	0.000809149	0.00760959
	MLXIP	800.228	0.345847	0.103244	3.34981	0.000808677	0.00760959
	PPP2CA	1093.07	-0.295258	0.0881633	-3.34899	0.000811068	0.00762236
	RIF1	938.472	-0.506564	0.151299	-3.3481	0.000813688	0.00763641
	FICD	133.449	-0.654104	0.195359	-3.34822	0.000813323	0.00763641
	ARF1	3494.07	-0.278388	0.083154	-3.34786	0.000814392	0.00763774
	MTUS1	440.675	0.734638	0.219492	3.34699	0.00081694	0.00765635
	UBP1	772.419	-0.436239	0.130347	-3.34676	0.00081763	0.00765753
	MACROD1	84.1853	-0.752791	0.225062	-3.34482	0.000823351	0.00770579
	KIDINS220	1567.88	-0.252228	0.0754601	-3.34254	0.000830154	0.00776411
	ZNF740	368.832	0.433397	0.1297	3.34152	0.000833205	0.00778728
	VNN1	116.461	0.969707	0.290246	3.34098	0.000834829	0.00779709
	MIER3	140.934	-0.522466	0.156404	-3.34048	0.000836329	0.00780574
	RPS16	1444.4	-0.355854	0.106566	-3.33927	0.000839987	0.00783449
	HERC2	1286.89	0.369996	0.110816	3.33884	0.000841297	0.00784028
	RPS10P7	14.7986	1.63421	0.489477	3.33868	0.000841762	0.00784028
	TPCN1	1097.59	0.427719	0.128147	3.33773	0.000844644	0.00786173
	SRP68	1046.29	-0.302778	0.0907342	-3.33698	0.000846951	0.00787781
	PIPOX	48.8146	1.17985	0.353632	3.33639	0.000848752	0.00788915
	PUF60	647.608	-0.397418	0.119151	-3.33543	0.000851676	0.00790551
	ADA	1117.45	0.777733	0.233165	3.33555	0.000851303	0.00790551
	LRP1	12786.3	0.376336	0.112855	3.33469	0.000853957	0.00792127
	PAFAH2	184.797	0.527513	0.158246	3.3335	0.000857601	0.00794964
	IRAG2	159.035	1.61789	0.485401	3.33311	0.000858822	0.00795552
	UNC13B	430.058	-0.446115	0.133876	-3.33229	0.000861337	0.00797338
	ARRB1	1687.6	0.471699	0.14158	3.33169	0.000863218	0.00798535
	METTL1	61.7199	-0.872171	0.261924	-3.32987	0.000868868	0.00802741
	SLC18B1	66.801	0.834223	0.250529	3.32984	0.000868947	0.00802741
	MAP4K2	349.081	0.540053	0.162232	3.3289	0.000871894	0.00804916
	GARS1-DT	330.693	0.424458	0.127527	3.32838	0.000873529	0.00805878
	ECPAS	1404.5	-0.278946	0.0838325	-3.32742	0.000876556	0.00807573
	AC013451.2	16.5523	1.80561	0.542643	3.32744	0.000876467	0.00807573
	HOMER1	146.207	-0.545996	0.164109	-3.32703	0.000877779	0.00808152
	ACAP2	1588.14	0.303908	0.0913521	3.32677	0.000878575	0.00808337
	DGKA	108.785	0.764398	0.229793	3.32646	0.00087957	0.00808704
	DNM1L	673.902	-0.435403	0.130907	-3.32604	0.000880883	0.0080901
	VLDLR	98.7225	0.777813	0.23386	3.32598	0.000881094	0.0080901
	INTS13	233.078	0.48243	0.145072	3.32546	0.000882736	0.0080997
	CALCOCO2	352.547	-0.454982	0.13686	-3.32445	0.000885945	0.00812366
	TBC1D10A	161.623	-0.563503	0.169513	-3.32425	0.000886569	0.00812389
	PDZD8	387.951	-0.557729	0.167901	-3.32178	0.000894466	0.00818996
	ZNF438	253.529	0.52873	0.159179	3.32161	0.000894985	0.00818996
	ITSN1	507.498	0.451242	0.135869	3.32116	0.000896436	0.00819771
	TPRA1	513.094	-0.395096	0.118975	-3.32083	0.000897491	0.00820184
	TLCD3A	81.6645	-0.735289	0.221438	-3.32052	0.00089851	0.00820562
	LBHD1	28.9504	1.23995	0.373527	3.31957	0.000901553	0.00822788
	MED29	531.671	0.362114	0.109096	3.31922	0.000902699	0.00823281
	NSF	379.207	0.473347	0.142703	3.31702	0.000909843	0.00829239
	ANKRD13D	408.328	0.715303	0.215702	3.31617	0.000912608	0.00831201
	SMARCAL1	299.735	0.414359	0.124964	3.31582	0.000913748	0.00831682
	YWHAE	2296.73	-0.256598	0.0774239	-3.31419	0.000919089	0.00835983
	YIPF6	459.508	-0.370035	0.111661	-3.31391	0.000920007	0.00836258
	P2RY11	124.04	0.708529	0.213817	3.31371	0.000920674	0.00836305
	CCDC136	129.64	0.86041	0.259679	3.31336	0.000921825	0.00836672
	PITPNC1	139.828	0.764858	0.230864	3.31303	0.000922927	0.00836672
	NCOR2	3546.59	0.353965	0.106839	3.31307	0.000922783	0.00836672
	TUBB4B	1066.71	-0.541195	0.163455	-3.31097	0.000929736	0.00841721
	TSPOAP1-AS1	48.0167	0.853122	0.257658	3.31107	0.000929405	0.00841721
	SH3BP2	1854.71	0.30162	0.0911063	3.31064	0.000930828	0.00842148
	AC021016.1	26.8034	1.32615	0.400607	3.31035	0.000931799	0.00842465
	EIF4G3	1264.61	0.376152	0.113641	3.31002	0.000932908	0.00842907
	TGS1	257.92	-0.582463	0.176035	-3.3088	0.00093696	0.00846005
	AC012085.1	211.278	0.536578	0.162218	3.30777	0.00094043	0.00848574
	PANX1	444.34	-0.493916	0.149345	-3.30721	0.000942295	0.00849693
	ARHGEF26	12.4348	-2.35656	0.712606	-3.30695	0.000943165	0.00849912
	IL1B	10128.3	-2.7998	0.846706	-3.30669	0.000944051	0.00850147
	IGF2BP2	491.938	-0.390608	0.118133	-3.3065	0.000944708	0.00850175
	ANKRD44	243.469	0.604681	0.182971	3.3048	0.000950454	0.00854779
	CREBL2	1340.34	0.304926	0.0923171	3.30303	0.00095646	0.00859611
	BRD2	3380.3	-0.304697	0.0922709	-3.30219	0.000959317	0.00861609
	GMEB1	261.755	-0.477773	0.144695	-3.30192	0.000960243	0.00861871
	MMGT1	704.879	-0.379675	0.114995	-3.30168	0.000961086	0.00862057
	RRBP1	2843.17	-0.405881	0.122946	-3.30129	0.000962428	0.00862691
	PPA1	138.927	-0.912841	0.276607	-3.30014	0.000966369	0.00865653
	SQLE	559.393	-0.815557	0.247176	-3.29951	0.000968551	0.00866623
	KATNBL1	190.536	-0.524475	0.158958	-3.29945	0.000968729	0.00866623
	NOP58	379.879	-0.469988	0.142581	-3.29628	0.000979743	0.00875777
	SLAIN2	807.049	-0.362084	0.109851	-3.29613	0.000980251	0.00875777
	SUSD6	2357.42	-0.461363	0.140063	-3.29396	0.000987852	0.00881987
	ICE1	773.667	-0.371274	0.112724	-3.29367	0.000988897	0.00882341
	NT5DC1	218.076	0.634007	0.192685	3.29038	0.00100053	0.00892133
	UVRAG	474.634	0.422741	0.12849	3.29007	0.00100162	0.00892517
	KLC2	217.921	-0.49593	0.150791	-3.28885	0.00100596	0.00895803
	OSBPL11	903.852	0.433365	0.131777	3.28863	0.00100675	0.00895913
	CORO2A	207.208	0.640024	0.194672	3.2877	0.0010101	0.00898305
	TP53I11	995.196	-0.299471	0.0910942	-3.28748	0.00101088	0.00898409
	TAB1	272.961	0.570276	0.173485	3.28717	0.00101201	0.00898832
	BRD1	476.123	-0.510984	0.155465	-3.28681	0.00101331	0.00899393
	ATL2	351.272	-0.586422	0.178428	-3.2866	0.00101405	0.00899466
	PALD1	470.081	0.685936	0.208784	3.28538	0.00101845	0.00901495
	MCL1	2526.09	-0.397388	0.120949	-3.28559	0.00101768	0.00901495
	TBC1D24	70.151	0.832636	0.253448	3.28523	0.001019	0.00901495
	FAM102B	372.097	-0.430759	0.131117	-3.2853	0.00101875	0.00901495
	RPS6KA5	80.546	0.925871	0.281874	3.2847	0.00102091	0.00902605
	TM9SF3	1967.93	-0.29936	0.0911551	-3.28407	0.00102319	0.00903439
	FGD2	398.717	0.544138	0.165684	3.2842	0.00102274	0.00903439
	SS18	625.049	-0.415768	0.126704	-3.28142	0.00103287	0.00911399
	FAM160B1	360.938	-0.401451	0.122368	-3.28067	0.00103559	0.00913204
	NOTCH3	696.915	-0.802953	0.244839	-3.27952	0.00103986	0.00916368
	IMPA1	227.606	-0.661535	0.201738	-3.27918	0.00104108	0.0091685
	RNF24	333.737	-0.458467	0.139836	-3.2786	0.00104323	0.00917665
	VAPA	1225.47	-0.252338	0.0769659	-3.27857	0.00104335	0.00917665
	RRP15	115.609	-0.642719	0.196107	-3.27739	0.00104772	0.00920912
	INKA2	192.926	0.539562	0.164658	3.27687	0.00104965	0.0092201
	CENPBD1	98.9147	0.610614	0.186405	3.27574	0.00105386	0.00925106
	GPD1	119.731	-1.002	0.306128	-3.27315	0.00106357	0.00933028
	ZNF275	127.37	-0.731227	0.223425	-3.27281	0.00106485	0.0093355
	CAND1	1231.75	-0.400269	0.12232	-3.27231	0.00106671	0.00934579
	CDCA4	67.5803	-0.811212	0.248061	-3.27021	0.00107466	0.00940934
	PRPF38A	324.538	-0.404378	0.123665	-3.26994	0.00107572	0.00941251
	AHCTF1P1	369.444	-0.477446	0.146032	-3.26945	0.00107757	0.00942267
	MTMR2	379.606	-0.364074	0.111368	-3.2691	0.00107891	0.00942827
	STEAP3	451.688	0.573431	0.175488	3.26763	0.00108452	0.00946518
	PIGM	112.63	0.709259	0.217048	3.26775	0.00108408	0.00946518
	DHX30	759.323	-0.364912	0.111743	-3.26565	0.00109212	0.00952535
	TNFRSF1A	1274.08	0.291902	0.0893995	3.26514	0.00109409	0.00953643
	FAM111A	348.436	0.564642	0.172946	3.26484	0.00109525	0.00954037
	AC084125.2	22.9063	1.3524	0.414383	3.26365	0.00109985	0.00957437
	CIITA	84.3826	0.906653	0.277842	3.2632	0.00110163	0.00958365
	PLOD2	333.204	0.947063	0.290343	3.26188	0.00110675	0.00962208
	LINC00847	149.312	0.658633	0.202075	3.25934	0.0011167	0.00970237
	COPS2	620.033	-0.363939	0.11168	-3.25876	0.00111902	0.00971626
	CCL3	4651.15	-2.44578	0.750802	-3.25755	0.00112377	0.00975132
	FGL1	52.0756	1.25592	0.385604	3.25702	0.0011259	0.00976355
	ATP2B4	423.4	0.387405	0.118952	3.25681	0.0011267	0.00976425
	LIG3	214.036	-0.467242	0.143481	-3.25646	0.00112809	0.00977008
	KIF5B	3063.4	-0.288656	0.0886615	-3.2557	0.00113112	0.0097901
	FUBP1	893.501	-0.454909	0.139784	-3.25438	0.00113641	0.0098296
	LOXL3	158.456	0.533153	0.163855	3.2538	0.00113872	0.00984179
	UNC13A	6.07813	-3.37473	1.03721	-3.25366	0.00113927	0.00984179
	SPG21	1614.73	0.258787	0.0795656	3.2525	0.00114394	0.00987583
	MLLT1	645.942	0.39903	0.122705	3.25195	0.00114615	0.00988861
	MMP2	804.627	-0.425694	0.130933	-3.25124	0.00114903	0.00990718
	RNF6	1012.23	-0.349191	0.107413	-3.25093	0.00115026	0.00991154
	CX3CR1	8.99165	4.29271	1.32074	3.25023	0.00115311	0.00992972
	GNAI3	1080.69	-0.311648	0.0959325	-3.24862	0.00115968	0.00998004
	BNIP3L	1379.13	0.276405	0.0850958	3.24816	0.00116153	0.00998962
	DBP	76.3112	1.16721	0.359622	3.24564	0.00117187	0.0100721
	DAGLB	358.237	0.412058	0.126986	3.24492	0.00117483	0.0100912
	EIF3B	1803	-0.341617	0.105284	-3.24472	0.00117567	0.010092
	ZNF552	34.7351	1.05002	0.323705	3.24375	0.00117965	0.0101198
	XXYLT1	65.228	0.915463	0.282269	3.24324	0.0011818	0.0101319
	GDPD1	23.9723	1.33159	0.410778	3.24162	0.00118851	0.0101829
	VDAC1	1193.35	-0.329945	0.101861	-3.23917	0.00119878	0.0102645
	SRSF10	724.157	-0.390941	0.120731	-3.23813	0.00120316	0.0102955
	BCL7B	388.301	-0.34844	0.107618	-3.23774	0.00120479	0.010303
	CD9	2747.35	-0.70239	0.217041	-3.23621	0.00121127	0.0103459
	CARF	40.4289	1.0179	0.314536	3.2362	0.00121134	0.0103459
	TOLLIP	1353.27	-0.321598	0.0994008	-3.23536	0.00121488	0.010362
	GRWD1	296.67	-0.500563	0.154714	-3.23542	0.00121466	0.010362
	S100PBP	130.771	0.672746	0.207945	3.23521	0.00121552	0.010362
	RPS6KA1	2345.93	0.323863	0.100156	3.23359	0.00122246	0.0104082
	ADGRE1	398.152	1.42529	0.440764	3.23368	0.00122205	0.0104082
	TIMP3	5303.73	-0.646362	0.200013	-3.23159	0.00123102	0.0104744
	AC078850.1	46.1621	1.44762	0.448051	3.23093	0.00123389	0.0104923
	RBM41	315.831	0.38207	0.118315	3.22924	0.00124118	0.0105477
	STRN3	194.588	-0.513012	0.15888	-3.22893	0.00124253	0.0105526
	FAM3C2P	241.746	-0.430791	0.133428	-3.22864	0.00124378	0.0105566
	ABCC1	2144.59	-0.47328	0.146597	-3.22844	0.00124468	0.0105576
	SMIM13	217.396	-0.525692	0.162994	-3.22521	0.00125878	0.0106706
	CORO1B	2303.39	0.311896	0.0967169	3.22483	0.00126046	0.0106781
	TLR4	1593.32	0.354095	0.109959	3.22025	0.00128077	0.0108435
	SLCO4A1	202.188	-0.771502	0.239621	-3.21967	0.00128338	0.0108587
	DPYSL2	1584.64	-0.587545	0.182558	-3.2184	0.0012891	0.0109004
	TNFAIP6	299.839	-2.4908	0.774027	-3.21798	0.00129097	0.0109093
	MYO15B	425.608	0.437022	0.135817	3.21772	0.00129213	0.0109124
	TOP1MT	152.329	-0.613619	0.190795	-3.21612	0.00129934	0.0109665
	GLRX	739.722	-0.428464	0.13324	-3.21573	0.00130112	0.0109747
	L2HGDH	61.5364	0.718161	0.223422	3.21437	0.0013073	0.01102
	PDIA5	55.2088	-0.90371	0.28173	-3.20772	0.00133794	0.0112712
	RUFY3	227.948	-0.499414	0.155708	-3.20738	0.00133951	0.0112775
	INO80E	383.84	0.377203	0.117689	3.20509	0.00135019	0.0113533
	ORAI3	91.669	0.767849	0.239564	3.20519	0.00134973	0.0113533
	EPB41L5	23.3998	-1.4184	0.442591	-3.20477	0.00135169	0.0113589
	KPNA2	745.971	-0.410244	0.128075	-3.20316	0.0013593	0.0114158
	LIMD1	785.46	0.504013	0.157389	3.20233	0.00136319	0.0114414
	PRX	58.969	0.816278	0.254945	3.20179	0.00136578	0.0114499
	STARD5	43.8768	-0.980527	0.306246	-3.20176	0.00136589	0.0114499
	FYN	40.9515	1.40613	0.439451	3.19973	0.00137555	0.0115237
	SLC24A4	21.7478	1.5823	0.494553	3.19945	0.00137688	0.0115278
	AC138393.1	28.1894	1.27288	0.397943	3.19864	0.00138077	0.0115532
	ACAP3	264.717	-0.442821	0.138538	-3.19638	0.00139162	0.0116368
	FAR1	857.226	-0.332126	0.104007	-3.1933	0.00140658	0.0117547
	LTV1	122.157	-0.704308	0.220645	-3.19204	0.00141273	0.0117988
	STIP1	2288.87	-0.248072	0.0777434	-3.19091	0.00141824	0.0118376
	ZNF449	146.369	0.526536	0.165026	3.19062	0.00141966	0.0118421
	AP000695.1	7.44935	2.60783	0.817709	3.18919	0.00142674	0.0118939
	TMEM131L	65.4203	1.04133	0.326613	3.18826	0.00143131	0.0119247
	TMEM94	627.007	0.453695	0.142321	3.18783	0.00143343	0.011935
	MFGE8	106.422	-0.822454	0.258038	-3.18734	0.0014359	0.0119456
	ANKRD40	530.089	-0.354633	0.111267	-3.18722	0.00143647	0.0119456
	RIN3	991.512	0.496263	0.155768	3.18591	0.00144301	0.0119854
	PPP1R13L	38.558	0.923108	0.289737	3.18602	0.00144245	0.0119854
	RBM39	1624.35	-0.276171	0.0866964	-3.1855	0.00144503	0.0119875
	DNAJC18	31.2758	1.10693	0.347489	3.18551	0.00144501	0.0119875
	FRK	35.7691	1.25886	0.3953	3.18456	0.00144976	0.0120138
	HVCN1	231.489	-0.518199	0.162734	-3.18434	0.00145086	0.0120138
	ARHGAP17	654.101	-0.321479	0.100952	-3.18446	0.00145025	0.0120138
	AP1G2	556.487	0.449471	0.141191	3.18343	0.00145543	0.0120443
	ZNF202	107.627	-0.610917	0.191924	-3.18312	0.00145695	0.0120496
	C1QB	6163.3	0.309727	0.0973355	3.18206	0.00146232	0.0120775
	SFMBT2	630.093	0.492508	0.154783	3.18193	0.00146298	0.0120775
	MLLT6	2604.45	-0.331007	0.104027	-3.18192	0.001463	0.0120775
	MPP6	35.7702	-1.02166	0.321349	-3.17929	0.00147635	0.0121803
	STN1	53.0145	1.00227	0.315346	3.1783	0.0014814	0.0122145
	CMTM6	2005.03	-0.308933	0.0972264	-3.17746	0.0014857	0.0122426
	GOLT1B	337.305	-0.398823	0.125611	-3.17506	0.00149807	0.0123371
	MFN2	1591.47	-0.290027	0.0913782	-3.17392	0.00150396	0.0123781
	MYCBP2	2496.52	0.302637	0.09538	3.17296	0.00150892	0.0124038
	C11orf21	24.6476	1.3265	0.418053	3.17305	0.00150845	0.0124038
	RAB23	67.6667	0.760501	0.23971	3.17258	0.00151088	0.012405
	BRI3BP	214.285	0.559255	0.176269	3.17273	0.0015101	0.012405
	HEIH	252.672	0.429344	0.135366	3.17172	0.00151539	0.0124344
	SH2B3	1651.82	-0.377693	0.11913	-3.17043	0.00152214	0.0124691
	DLG4	213.578	0.547482	0.172696	3.17021	0.00152329	0.0124691
	ADAMTS12	15.3621	1.67583	0.528534	3.17072	0.00152062	0.0124691
	ZEB2	3022.05	0.293372	0.0925377	3.1703	0.00152281	0.0124691
	CD200R1	84.1777	0.973504	0.307111	3.16987	0.00152505	0.012476
	IPO8	706.078	0.280049	0.0883586	3.16946	0.0015272	0.0124861
	SIRPA	7810.41	-0.268337	0.0847154	-3.16751	0.00153748	0.0125626
	TMEM161B-AS1	94.5314	0.750113	0.236885	3.16657	0.00154246	0.0125957
	LPIN1	478.829	-0.518607	0.163816	-3.16579	0.00154665	0.0126147
	TDRKH	134.97	0.65414	0.206628	3.16578	0.00154665	0.0126147
	ESYT1	780.406	-0.359306	0.113527	-3.16494	0.00155117	0.0126392
	SGMS2	13.201	-2.30994	0.729869	-3.16487	0.00155151	0.0126392
	GPR35	213.165	-0.631257	0.199471	-3.16465	0.00155268	0.0126411
	TCTEX1D1	86.7063	0.98864	0.312487	3.16378	0.00155733	0.0126714
	MGAT1	4689.16	0.46689	0.14761	3.16301	0.00156149	0.0126952
	POLR1C	157.049	-0.543868	0.171953	-3.16289	0.00156213	0.0126952
	FOXK2	696.853	-0.330924	0.104647	-3.16228	0.0015654	0.0127142
	TMEM138	598.193	-0.609835	0.19286	-3.16206	0.00156657	0.0127161
	TRMT6	164.076	-0.676837	0.214088	-3.16149	0.00156963	0.0127289
	SIGLEC16	73.5423	0.901537	0.285169	3.16142	0.00157003	0.0127289
	ABHD6	156.768	0.672261	0.212667	3.1611	0.00157174	0.0127352
	WWC2	460.5	-0.518522	0.164117	-3.15947	0.00158056	0.0127914
	SMURF1	578.835	-0.483577	0.153056	-3.15949	0.00158046	0.0127914
	AL121933.2	209.129	0.636532	0.201603	3.15736	0.00159206	0.0128768
	MMP15	16.5332	-1.79715	0.569278	-3.1569	0.00159459	0.0128896
	IPO5	712.228	-0.376161	0.119188	-3.15604	0.00159924	0.0129092
	PABPC4	2032.12	-0.345277	0.109406	-3.15593	0.00159987	0.0129092
	GTF2IP12	24.2127	1.11531	0.353399	3.15594	0.00159983	0.0129092
	AC008429.2	23.3261	-1.36789	0.433554	-3.15506	0.00160463	0.0129399
	ZBTB47	234.71	0.503278	0.159552	3.15433	0.00160868	0.0129449
	TSPYL4	64.6929	0.813287	0.257838	3.15426	0.00160905	0.0129449
	GABPB1-AS1	125.401	0.72214	0.228919	3.15457	0.00160735	0.0129449
	H2BC20P	32.5522	1.07359	0.340313	3.15471	0.00160656	0.0129449
	FTH1P20	6686.67	0.301072	0.0954617	3.15385	0.00161134	0.0129556
	CEP20	292.006	-0.455168	0.144357	-3.15307	0.00161562	0.0129823
	UNC93B1	910.681	0.45237	0.143629	3.14958	0.00163505	0.0131307
	GOSR1	569.106	-0.406554	0.129136	-3.14827	0.00164242	0.0131694
	PPP1R9B	2252.07	0.378357	0.120188	3.14803	0.00164375	0.0131694
	PPP1R18	2219.35	-0.35474	0.112683	-3.14811	0.00164331	0.0131694
	CCR1	1533.14	0.508823	0.161622	3.14823	0.00164261	0.0131694
	DNAJC21	463.983	-0.340643	0.108216	-3.14782	0.00164495	0.0131713
	NUP58	940.251	-0.470916	0.149632	-3.14717	0.0016486	0.0131921
	MYO1F	4179.7	0.328256	0.104307	3.14701	0.00164949	0.0131921
	SGPP1	456.505	-0.433636	0.137853	-3.14564	0.00165724	0.0132463
	MCTP1	1270.61	-0.742447	0.236077	-3.14494	0.00166121	0.0132701
	MED25	512.131	0.301588	0.0959096	3.1445	0.00166369	0.0132822
	CLMN	294.555	0.510727	0.162516	3.14263	0.0016744	0.0133598
	FNDC3B	2819.6	-0.544513	0.173317	-3.14172	0.00167958	0.0133854
	PLTP	5009.16	0.400789	0.12757	3.14172	0.00167959	0.0133854
	MKNK1	638.175	0.329901	0.105034	3.14091	0.00168423	0.0134146
	NPLOC4	1485.73	-0.383022	0.121963	-3.14048	0.00168674	0.0134267
	IBTK	855.384	-0.357932	0.114002	-3.1397	0.00169119	0.0134543
	TNK2	470.526	0.553947	0.176476	3.13894	0.00169557	0.0134812
	AC005224.3	30.2619	-1.2877	0.410313	-3.13834	0.0016991	0.0135013
	MACO1	255.329	-0.496079	0.15815	-3.13677	0.00170823	0.0135659
	TRAF3	1787.17	-0.461175	0.147099	-3.13513	0.00171777	0.0136337
	ZWINT	53.8787	0.854683	0.272868	3.13223	0.00173487	0.0137548
	GPCPD1	633.429	0.415636	0.132698	3.13219	0.00173505	0.0137548
	THAP12	740.513	-0.332292	0.106097	-3.13196	0.00173641	0.0137576
	ELK1	823.517	-0.405726	0.129574	-3.13123	0.00174077	0.0137841
	TBC1D31	57.6456	0.828332	0.264563	3.13095	0.00174243	0.0137891
	PTPN18	359.308	0.420702	0.134385	3.13057	0.00174469	0.013799
	PHOSPHO1	11.8494	-2.10433	0.672387	-3.12964	0.00175023	0.0138348
	SCAF11	2043.99	0.217747	0.0695815	3.12938	0.00175177	0.0138389
	EIF2S1	798.713	-0.491137	0.156969	-3.12888	0.00175472	0.0138542
	TJAP1	321.561	-0.391039	0.124997	-3.12839	0.00175769	0.0138561
	WDTC1	751.835	0.429339	0.137242	3.12833	0.00175803	0.0138561
	F2RL2	32.2846	-2.64953	0.846893	-3.12853	0.00175684	0.0138561
	RFX3	102.051	0.847313	0.270909	3.12766	0.00176203	0.0138795
	EPHB2	1122.85	0.39369	0.125913	3.12669	0.00176788	0.0139176
	OSBP	862.27	-0.327249	0.104703	-3.12549	0.00177507	0.0139661
	YWHAZ	5151.18	-0.319185	0.102137	-3.12506	0.0017777	0.0139787
	SLC43A3	1048.87	-0.534771	0.171178	-3.12406	0.00178371	0.0140178
	SAMD1	391.334	0.395214	0.126537	3.1233	0.00178837	0.0140463
	UBE2I	715.981	-0.384617	0.123182	-3.12235	0.00179415	0.0140836
	PFKM	234.274	0.83714	0.268155	3.12185	0.00179717	0.014091
	NCF1B	232.922	0.784253	0.251207	3.12194	0.00179663	0.014091
	CAMSAP1	603.982	-0.306505	0.0982162	-3.12071	0.00180413	0.0141049
	IFT140	103.357	0.693665	0.22224	3.12125	0.00180087	0.0141049
	RALGAPA2	763.583	-0.341325	0.109369	-3.12084	0.00180336	0.0141049
	DDRGK1	697.138	-0.329401	0.105553	-3.12072	0.00180411	0.0141049
	AC008972.2	13.8402	1.62043	0.519205	3.12098	0.00180253	0.0141049
	APPL2	424.323	0.618711	0.198319	3.11978	0.00180989	0.014134
	ZBTB10	259.991	-0.814069	0.260939	-3.11977	0.00180995	0.014134
	SLC22A23	360.6	-0.739843	0.237194	-3.11915	0.00181377	0.0141557
	EEF2K	562.075	0.511675	0.164056	3.1189	0.00181527	0.0141593
	KATNA1	140.119	-0.639904	0.20524	-3.11784	0.00182185	0.0142024
	ALPK1	311.581	0.416847	0.133712	3.11751	0.00182386	0.01421
	ANK1	9.64474	-1.69179	0.542718	-3.11725	0.00182545	0.0142142
	CREB3	370.695	-0.438614	0.140739	-3.1165	0.00183014	0.0142426
	RUNX1	932.418	-0.639397	0.205334	-3.11394	0.00184609	0.0143503
	MARCKSL1	102.878	-0.985182	0.316371	-3.11401	0.00184563	0.0143503
	PRELID3B	752.538	-0.380202	0.12217	-3.11208	0.00185773	0.0144279
	DYNC1LI1	481.722	-0.318096	0.102221	-3.11184	0.00185926	0.0144279
	FAM229A	41.8698	0.920046	0.295654	3.1119	0.00185888	0.0144279
	IL21R	145.155	0.758005	0.243637	3.1112	0.00186327	0.0144507
	UBE2H	982.055	-0.31835	0.102385	-3.10934	0.00187504	0.0145254
	NYNRIN	89.6595	0.833959	0.268209	3.10936	0.00187492	0.0145254
	DACT1	24.3209	1.37438	0.442082	3.10888	0.00187799	0.01454
	RBL2	696.54	0.341252	0.109803	3.10785	0.00188455	0.0145784
	DDX3X	9226.34	-0.236855	0.0762141	-3.10776	0.0018851	0.0145784
	SRSF6	665.446	-0.432737	0.139284	-3.10687	0.00189081	0.0146142
	C2CD2	139.771	-0.640244	0.206086	-3.10669	0.00189197	0.0146149
	USP18	57.4287	1.28735	0.41447	3.106	0.00189635	0.0146404
	AGTRAP	555.205	0.407419	0.131225	3.10474	0.00190448	0.0146948
	SLC5A4-AS1	36.5053	1.01343	0.326707	3.10196	0.00192247	0.0148252
	ANKH	918.733	-0.658301	0.212248	-3.10157	0.00192496	0.0148359
	ANKRD12	1327.41	-0.281507	0.0907786	-3.10103	0.00192851	0.0148534
	KIAA1671	549.462	0.459739	0.14826	3.10089	0.00192941	0.0148534
	ANXA6	737.571	0.516961	0.16674	3.1004	0.00193258	0.0148693
	LTB4R	164.183	0.671149	0.216495	3.10006	0.0019348	0.014878
	DISP1	162.411	0.825443	0.266343	3.09918	0.0019406	0.0149142
	ERCC2	134.391	0.724806	0.23396	3.09799	0.00194835	0.0149653
	CLCN4	353.937	0.524004	0.169266	3.09574	0.00196321	0.0150565
	ZBTB14	128.452	0.686492	0.221757	3.09569	0.00196355	0.0150565
	ATF6B	809.742	0.306971	0.0991559	3.09584	0.00196253	0.0150565
	SORBS1	41.0459	-1.16276	0.375697	-3.09495	0.00196849	0.0150858
	RABGGTB	471.084	-0.366769	0.118553	-3.09371	0.00197672	0.0151404
	CD28	163.549	0.924422	0.298957	3.09215	0.0019871	0.0152113
	PPM1H	256.322	0.538833	0.174283	3.0917	0.00199011	0.0152257
	KLHDC3	508.174	0.385008	0.12457	3.0907	0.00199688	0.0152621
	SIK1B	18.6935	-1.96396	0.63545	-3.09066	0.00199711	0.0152621
	PCDHAC2	9.34511	2.1498	0.695868	3.08938	0.00200573	0.0153194
	AKAP8	400.802	-0.394272	0.127747	-3.08636	0.00202626	0.0154674
	ATF4	1492.9	-0.274099	0.0888232	-3.0859	0.00202937	0.0154825
	RHOT1	435.363	0.403649	0.130871	3.08433	0.00204013	0.0155558
	LRRC8C	304.733	0.501092	0.162551	3.08267	0.0020515	0.0156288
	ZNRF3	26.1866	-1.57942	0.512366	-3.0826	0.002052	0.0156288
	DNAH1	111.663	0.625655	0.203039	3.08146	0.0020599	0.0156802
	DCUN1D5	204.276	-0.422014	0.136977	-3.08092	0.00206364	0.0156998
	TNFSF13B	257.269	0.736704	0.239159	3.08039	0.00206732	0.015719
	BORCS6	108.04	0.950781	0.308676	3.08019	0.00206865	0.0157204
	CLPB	329.046	0.475225	0.154337	3.07914	0.00207599	0.0157673
	RSAD2	55.7035	1.66713	0.541976	3.07603	0.00209778	0.0159239
	HNRNPDL	1234.46	-0.329767	0.107226	-3.07544	0.00210193	0.0159465
	LIN28B	87.6297	0.888401	0.289009	3.07396	0.00211241	0.016017
	SLC43A2	1187.82	-1.11911	0.364173	-3.07301	0.00211912	0.016059
	SRSF3	1422.73	-0.374114	0.121784	-3.07194	0.00212673	0.0160897
	IPMK	333.51	0.467198	0.152078	3.0721	0.00212561	0.0160897
	ZNF780A	158.923	0.483673	0.157439	3.07213	0.00212539	0.0160897
	KDM3B	1321.44	0.262787	0.085609	3.06962	0.00214335	0.0162064
	PTPRG	155.458	-0.504096	0.164236	-3.06934	0.00214531	0.0162122
	DLGAP4	394.436	-0.367383	0.119741	-3.06815	0.00215388	0.0162614
	TREM2	2277.29	-0.545351	0.177749	-3.0681	0.00215422	0.0162614
	SLC1A4	349.877	-0.503686	0.164278	-3.06606	0.00216897	0.0163637
	TRIM38	910.115	0.342527	0.111743	3.06531	0.00217445	0.0163959
	RMND5B	243.126	0.402586	0.13138	3.06428	0.00218196	0.0164434
	RMC1	270.662	-0.391119	0.127663	-3.06367	0.00218641	0.0164678
	HEY1	13.2028	-1.75919	0.574272	-3.06334	0.00218882	0.0164768
	TXLNB	28.8305	1.16933	0.381748	3.0631	0.00219056	0.0164808
	MYOZ1	33.4782	-1.4652	0.478579	-3.06157	0.00220182	0.0165563
	TAF4	221.16	-0.420335	0.137326	-3.06085	0.00220706	0.0165865
	TEX10	235.64	-0.537059	0.17553	-3.05965	0.00221596	0.0166442
	BASP1	74.6521	-0.905808	0.29612	-3.05893	0.00222132	0.0166753
	BZW2	204.91	-0.618755	0.202384	-3.05734	0.00223313	0.0167546
	AC147067.1	7.06466	2.55257	0.835419	3.05543	0.00224737	0.0168522
	FBXL12	203.388	-0.48731	0.159506	-3.05511	0.00224975	0.0168607
	ARHGEF9	94.7248	0.823626	0.269619	3.05478	0.00225226	0.0168702
	HYAL2	183.163	0.556276	0.18211	3.05461	0.00225354	0.0168705
	CDK17	391.386	-0.464801	0.152263	-3.05263	0.00226848	0.0169636
	FNBP4	706.649	-0.333268	0.109172	-3.05268	0.00226808	0.0169636
	ZNF808	51.3686	-0.751256	0.24614	-3.05215	0.00227212	0.0169753
	ADIRF-AS1	68.8064	0.743772	0.243693	3.05209	0.00227254	0.0169753
	TRIQK	107.323	0.523438	0.171581	3.05068	0.00228326	0.017046
	NUP160	426.693	-0.333109	0.109213	-3.05008	0.00228783	0.0170683
	NCOA5	350.083	-0.390161	0.127924	-3.04995	0.00228876	0.0170683
	RYBP	463.906	-0.552878	0.181296	-3.04959	0.00229156	0.0170798
	LRRC42	140.06	-0.499694	0.163939	-3.04806	0.00230325	0.0171575
	NUDT12	58.2902	0.775169	0.254352	3.04762	0.00230661	0.0171731
	CCT2	1069.59	-0.329102	0.108053	-3.04576	0.00232095	0.0172704
	TMEM237	58.3465	-0.950895	0.312391	-3.04393	0.00233511	0.0173663
	CUL7	323.112	0.441188	0.144971	3.04329	0.00234009	0.0173749
	PPM1F	630.601	0.388304	0.127589	3.04341	0.00233916	0.0173749
	MED1	806.02	-0.337039	0.110748	-3.04328	0.00234012	0.0173749
	HNRNPLL	351.781	0.508919	0.167263	3.04264	0.00234516	0.0174029
	SYT17	115.216	0.666755	0.219184	3.04198	0.00235024	0.0174281
	TOMM70	709.835	-0.344496	0.113251	-3.04187	0.00235113	0.0174281
	ITPRID2	1420.04	-0.282115	0.0927557	-3.04149	0.00235411	0.0174407
	CCDC57	302.738	0.362675	0.119254	3.04121	0.00235631	0.0174475
	ZFX	622.997	-0.539275	0.177353	-3.04069	0.00236038	0.0174681
	PRMT2	827.582	0.336529	0.110696	3.04012	0.00236483	0.0174724
	CXCL1	7704.49	-1.87016	0.615112	-3.04036	0.00236298	0.0174724
	GATAD2A	1030.54	-0.300027	0.0986882	-3.04015	0.00236459	0.0174724
	NABP1	984.194	-0.590834	0.194356	-3.03996	0.00236611	0.0174724
	LMTK2	323.902	-0.423404	0.139298	-3.03955	0.00236932	0.0174866
	RALGPS2	68.9343	0.739558	0.243569	3.03634	0.00239469	0.0176547
	COQ8B	135.793	0.508262	0.167391	3.03638	0.0023944	0.0176547
	PTPRE	1894.44	-0.57332	0.18891	-3.03488	0.00240634	0.0177309
	ABHD15	106.858	0.687336	0.226497	3.03464	0.0024082	0.017735
	USP40	253.554	0.450222	0.148403	3.03378	0.00241508	0.017776
	AP003307.1	6.83311	2.60333	0.858213	3.03343	0.00241793	0.0177874
	FUS	2280.02	-0.324055	0.106837	-3.03317	0.00241998	0.0177928
	STAB1	2836.26	-1.13592	0.374617	-3.03221	0.00242768	0.0178398
	MORC2	392.189	0.361869	0.119365	3.03162	0.00243246	0.0178652
	ZNF862	168.016	0.611299	0.201713	3.03054	0.0024412	0.0179198
	ACOX1	966.097	-0.444756	0.146776	-3.03017	0.00244416	0.0179318
	GSTZ1	67.8003	0.695469	0.229677	3.02803	0.00246155	0.0180496
	PUDP	306.462	0.480809	0.158818	3.02742	0.00246655	0.0180765
	PALM2AKAP2	257.63	-0.722512	0.238763	-3.02607	0.00247755	0.0181473
	CD109	278.604	-0.497626	0.16449	-3.02527	0.0024841	0.0181855
	GRAMD1A	2739.67	-1.12085	0.370563	-3.02471	0.00248871	0.0182094
	PASK	49.0798	1.2262	0.405839	3.0214	0.00251609	0.0183999
	ABRAXAS1	99.1548	0.658103	0.217853	3.02086	0.00252055	0.0184225
	KNOP1	147.585	0.605866	0.200615	3.02005	0.00252732	0.018462
	ZFP41	44.9407	1.00161	0.331805	3.01866	0.00253893	0.0185369
	POM121C	478.326	-0.397299	0.131638	-3.01812	0.00254352	0.0185604
	UHRF1BP1	931.976	0.277897	0.0920921	3.0176	0.00254787	0.0185822
	NLRC5	89.4587	1.00082	0.331736	3.01692	0.00255361	0.0186141
	WDR26	2643.82	0.410782	0.136171	3.01667	0.00255571	0.0186194
	SMS	2510.06	-0.370634	0.122908	-3.01555	0.00256517	0.0186755
	SNHG17	122.175	-0.592065	0.196345	-3.01543	0.00256616	0.0186755
	NGDN	191.233	-0.433941	0.143942	-3.0147	0.00257235	0.0187105
	COQ5	151.947	0.583887	0.193699	3.0144	0.00257489	0.0187189
	SPIRE2	16.1283	1.53768	0.510316	3.0132	0.00258513	0.0187833
	AMOT	39.765	0.99804	0.331281	3.01266	0.00258965	0.0188061
	NUDT16P1	9.26693	1.8459	0.612759	3.01244	0.00259157	0.01881
	CLIP4	710.57	0.340417	0.113124	3.00924	0.002619	0.0189989
	ZBTB21	239.771	-0.522129	0.173574	-3.0081	0.00262883	0.01906
	NPM1P27	2270.15	-0.343593	0.11423	-3.0079	0.0026306	0.0190627
	SINHCAF	274.86	-0.747207	0.248578	-3.00592	0.00264776	0.0191769
	LINC00900	27.9503	1.14325	0.380422	3.00521	0.00265401	0.0192119
	HARBI1	47.5006	0.783981	0.260923	3.00465	0.00265888	0.0192368
	FAM13A	138.526	1.52858	0.508949	3.00341	0.00266975	0.0193052
	EZH2	132.709	-0.857984	0.285735	-3.00272	0.00267575	0.0193383
	CDK5RAP3	229.586	0.456865	0.152188	3.00197	0.00268238	0.0193759
	MLLT3	6.88797	2.86217	0.95358	3.0015	0.00268653	0.0193956
	ITM2B	5458.74	-0.299961	0.0999755	-3.00034	0.00269677	0.0194592
	HSPA8	14949.7	-0.276284	0.0921539	-2.99807	0.00271696	0.0195945
	TDG	256.897	-0.476319	0.158896	-2.99768	0.00272044	0.0196091
	RNPS1P1	290.558	-0.392324	0.130885	-2.99747	0.00272234	0.0196124
	CNOT9	429.438	-0.333928	0.111438	-2.99654	0.00273063	0.0196617
	YBX3	691.261	-0.582543	0.194484	-2.99533	0.00274149	0.019719
	DSTYK	239.766	0.427616	0.142756	2.99543	0.00274055	0.019719
	PNN	1130.15	-0.346304	0.115647	-2.99451	0.00274889	0.0197513
	CPT2	354.31	0.430514	0.143764	2.99459	0.00274818	0.0197513
	ZNF292	601.822	0.425928	0.142272	2.99375	0.00275573	0.0197899
	ADGRE2	283.522	-0.80019	0.267324	-2.99334	0.00275944	0.0198061
	NR2C2	698.717	0.328509	0.109755	2.99311	0.0027615	0.0198104
	MFNG	218.953	0.401482	0.134157	2.99262	0.00276593	0.0198317
	RBM43	45.9115	0.915613	0.306014	2.99206	0.00277097	0.0198574
	SLC39A14	67.7562	-0.859852	0.287663	-2.9891	0.00279803	0.0200407
	NCOA2	526.571	0.416458	0.139367	2.9882	0.00280624	0.020089
	ZBTB25	164.135	0.587246	0.196535	2.988	0.00280811	0.0200918
	YTHDC1	764.268	-0.25396	0.0850271	-2.98681	0.00281904	0.0201593
	ARL6IP5	1230.45	0.327391	0.109636	2.98617	0.00282495	0.020191
	GFM1	749.507	-0.262482	0.0879115	-2.98576	0.00282877	0.0202076
	CSF1R	5343.82	0.289419	0.0969469	2.98533	0.00283271	0.0202251
	ARL13B	146.983	-0.475817	0.159404	-2.98497	0.00283604	0.0202383
	VPS8	735.552	0.33933	0.113712	2.98411	0.00284404	0.0202847
	STK38	444.992	0.343872	0.115362	2.9808	0.00287493	0.0204943
	PARP4	1475.71	0.259891	0.0872121	2.97999	0.00288259	0.0205381
	AC107027.3	14.6229	1.95688	0.656757	2.97962	0.0028861	0.0205523
	UBE2D2	728.371	-0.266224	0.0893964	-2.97802	0.00290118	0.0206489
	HAUS1	98.725	0.8061	0.270791	2.97684	0.00291239	0.0207178
	FBP1	457.826	-0.476994	0.160246	-2.97664	0.00291428	0.0207204
	CDS2	1756.74	0.337782	0.113533	2.97517	0.00292823	0.0207978
	SEMA4C	97.6605	0.73707	0.247731	2.97528	0.0029272	0.0207978
	SCAF4	579.237	-0.425946	0.143212	-2.97424	0.00293718	0.0208396
	FOSL1	73.8212	-1.16936	0.393164	-2.97424	0.00293719	0.0208396
	EIF4G2	10602.9	-0.240444	0.0808521	-2.97387	0.00294067	0.0208534
	SLC25A45	58.4785	0.743694	0.250098	2.97361	0.00294323	0.0208607
	BRD4	1040.73	-0.276522	0.093026	-2.97253	0.00295358	0.0209231
	AKAP11	987.086	0.258898	0.0871323	2.97132	0.00296527	0.020995
	HEMK1	180.277	0.525533	0.176919	2.97048	0.00297339	0.0210415
	MAOA	594.27	-0.523942	0.176398	-2.97023	0.00297573	0.0210471
	UCP2	1257.92	0.376192	0.126662	2.97004	0.00297757	0.0210491
	CXCL2	386.247	-1.97456	0.664982	-2.96934	0.00298443	0.0210867
	IFNGR1	1913.29	0.32474	0.109399	2.96839	0.00299366	0.0211409
	PPP2R2A	459.346	-0.321488	0.108345	-2.96725	0.00300475	0.0212082
	ADIPOR2	839.257	-0.350039	0.117995	-2.96657	0.00301146	0.0212286
	NRBP1	1712.04	-0.226824	0.0764623	-2.96648	0.00301233	0.0212286
	TNS3	7626.85	0.325335	0.109667	2.96657	0.00301145	0.0212286
	CS	920.672	-0.338776	0.114218	-2.96604	0.00301659	0.0212475
	TMCO6	81.3404	0.708206	0.238804	2.96564	0.00302051	0.0212641
	AP3M2	145.293	0.513495	0.173173	2.96522	0.00302469	0.0212825
	SRBD1	111.022	0.648779	0.218967	2.96291	0.00304743	0.0214314
	PRPF4B	946.601	-0.318392	0.107482	-2.96227	0.00305379	0.021465
	BIN2	679.822	0.401242	0.135475	2.96174	0.00305905	0.0214909
	TYSND1	124.436	0.631602	0.213281	2.96136	0.00306288	0.0215067
	C1RL	183.354	0.575682	0.194424	2.96096	0.0030668	0.0215198
	AC113404.3	1101.04	-0.468395	0.158196	-2.96085	0.00306792	0.0215198
	SLC31A1	1679.84	0.323729	0.109365	2.96007	0.00307566	0.0215627
	ZNF274	275.67	-0.406222	0.137248	-2.95976	0.00307879	0.0215627
	TCEAL1	186.214	0.436363	0.147427	2.95986	0.00307777	0.0215627
	ANLN	12.1427	2.07768	0.702302	2.95838	0.0030926	0.0216482
	LAPTM4A	1367.91	0.276947	0.0936481	2.95732	0.00310325	0.0217116
	FBRS	1351.21	-0.369167	0.124845	-2.95699	0.00310658	0.0217237
	ZNF264	207.619	-0.457375	0.154696	-2.95661	0.00311045	0.0217395
	MPP1	2139.66	0.333438	0.11279	2.95628	0.00311374	0.0217513
	TFCP2L1	295.882	0.780258	0.263952	2.95606	0.00311596	0.0217556
	CKAP2	114.541	0.523171	0.177043	2.95505	0.00312621	0.0218118
	SRP72	1012.37	-0.274808	0.0929994	-2.95495	0.00312721	0.0218118
	GRM1	76.3699	1.04656	0.354318	2.95372	0.00313971	0.0218877
	DCLK3	22.9541	-1.2274	0.415748	-2.95226	0.00315457	0.02198
	RSPH3	148.032	0.525811	0.178127	2.95189	0.00315833	0.0219837
	RBM17	455.632	-0.294576	0.0997906	-2.95194	0.00315787	0.0219837
	ARID4A	490.949	0.420632	0.14259	2.94995	0.0031783	0.0221113
	KLC4	177.039	0.52389	0.177616	2.94956	0.00318229	0.0221277
	RAB3A	6.31144	3.06109	1.03829	2.9482	0.00319635	0.0222035
	MTPAP	184.835	-0.456728	0.154918	-2.94819	0.00319646	0.0222035
	KIAA1191	829.638	-0.321515	0.1091	-2.94698	0.00320895	0.0222789
	EPOR	112.011	0.627325	0.212886	2.94676	0.00321124	0.0222834
	KPNA3	827.432	-0.244876	0.0831392	-2.94538	0.00322563	0.0223718
	LINC00920	11.85	1.81515	0.6167	2.94333	0.003247	0.0225086
	AC139495.2	12.3524	2.42314	0.823408	2.94282	0.00325236	0.0225342
	OPRL1	59.9087	0.993045	0.337468	2.94264	0.0032543	0.0225361
	GMPR2	479.644	0.379554	0.129017	2.94189	0.00326211	0.0225603
	UNC5B	195.85	-0.983403	0.334269	-2.94195	0.00326156	0.0225603
	ZMAT1	82.8614	0.773962	0.263088	2.94183	0.00326276	0.0225603
	FAM189B	150.367	0.635332	0.216027	2.94098	0.00327172	0.0226107
	TLK2	253.57	-0.402126	0.136748	-2.94063	0.00327547	0.0226135
	ZNF445	121.816	0.595753	0.202591	2.94066	0.0032751	0.0226135
	KNTC1	127.65	0.616984	0.209898	2.93945	0.00328794	0.0226881
	IKZF5	160.195	-0.441146	0.150086	-2.93929	0.00328966	0.0226884
	CIAPIN1	337.172	-0.333042	0.113326	-2.93881	0.00329476	0.0227121
	CHML	118.808	-0.652243	0.222067	-2.93714	0.00331254	0.022823
	AAK1	1125.13	0.27178	0.0925443	2.93676	0.00331663	0.0228397
	MSH3	96.814	0.596748	0.203225	2.93639	0.00332056	0.0228552
	SEC63	1149.17	-0.262163	0.0892881	-2.93615	0.00332317	0.0228615
	ZC3H6	114.417	0.72012	0.245281	2.9359	0.00332579	0.022868
	CSRNP1	171.46	-0.581743	0.198182	-2.9354	0.00333118	0.0228852
	NMD3	390.026	-0.372499	0.126901	-2.93535	0.00333166	0.0228852
	ADAMTS14	56.5761	1.13822	0.387855	2.93465	0.00333923	0.0229255
	TRMT1L	382.115	0.368467	0.125603	2.93358	0.00335078	0.0229594
	CDK7	169.136	-0.456188	0.155493	-2.93382	0.00334817	0.0229594
	RIOX1	236.464	-0.542435	0.184906	-2.93357	0.00335092	0.0229594
	GVQW3	9.05362	2.2122	0.75402	2.93387	0.00334768	0.0229594
	GCH1	1153.63	-1.66742	0.5685	-2.93301	0.00335692	0.0229889
	NAIP	96.6861	1.099	0.374741	2.93268	0.0033605	0.0230018
	PAAF1	77.1306	0.683167	0.232975	2.93236	0.00336397	0.023014
	GABRR2	13.6325	1.49443	0.509682	2.93209	0.00336694	0.0230227
	ARMC7	168.527	0.680074	0.231965	2.93179	0.00337012	0.0230328
	TRAF4	129.701	-0.836207	0.285303	-2.93094	0.00337933	0.0230738
	TECPR1	602.662	0.499114	0.170292	2.93093	0.00337952	0.0230738
	DDX27	613.132	-0.360224	0.122912	-2.93075	0.00338146	0.0230755
	FAM120C	155.193	0.540115	0.184327	2.93021	0.00338737	0.0231042
	LRIG3	35.198	1.28082	0.437228	2.92941	0.00339609	0.023152
	AC005622.1	10.3348	2.13074	0.727652	2.92824	0.00340888	0.0232276
	CARD10	8.3756	-1.91158	0.652861	-2.928	0.00341152	0.0232339
	HPCAL1	972.118	-0.394552	0.134777	-2.92745	0.00341756	0.0232634
	EIF4A1P10	1368.02	-0.313122	0.106997	-2.92646	0.00342844	0.0233141
	ZNF815P	15.8832	1.63107	0.55733	2.92658	0.00342714	0.0233141
	SLC25A39	675.245	-0.347407	0.118746	-2.92563	0.00343763	0.0233649
[truncated: 13,040 more rows]
