# Supplementary material for: Species-specific metabolic reprogramming in human and mouse microglia during inflammatory pathway induction
Source: Nat Commun. 2023 Oct 13;14:6454. doi: 10.1038/s41467-023-42096-7 (PMC10575978; doi:10.1038/s41467-023-42096-7)
Supplement: Supplementary file 12 — Source data [file 41467_2023_42096_MOESM12_ESM.xlsx]

## Sheet: Fig 3
Fig 3A Relative mRNA compared to control
	Nanog	NeuN	P2RY12	CD11c	TMEM119
	0.001572	0.095731	9835.55	3320.25	11643.2
	N=1, House keeping genes: HMBS & HPRT
	N=Different animals
Nanog	h OCT4	P2RY12	CD11c	TMEM119	CD68
0.001	0.038	11.809	5.737	19.816	1.049
0.014	0.025	68.186	165.528	12.184	857.361
0.007	0.095	205.075	45.38	35.594	1639.38
0.007	0.337	13.846	38.98	19.696	912.663
	N=4, House keeping gen: GAPDH
	N=Different animals

## Sheet: Fig 4
	4c Mouse Hexokinases Transcript abundance																						4d Human Hexokinases Transcript abundance
		Control	LPS4hr	LPS 24	N Control	N LPS4h	N LPS24h	Mean Control	Mean LPS4hr	Mean LPS 24hr	SD Control	SD LPS4hr	SD LPS24hr	p value Ctr vs LPS 4h	p value Ctr vs LPS 24h	p value LPS 4h vs LPS 24h								Control	LPS4hr	LPS 24	N Control	N LPS4h	N LPS24h	Mean Control	Mean LPS4hr	Mean LPS 24hr	SD Control	SD LPS4hr	SD LPS24hr	p value Ctr vs LPS 4h	p value Ctr vs LPS 24h	p value LPS 4h vs LPS 24h
	Hk1	1754.97	1792.28	1381.22	3	3	3	1774.55	1709.33	1565.11	35.0457	1083.34	374.105	0.954446	0.849474	0.903144							HK1	2060.66	1354.69	2333.36	4	4	4	1846.69	1356.61	2143.26	691.185	577.548	820.804	0.000778876	0.296041	3.34009e-07
		1815.01	2748.81	1995.57																				2087.89	1397.48	2725.52
		1753.68	586.9	1318.54																				836.277	630.652	936.188
	Hk2	3394.26	12432.8	4493.51	3	3	3	3499.21	15345.7	6309.09	266.216	2627.56	1720.66	3.53067e-17	0.00275572	3.53958e-06								2401.95	2043.63	2577.96
		3301.46	16067.1	6518.02																			HK2	2331.89	2216.12	3614.59	4	4	4	2625.54	2936.94	3172.31	326.42	486.811	780.335	0.603021	0.491809	0.719728
		3801.9	17537.3	7915.75																				2396.77	3101.1	4002.49
	Hk3	17305.1	32108	19874.8	3	3	3	18693.4	35488.8	24681.4	4469.96	11243.8	4351.08	0.00380545	0.30561	0.188807								3036.13	3146.4	2278.81
		23692.8	48035.1	25818.1																				2737.37	3284.15	2793.36
		15082.3	26323.3	28351.4																			HK3	501.955	321.695	354.825	4	4	4	775.967	583.666	634.23	534.954	427.732	387.058	0.0350843	0.651666	0.279205
																								1405.29	1073.2	1086.85
		N=different animals																						195.648	142.239	272.385
		Statistical test: Adjusted pvalue from Wald test after multiple testing correction from DESeq2																						1000.98	797.534	822.862
																								N=different animals
																								Statistical test: Adjusted pvalue from Wald test after multiple testing correction from DESeq2
	4c Mouse Gpi1 Transcript abundance																						4d Human Gpi1 Transcript abundance
		Control	LPS4hr	LPS 24	N Control	N LPS4h	N LPS24h	Mean Control	Mean LPS4hr	Mean LPS 24hr	SD Control	SD LPS4hr	SD LPS24hr	p value Ctr vs LPS 4h	p value Ctr vs LPS 24h	p value LPS 4h vs LPS 24h								Control	LPS4hr	LPS 24	N Control	N LPS4h	N LPS24h	Mean Control	Mean LPS4hr	Mean LPS 24hr	SD Control	SD LPS4hr	SD LPS24hr	p value Ctr vs LPS 4h	p value Ctr vs LPS 24h	p value LPS 4h vs LPS 24h
	Gpi1	7604.86	6852.32	4696.15	3	3	3	7460.19	5704.9	4793.54	467.03	1500.71	848.092	0.266166	0.035662	0.564721							GPI1	2078.27	2105.32	2316.39	4	4	4	2033.71	2164.83	2090.67	203.935	173.896	261.414	0.454867	0.88662	0.690109
		6937.95	6255.78	3998.34																				2303.64	2410.58	2296.58
		7837.77	4006.61	5686.12																				1861.04	2140.45	1971.04
																								1891.91	2003	1778.66
		N=different animals
		Statistical test: Adjusted pvalue from Wald test after multiple testing correction from DESeq2																						N=different animals
																								Statistical test: Adjusted pvalue from Wald test after multiple testing correction from DESeq2
	4c Mouse Pfkm, Pfkl, Pfkp Transcript abundance																						4d Human Pfkm, Pfkl, Pfkp Transcript abundance
		Control	LPS4hr	LPS 24	N Control	N LPS4h	N LPS24h	Mean Control	Mean LPS4hr	Mean LPS 24hr	SD Control	SD LPS4hr	SD LPS24hr	p value Ctr vs LPS 4h	p value Ctr vs LPS 24h	p value LPS 4h vs LPS 24h	ANOVA p value Ctr vs LPS 4h	ANOVA p value Ctr vs LPS 24h	ANOVA p valueLPS 4h vs LPS 24h					Control	LPS4hr	LPS 24	N Control	N LPS4h	N LPS24h	Mean Control	Mean LPS4hr	Mean LPS 24hr	SD Control	SD LPS4hr	SD LPS24hr	p value Ctr vs LPS 4h	p value Ctr vs LPS 24h	p value LPS 4h vs LPS 24h
	Pfkm	496.855	11.3149	173.194	3	3	3	480.153	85.1773	165.367	32.3556	125.162	18.645	NA	NA	NA	0.0016	0.0053	0.4442				PFKM	227.201	46.4671	205.182	4	4	4	248.841	175.48	278.501	85.0898	136.039	60.665	0.0658009	0.805881	0.014091
		500.743	229.69	144.084																				199.829	130.96	306.056
		442.859	14.5272	178.823																				374.595	366.738	345.307
	Pfkl	3443.84	4807.33	2541.62	3	3	3	3186.37	4173.98	2097.56	445.653	1640.43	614.832	0.470757	0.21086	0.0301614								193.737	157.754	257.46
		3443.51	5403.31	1395.82																			PFKL	2367.12	2348.37	2725.21	4	4	4	2315.81	2370.68	2507.22	155.361	237.764	352.35	0.852954	0.625594	0.614215
		2671.78	2311.28	2355.26																				2422.71	2687.81	2877.97
	Pfkp	2121.83	4851.09	1386.42	3	3	3	2003.45	5182.35	1584.13	163.11	788.196	543.767	5.99e-06	0.423624	2.36326e-08								2085.32	2111.31	2297.04
		2071.13	6082.11	2199.09																				2388.11	2335.24	2128.67
		1817.39	4613.85	1166.88																			PFKP	265.068	428.927	341.712	4	4	4	408.493	469.369	369.527	105.031	36.0446	51.552	0.313727	0.783425	0.0999804
																								426.774	511.936	426.623
		N=different animals																						517.752	483.271	396.781
		Statistical test: Adjusted pvalue from Wald test after multiple testing correction from DESeq2																						424.377	453.343	312.99
		If DESq2 detected outlier count by Cook's distance p value is set to NA. In that case ANOVA one way is shown
																								N=different animals
																								Statistical test: Adjusted pvalue from Wald test after multiple testing correction from DESeq2
	4c Mouse Pfkfb2, Pfkfb3, Pfkfb4 Transcript abundance																						4d Human Pfkfb2, Pfkfb3, Pfkfb4 Transcript abundance
		Control	LPS4hr	LPS 24	N Control	N LPS4h	N LPS24h	Mean Control	Mean LPS4hr	Mean LPS 24hr	SD Control	SD LPS4hr	SD LPS24hr	p value Ctr vs LPS 4h	p value Ctr vs LPS 24h	p value LPS 4h vs LPS 24h								Control	LPS4hr	LPS 24	N Control	N LPS4h	N LPS24h	Mean Control	Mean LPS4hr	Mean LPS 24hr	SD Control	SD LPS4hr	SD LPS24hr	p value Ctr vs LPS 4h	p value Ctr vs LPS 24h	p value LPS 4h vs LPS 24h
	Pfkfb2	267.707	0	98.7204	3	3	3	308.391	21.8211	99.2188	93.8357	35.3089	10.3248	0.0115761	0.380775	0.25519							PFKFB2	616.436	332.418	485.957	4	4	4	598.528	444.312	538.914	123.804	257.229	210.75	0.00634833	0.557543	0.147431
		241.763	62.5578	89.1522																				536.415	276.094	410.393
		415.703	2.90544	109.784																				763.505	827.73	850.398
	Pfkfb3	5412.53	4141.26	1750.12	3	3	3	4617.01	3337.21	2263.32	1090.71	813.458	456.091	0.246833	0.00202313	0.180787								477.754	341.003	408.907
		5064.82	3355.71	2622.34																			PFKFB3	1138.65	2280.46	3839.83	4	4	4	837.805	1408.67	2024.75	219.523	605.823	1310.62	0.00226751	5.44399e-07	0.0917995
		3373.67	2514.66	2417.51																				826.433	1347.59	2116.89
	Pfkfb4	925.407	300.223	723.084	3	3	3	948.446	283.61	443.417	26.7694	101.997	251.468	0.00207916	0.0763749	0.424912								770.663	937.409	945.84
		977.812	376.281	235.938																				615.479	1069.22	1196.43
		942.12	174.327	371.228																			PFKFB4	166.438	39.3183	410.363	4	4	4	153.187	77.5463	256.988	26.8239	30.121	151.967	0.0382388	0.281727	0.00013189
																								183.914	103.748	359.384
		N=different animals																						137.192	99.3962	93.2971
		Statistical test: Adjusted pvalue from Wald test after multiple testing correction from DESeq2																						125.204	67.7226	164.909
																								N=different animals
																								Statistical test: Adjusted pvalue from Wald test after multiple testing correction from DESeq2
	4c Mouse Ldhb Transcript abundance																						4d Human Ldhb Transcript abundance
		Control	LPS4hr	LPS 24	N Control	N LPS4h	N LPS24h	Mean Control	Mean LPS4hr	Mean LPS 24hr	SD Control	SD LPS4hr	SD LPS24hr	p value Ctr vs LPS 4h	p value Ctr vs LPS 24h	p value LPS 4h vs LPS 24h								Control	LPS4hr	LPS 24	N Control	N LPS4h	N LPS24h	Mean Control	Mean LPS4hr	Mean LPS 24hr	SD Control	SD LPS4hr	SD LPS24hr	p value Ctr vs LPS 4h	p value Ctr vs LPS 24h	p value LPS 4h vs LPS 24h
	Ldhb	1687.77	1102.07	137.689	3	3	3	1437.01	1121.59	192.227	232.227	464.055	49.4485	0.563108	2.35662e-12	4.54879e-09							LDHB	45.7924	28.5951	60.166	4	4	4	57.1511	43.1995	51.5269	11.7886	11.0688	8.67313	0.358443	0.878198	0.598132
		1393.9	667.594	234.137																				63.6624	52.1574	56.2262
		1229.35	1595.09	204.854																				70.3856	51.4118	49.3295
																								48.7638	40.6336	40.3859
		N=different animals
		Statistical test: Adjusted pvalue from Wald test after multiple testing correction from DESeq2																						N=different animals
																								Statistical test: Adjusted pvalue from Wald test after multiple testing correction from DESeq2

## Sheet: Fig 5
	Figure 5
	5a Mouse Hexokinases Transcript abundance											5b Human Hexokinases Transcript abundance											5c Mouse Hexokinases Label Free Quantitation											5d Human Hexokinases Label Free Quantitation
		Control	LPS4hr	N Control	N LPS4h	Mean Control	Mean LPS4hr	SEM Control	SEM LPS 4hr	pvalue			Control	LPS4	N Control	N LPS4h	Mean Control	Mean LPS4hr	SEM Control	SEM LPS 4hr	pvalue			Control	LPS4hr	N Control	N LPS4h	Mean Control	Mean LPS4hr	SEM Control	SEM LPS 4hr	pvalue			Control	LPS4hr	N Control	N LPS4h	Mean Control	Mean LPS4hr	SEM Control	SEM LPS 4hr	pvalue
	Hk1	1754.97	1792.28	3	3	1774.55	1709.33	20.2337	625.466	0.954446		HK1	2060.66	1354.69	4	4	1846.69	1356.61	345.592	288.774	0.000778876		HK1	208564	173875	4	4	160743	160960	24837.9	12877.2	0.988236		HK1	1147949	1.13752e+06	5	5	913903	924774	59835	56795.1	0.728762
		1815.02	2748.81										2087.89	1397.48										176314	177186										824468	870113
		1753.68	586.9										836.277	630.652										166892	170212										835163	942730
	Hk2	3394.26	12432.8	3	3	3499.21	15345.7	153.7	1517.02	3.53067e-17			2401.95	2043.63										91202.3	122565										865823	821781
		3301.46	16067.1									HK2	2331.89	2216.12	4	4	2625.54	2936.94	163.21	243.406	0.603021		HK2	349278	279854	4	4	347322	340280	39052.6	36547.9	0.844743			896110	851729
		3801.9	17537.3										2396.77	3101.1										423218	364738									HK2	107370	85819	5	5	64356.1	50766.2	12204.5	9102.01	0.143809
	Hk3	17305.1	32108	3	3	18693.4	35488.8	2580.73	6491.59	0.00380545			3036.13	3146.4										377342	432871										73676.9	38485.3
		23692.8	48035.1										2737.37	3284.15										239452	283656										50385.2	49680.5
		15082.3	26323.3									HK3	501.955	321.695	4	4	775.967	583.666	267.477	213.866	0.0350843		HK3	64252.5	113845	4	4	90146.6	92420.9	22056.3	12719.7	0.914696			52618.1	35390.5
													1405.29	1073.2										66076.1	59780.6										37730.2	44455.9
		N=different animals											195.648	142.239										74265.3	84720.9									HK3	141538	143454	5	5	108180	109705	8768.55	8535.61	0.624508
		Statistical test: Adjusted pvalue from Wald test after multiple testing correction from DESeq2											1000.98	797.534										155992	111337										90118.2	100456
																																			102488	106191
															N= independent experiments									N=different animals											100198	99077.5
																								Statistical test: Two-sided paired t-test between Control and LPS4hr											106557	99345.4
																																			N=different experiments
																																			Statistical test: Two-sided paired t-test between Control and LPS4hr
	5e Mouse Hexikonases by targeted proteomics											5f Human Hexikonases by targeted proteomics											5g Mouse Pfk transcript abundance											5h Human PFKs transcript abundance
		Control	LPS4hr	N Control	N LPS4h	Mean Control	Mean LPS4hr	SEM Control	SEM LPS 4hr	pvalue			Control	LPS4hr	N Control	N LPS4h	Mean Control	Mean LPS4hr	SEM Control	SEM LPS 4hr	pvalue			Control	LPS4	N Control	N LPS4h	Mean Control	Mean LPS4hr	SEM Control	SEM LPS 4hr	pvalue			Control	LPS4	N Control	N LPS4h	Mean Control	Mean LPS4hr	SEM Control	SEM LPS 4hr	pvalue
	HK1_HM_FLLSESGSGK	1	1.45833	4	4	1	1.19808	0	0.219791	0.433892		HK1_HM_FLLSESGSGK	1	1.27542	5	5	1	1.27714	0	0.182846	0.204177		Pfkl	3443.84	4807.34	3	3	3186.37	4173.98	257.298	947.105	0.470757		Pfkl	2367.12	2348.37	4	4	2315.81	2370.68	77.6807	118.882	0.852954
		1	1										1	0.685345										3443.51	5403.31										2422.71	2687.81
		1	1.65217										1	1.82927										2671.78	2311.28										2085.32	2111.31
		1	0.681818										1	1.21807									Pfkp	2121.83	4851.09	3	3	2003.45	5182.35	94.1719	455.065	5.99e-06			2388.11	2335.24
	HK1_HM_HIDLVEGDEGR	1	3	3	3	1	1.66667	0	0.666667	0.42265			1	1.37759										2071.13	6082.11									Pfkp	265.068	428.927	4	4	408.493	469.369	52.5157	18.0223	0.313727
		1	1									HK1_HM_HIDLVEGDEGR	1	1.30531	5	5	1	1.33938	0	0.19453	0.155993			1817.39	4613.85										426.774	511.936
													1	0.682432									Pfkm	496.855	11.3149	3	3	480.153	85.1773	18.6805	72.2622	NA			517.752	483.271
		1	1										1	1.8956										500.743	229.69										424.377	453.343
	HK2_HM_LDESFLVSWTK	1	1.95442	4	4	1	1.36065	0	0.231584	0.217268			1	1.35374										442.859	14.5272									Pfkm	227.201	46.4671	4	4	248.841	175.48	42.5449	68.0196	0.0658009
		1	1.43939										1	1.45982																					199.829	130.96
		1	1.19565									HK2_HM_LDESFLVSWTK	1		3	1	1	1.39286	0	NA	NA			N=different animals											374.595	366.738
		1	0.853125																					Statistical test: Adjusted pvalue from Wald test after multiple testing correction from DESeq2											193.737	157.754
													1	1.39286
		N=different animals											1
		Statistical test: Two-sided paired t-test between Control and LPS4hr
													N= independent experiments
													NA= t-test Not aplicable
	5i Mouse PFKs by label free quantitation											5j Human PFKs by label free quantitation											5k Mouse PFKs by targeted proteomics											5l Human PFKs by targeted proteomics
		Control	LPS4hr	N Control	N LPS4h	Mean Control	Mean LPS4hr	SEM Control	SEM LPS 4hr	pvalue			Control	LPS4hr	N Control	N LPS4h	Mean Control	Mean LPS4hr	SEM Control	SEM LPS 4hr	pvalue			Control	LPS4	N Control	N LPS4h	Mean Control	Mean LPS4hr	SEM Control	SEM LPS 4hr	pvalue			Control	LPS 4h	N Control	N LPS4h	Mean Control	Mean LPS4hr	SEM Control	SEM LPS 4hr	pvalue
	PFKL	114886	129889	4	4	86243.6	98338.1	9594.15	11635.6	0.120811		PFKL	235370	285466	5	5	265366	286631	9697.9	5480.27	0.0497792		PFKL_HM_GQVQEVGWHDVAGWLGR	1	0.692308	4	4	1	3.06593	0	1.40128	0.23684		PFKL_HM_GQVQEVGWHDVAGWLGR	1	2.44986	5	5	1	1.72369	0	0.293164	0.0690535
		78231.9	93205.9										283494	297306										1	7										1	1.10012
		74031	96394.8										252751	266164										1	3.07143										1	2.37433
		77825.6	73862.5										267764	290320										1	1.5										1	1.12828
	PFKM	56000.6	56583.8	4	4	38874.2	43497.2	10313.9	10989.1	0.263917			287450	293900									PFKM_HM_VLVVHDGFEGLAK	1	1.02839	4	4	1	0.887725	0	0.302844	0.735466			1	1.56588
		54803	67199.5									PFKM	46937.4	52656	5	5	46212.7	45938.3	2273.65	2481.68	0.933464			1	1.17855									PFKM_HM_VLVVHDGFEGLAK	1	1.43333	5	5	1	1.54069	0	0.131323	0.0146452
		31916.1	29538.3										50630.7	48143.7										1	0										1	1.52174
		12777	20667.1										45047.8	48318.2										1	1.34396										1	1.81481
	PFKP	24432	16952.7	4	3	21691	32940.7	4217.71	12831.7	0.532262			38137.9	41635.7									PFKP_HM_VTILGHVQR	1	1.53125	4	4	1	1.22966	0	0.21607	0.365798			1	1.11538
		31110.1	58319.8										50309.8	38937.8										1	1.66667										1	1.81818
		10957.9										PFKP	114402	120010	5	5	104205	104647	3918.77	4256.26	0.854329			1	0.807692									PFKP_HM_VTILGHVQR	1	1.17647	5	5	1	1.37564	0	0.128686	0.0432848
		20264	23549.5										109391	102817										1	0.913043										1	1.01724
													96144	95122.8									PFKM_HM_LLAHVRPPVSK	1	0.769231	4	4	1	1.23736	0	0.513612	0.67544			1	1.75
		N=different animals											94045.2	99164.2										1	0.375										1	1.52273
		Statistical test: Two-sided paired t-test between Control and LPS4hr											107044	106121										1	2.71429										1	1.41176
																								1	1.09091									PFKM_HM_LLAHVRPPVSK	1	1.4	5	5	1	2.83	0	0.595945	0.0372655
													N= independent experiments										PFKP_M_YLEHLSGDGK	1	0.813953	4	4	1	0.853488	0	0.309401	0.66816			1	2.75
																								1	1.2										1	5
																								1	0										1	2.25
																								1	1.4										1	2.75
																																		PFKP_M_YLEHLSGDGK	1	1.25	5	5	1	1.38333	0	0.0935414	0.0148773
																																			1	1.33333
																																			1	1.33333
																																			1	1.75
																																			1	1.25
	5m Mouse Pfkfbs transcript abundance												5n Human PFKFBs transcript abundance										5o Mouse PFKFBs by targeted proteomics											5p Human PFKFBs by targeted proteomics
		Control	LPS4	N Control	N LPS4h	Mean Control	Mean LPS4hr	SEM Control	SEM LPS 4hr	pvalue			Control	LPS4	N Control	N LPS4h	Mean Control	Mean LPS4hr	SEM Control	SEM LPS 4hr	pvalue			Control	LPS4	N Control	N LPS4h	Mean Control	Mean LPS4hr	SEM Control	SEM LPS 4hr	pvalue			Control	LPS4	N Control	N LPS4h	Mean Control	Mean LPS4hr	SEM Control	SEM LPS 4hr	pvalue
	Pfkfb1	31.9486	0	3	3	36.6205	13.0718	4.15716	13.0718	0.605344		PFKFB2	616.436	332.418	4	4	598.528	444.312	61.9022	128.614	0.00634833		PFKFB1_HMiso12_IFDVGTR	1	0.760931	3	3	1	1.18493	0	0.215267	0.480818		PFKFB1_HMiso12_IFDVGTR	1	1.26071	5	5	1	1.44472	0	0.0695581	0.00307238
		33.0003	39.2153										536.415	276.094										1	1.33224										1	1.50999
		44.9126	0										763.505	827.73																					1	1.53185
	Pfkfb2	267.707	0	3	3	308.391	21.8211	54.1761	20.3856	0.0115761			477.754	341.003										1	1.46163										1	1.30154
		241.763	62.5578									PFKFB3	1138.65	2280.46	4	4	837.805	1408.67	109.762	302.911	0.00226751		PFKFB1_HMiso12_SSDELPYLK	1	0.896177	4	4	1	1.28248	0	0.369745	0.500473			1	1.61952
		415.703	2.90544										826.433	1347.59										1	2.38178									PFKFB1_HMiso12_SSDELPYLK	1	0.204676	5	5	1	1.04812	0	0.310077	0.88419
	Pfkfb3	5412.53	4141.26	3	3	4617.01	3337.21	629.721	469.65	0.246833			770.663	937.409										1	1.04563										1	0.811097
		5064.82	3355.71										615.479	1069.22										1	0.806306										1	1.79022
		3373.67	2514.66									PFKFB4	166.438	39.3183	4	4	153.187	77.5463	13.412	15.0605	0.0382388		PFKFB2_HMmc_Hiso1_NSFTPLSSSNTIR	1	1.121	3	3	1	1.02868	0	0.368831	0.945101			1	1.74048
	Pfkfb4	925.407	300.223	3	3	948.446	283.61	15.4553	58.8878	0.00207916			183.914	103.748										1	1.61633										1	0.694129
		977.812	376.281										137.192	99.3962																				PFKFB2_HMmc_Hiso1_NSFTPLSSSNTIR	1	0.891465	5	5	1	0.963015	0	0.0936918	0.713173
		942.12	174.327										125.204	67.7226										1	0.348708										1	1.01738
																							PFKFB3_HM_STIQTAEALR	1	1.06042	4	4	1	1.1652	0	0.233754	0.530677			1	0.741515
		N=different animals																						1	1.50942										1	0.870297
		Statistical test: Adjusted pvalue from Wald test after multiple testing correction from DESeq2																						1	1.54427										1	1.29442
																								1	0.546708									PFKFB3_HM_STIQTAEALR	1	1.92664	5	5	1	1.85447	0	0.153775	0.00513455
																							PFKFB3_HM_YPTGESYQDLVQR	1	0.843192	3	3	1	1.0246	0	0.111246	0.845501			1	1.51944
																								1	1.22686										1	2.34622
																																			1	1.5309
																								1	1.00375										1	1.94915
																																		PFKFB3_HM_YPTGESYQDLVQR	1	1.62581	5	5	1	1.01937	0	0.228653	0.936568
																																			1	0.607101
																																			1	0.811005
																																			1	0.544592
																																			1	1.50833

## Sheet: Fig 6
	6c Mouse Dld & Pdha1 Transcript abundance																	6d Human Dld & Pdha1 Transcript abundance
		Control	LPS4hr	LPS 24	N Control	N LPS4h	N LPS24h	Mean Control	Mean LPS4hr	Mean LPS 24hr	SD Control	SD LPS4hr	SD LPS24hr	p value Ctr vs LPS 4h	p value Ctr vs LPS 24h	p value LPS 4h vs LPS 24h			Control	LPS4hr	LPS 24	N Control	N LPS4h	N LPS24h	Mean Control	Mean LPS4hr	Mean LPS 24hr	SD Control	SD LPS4hr	SD LPS24hr	p value Ctr vs LPS 4h	p value Ctr vs LPS 24h	p value LPS 4h vs LPS 24h
	Dld	2577.92	6015.01	3958.34	3	3	3	2310.27	7580.53	4444.36	242.811	4254.59	831.359	1.11184e-05	0.0300062	0.121413		DLD	606.749	1272.48	1070.65	4	4	4	767.53	1366.28	1061.27	121.125	135.031	246.433	1.92009e-07	0.0209791	0.0442695
		2104.13	4330.49	3970.43															800.496	1449.07	1350.01
		2248.76	12396.1	5404.3															764.698	1232.17	747.449
	Pdha1	1817.76	1242.38	2617.82	3	3	3	2021.65	1534.62	2491.12	221.374	264.984	118.249	0.180427	0.346085	0.0109004			898.177	1511.41	1076.96
		1990.06	1602.23	2383.7														PDHA1	930.819	1043.72	806.842	4	4	4	992.026	1055.08	940.369	170.08	244.745	212.677	0.635146	0.723162	0.235383
		2257.12	1759.25	2471.83															1123.52	1231.94	1081.63
																			779.014	712.911	715.278
		N=different animals																	1134.75	1231.76	1157.73
		Statistical test: Adjusted pvalue from Wald test after multiple testing correction from DESeq2
																			N=different animals
																			Statistical test: Adjusted pvalue from Wald test after multiple testing correction from DESeq2
	6c Mouse Aco1 Transcript abundance																	6d Human Aco1 Transcript abundance
		Control	LPS4hr	LPS 24	N Control	N LPS4h	N LPS24h	Mean Control	Mean LPS4hr	Mean LPS 24hr	SD Control	SD LPS4hr	SD LPS24hr	p value Ctr vs LPS 4h	p value Ctr vs LPS 24h	p value LPS 4h vs LPS 24h			Control	LPS4hr	LPS 24	N Control	N LPS4h	N LPS24h	Mean Control	Mean LPS4hr	Mean LPS 24hr	SD Control	SD LPS4hr	SD LPS24hr	p value Ctr vs LPS 4h	p value Ctr vs LPS 24h	p value LPS 4h vs LPS 24h
	Aco1	2343.26	1665.56	1197.63	3	3	3	2239.32	1594.31	1470.53	205.812	198.765	366.809	0.152904	0.0593778	0.832867		ACO1	457.043	936.49	1413.9	4	4	4	649.36	1035.45	1267.45	192.126	123.633	264.732	0.000652458	1.88579e-06	0.248806
		2372.43	1369.74	1887.51															519.321	1043.72	1134.38
		2002.27	1747.62	1326.46															761.119	954.546	968.36
																			859.957	1207.06	1553.17
		N=different animals
		Statistical test: Adjusted pvalue from Wald test after multiple testing correction from DESeq2																	N=different animals
																			Statistical test: Adjusted pvalue from Wald test after multiple testing correction from DESeq2
	6c Mouse Idh1 & Idh2 Transcript abundance																	6c Human Idh1 & Idh2 Transcript abundance
		Control	LPS4hr	LPS 24	N Control	N LPS4h	N LPS24h	Mean Control	Mean LPS4hr	Mean LPS 24hr	SD Control	SD LPS4hr	SD LPS24hr	p value Ctr vs LPS 4h	p value Ctr vs LPS 24h	p value LPS 4h vs LPS 24h			Control	LPS4hr	LPS 24	N Control	N LPS4h	N LPS24h	Mean Control	Mean LPS4hr	Mean LPS 24hr	SD Control	SD LPS4hr	SD LPS24hr	p value Ctr vs LPS 4h	p value Ctr vs LPS 24h	p value LPS 4h vs LPS 24h
	Idh1	4434.24	1692.71	1374.29	3	3	3	4007.69	1351.16	1216.29	778.262	328.566	183.586	1.39278e-07	5.69126e-09	0.789188		IDH1	4190.01	2923.85	2769.95	4	4	4	3727.43	2861.22	2729.36	351.439	80.5021	250.724	0.000393245	5.09225e-05	0.635
		4479.43	1037.34	1014.89															3789.68	2784.75	2505.25
		3109.41	1323.43	1259.68															3551.49	2937.33	3065.94
	Idh2	2279.54	1899.44	678.119	3	3	3	2309.62	1385.38	617.783	62.6909	768.021	57.5156	0.216891	7.82077e-05	0.0402008			3378.54	2798.94	2576.28
		2381.68	1754.17	611.65														IDH2	1560.46	1125.93	996.597	4	4	4	1241.87	951.923	920.287	381.937	163.357	174.061	0.0258334	0.0199729	0.819269
		2267.63	502.517	563.579															1436.53	1004.03	966.279
																			696.698	735.189	664.876
		N=different animals																	1273.79	942.54	1053.4
		Statistical test: Adjusted pvalue from Wald test after multiple testing correction from DESeq2
																			N=different animals
																			Statistical test: Adjusted pvalue from Wald test after multiple testing correction from DESeq2
	6c Mouse Ogdh Transcript abundance																	6c Human Ogdh Transcript abundance
		Control	LPS4hr	LPS 24	N Control	N LPS4h	N LPS24h	Mean Control	Mean LPS4hr	Mean LPS 24hr	SD Control	SD LPS4hr	SD LPS24hr	p value Ctr vs LPS 4h	p value Ctr vs LPS 24h	p value LPS 4h vs LPS 24h			Control	LPS4hr	LPS 24	N Control	N LPS4h	N LPS24h	Mean Control	Mean LPS4hr	Mean LPS 24hr	SD Control	SD LPS4hr	SD LPS24hr	p value Ctr vs LPS 4h	p value Ctr vs LPS 24h	p value LPS 4h vs LPS 24h
	Ogdh	5270.41	4276.29	4551.53	3	3	3	5180.22	3864.81	4839.41	78.1937	683.843	290.608	0.0817657	0.786874	0.258835		OGDH	1041.78	950.788	964.971	4	4	4	1295.5	1359.23	1338.05	171.818	283.835	287.19	0.768809	0.925598	0.920031
		5138.72	4242.73	4834.03															1359.9	1391.81	1665.34
		5131.53	3075.41	5132.67															1357.61	1586.91	1367.29
																			1422.72	1507.43	1354.61
		N=different animals
		Statistical test: Adjusted pvalue from Wald test after multiple testing correction from DESeq2
																			N=different animals
																			Statistical test: Adjusted pvalue from Wald test after multiple testing correction from DESeq2
	6c Mouse Suclg2 Transcript abundance																	6d Mouse Suclg2 Transcript abundance
		Control	LPS4hr	LPS 24	N Control	N LPS4h	N LPS24h	Mean Control	Mean LPS4hr	Mean LPS 24hr	SD Control	SD LPS4hr	SD LPS24hr	p value Ctr vs LPS 4h	p value Ctr vs LPS 24h	p value LPS 4h vs LPS 24h			Control	LPS4hr	LPS 24	N Control	N LPS4h	N LPS24h	Mean Control	Mean LPS4hr	Mean LPS 24hr	SD Control	SD LPS4hr	SD LPS24hr	p value Ctr vs LPS 4h	p value Ctr vs LPS 24h	p value LPS 4h vs LPS 24h
	Suclg2	398.644	424.685	301.864	3	3	3	355.075	269.766	223.889	181.369	148.428	148.014	0.960434	0.007183	0.0155339		SUCLG2	1550.96	1575.01	1304.56	4	4	4	2053.85	1947.03	1639.46	355.748	463.794	337.777	0.470247	0.0163169	0.120696
		510.691	255.797	316.614															2067.64	1908.74	1581.78
		155.889	128.816	53.1892															2357.47	2611.13	2109.37
																			2239.31	1693.24	1562.14
		N=different animals																FH	323.189	443.224	313.943	4	4	4	424.655	570.641	450.464	128.648	167.578	149.385	0.000382666	0.805881	0.00612
		Statistical test: Adjusted pvalue from Wald test after multiple testing correction from DESeq2																	508.71	670.109	505.456
																			306.595	414.722	346.379
																			560.125	754.51	636.077
																			N=different animals
																			Statistical test: Adjusted pvalue from Wald test after multiple testing correction from DESeq2
	6c Mouse Mdh1 Transcript abundance																	6d Mouse Mdh1 Transcript abundance
		Control	LPS4hr	LPS 24	N Control	N LPS4h	N LPS24h	Mean Control	Mean LPS4hr	Mean LPS 24hr	SD Control	SD LPS4hr	SD LPS24hr	p value Ctr vs LPS 4h	p value Ctr vs LPS 24h	p value LPS 4h vs LPS 24h			Control	LPS4hr	LPS 24	N Control	N LPS4h	N LPS24h	Mean Control	Mean LPS4hr	Mean LPS 24hr	SD Control	SD LPS4hr	SD LPS24hr	p value Ctr vs LPS 4h	p value Ctr vs LPS 24h	p value LPS 4h vs LPS 24h
	Mdh1	5556.85	4816.39	2428.18	3	3	3	5108.39	3961.4	2295.92	426.25	872.434	120.881	0.216891	7.56756e-07	0.00256917		MDH1	981.895	972.234	914.832	4	4	4	1250.24	1279.71	1160.02	213.049	233.92	180.548	0.901072	0.703287	0.429974
		5059.8	3995.3	2268.43															1414.13	1224	1201.62
		4708.51	3072.51	2191.15															1176.27	1444.67	1349.05
																			1428.65	1477.95	1174.56
		N=different animals
		Statistical test: Adjusted pvalue from Wald test after multiple testing correction from DESeq2																	N=different animals
																			Statistical test: Adjusted pvalue from Wald test after multiple testing correction from DESeq2

## Sheet: Fig 7
		Fig 7A. Mouse Basal Respiration OCR Seahorse Measurements
		Time (minutes)	OCR Control N=4				OCR LPS 4h N=4				OCR LPS 24h N=5
		1.31667	12.5283	15.4789	12.5621	10.2482	18.8835	17.5716	17.949	13.3445	5.74079	6.34699	11.885	10.3176	6.84785
		8.08333	12.6494	15.513	11.8425	8.94187	17.6745	17.3417	16.8721	13.3556	4.52481	11.091	11.5169	10.8283	6.15008
		14.8667	14.4601	16.3783	14.2565	10.6402	18.4292	18.2532	19.3424	12.2985	6.02713	10.0893	12.6571	11.5225	6.91763
		21.8333	13.6781	11.4954	11.7859	8.25822	11.6831	9.2178	15.2469	10.7352	4.69983	7.84987	8.07232	13.7339	5.57636
		28.6167	13.1898	10.4346	11.4238	8.07703	10.3121	12.323	12.3097	10.2846	3.21181	10.5485	8.7623	11.6367	5.94708
		35.4	11.8259	7.34973	12.771	7.84588	8.59282	12.9272	13.7755	11.0716	3.85771	6.83568	8.00403	10.2702	4.18602
		42.3833	27.346	37.7531	38.7751	37.8375	27.1635	28.0858	47.3161	32.2059	17.6372	27.9368	29.7066	28.2466	17.1806
		49.1667	27.2062	39.7387	38.6748	40.2251	27.3074	30.1629	46.3808	32.0804	17.049	30.0554	28.8396	26.1094	18.2043
		55.95	27.7732	40.1234	38.8825	37.409	27.4683	29.8852	49.1456	33.0347	19.1623	29.7893	31.0451	27.8048	18.3211
		62.95	11.6111	8.86974	9.40039	7.36457	9.96326	10.4992	10.0536	10.1875	0.620427	5.02138	6.11471	9.33757	5.69935
		69.7333	11.7675	10.5618	9.53248	7.95413	11.1038	10.7337	12.2736	9.31232	3.83156	6.92901	6.99927	9.5146	5.60665
		76.5167	11.238	8.57966	9.98807	4.0417	8.81383	9.83335	12.1294	10.0258	3.3365	9.5681	7.25591	8.46781	4.48824
		Fig 7B.Human Basal Respiration OCR Seahorse Measurements
		Time (minutes)	OCR Control N=5					OCR LPS 4h N=5					OCR LPS 24h N=5
		1.31667	49.5564	52.2649	61.3869	59.5074	55.3538	21.7962	35.8263	23.1344	41.6193	25.2158	82.6211	96.312	87.558	99.9618	132.258
		8.08333	48.5123	73.0416	63.9556	61.1332	52.7806	21.579	41.0268	26.9766	41.103	29.0344	82.5313	94.8144	87.4124	98.4392	138.343
		14.8667	49.519	64.5741	61.57	61.0431	52.6959	19.7134	40.5626	25.5351	41.275	28.5746	81.9469	96.7085	89.7934	102.952	145.035
		21.8667	42.5256	48.3358	41.5055	38.2497	32.6371	13.4958	20.5935	14.5352	26.898	17.1298	39.5737	46.657	38.6486	45.6146	50.807
		28.6167	57.6589	43.0218	34.3056	34.816	29.2916	14.8145	20.3691	14.5223	24.7528	16.4409	38.3918	47.5089	38.9521	48.7123	53.2602
		35.4	53.2946	38.7042	30.414	32.128	28.0214	12.5499	20.0553	11.4653	22.9246	13.0568	34.5776	44.6278	36.6751	44.8682	50.3936
		42.4	93.6368	108.389	141.354	148.492	97.0523	26.5757	80.8926	64.8907	88.0804	44.1245	97.9853	127.349	120.831	158.096	211.936
		49.1833	91.4562	96.3798	126.587	137.006	86.9561	24.4322	74.3239	62.0924	81.1701	40.6076	76.0817	99.3457	92.7539	136.151	174.386
		55.9667	89.6376	91.6337	119.456	133.43	83.54	24.5407	71.504	61.3217	81.4458	41.3844	71.938	94.395	87.6194	131.98	166.553
		62.9667	53.3599	40.0198	32.1117	33.5542	26.4473	11.4768	15.3282	11.7776	22.8791	12.7108	20.519	34.0112	23.4137	30.4678	30.3495
		69.75	55.063	34.1761	25.7891	27.9604	20.8519	10.0469	14.8794	9.7925	18.3588	10.0071	22.1003	27.1966	23.3189	28.2377	31.7763
		76.5333	56.6443	30.2522	26.5724	27.4111	18.3796	9.8425	14.5938	11.8486	16.2387	11.4598	21.9919	30.2509	22.2459	30.3018	31.1558
		Fig 7C. Mouse Basal Respiration Seahorse Measurements
		Control	LPS 4h	LPS 24h	N Ctr	N LPS 4h	N LPS 24h	Mean Ctr	Mean LPS 4h	Mean LPS 24h	SEM Ctr	SEM LPS 4h	SEM LPS 24h	p value Ctr vs LPS 4h	p value Ctr vs LPS 24h	p value LPS 4h vs LPS 24h
		14.4601	18.4292	6.02713	4	4	5	13.9338	17.0808	9.44274	1.19737	1.61189	1.28682	0.3066	0.0949	0.0066
		16.3783	18.2532	10.0893
		14.2565	19.3424	12.6571
		10.6402	12.2985	11.5225
				6.91763
		Normality test: Shapiro-Wilk test; Ordinary one-way ANOVA; Tukey's or Dunn Multiple comparison tests
		Fig 7D. Mouse ATP-Linked OCR Seahorse Measurements
		Control	LPS 4h	LPS 24h	N Ctr	N LPS 4h	N LPS 24h	Mean Ctr	Mean LPS 4h	Mean LPS 24h	SEM Ctr	SEM LPS 4h	SEM LPS 24h	p value Ctr vs LPS 4h	p value Ctr vs LPS 24h	p value LPS 4h vs LPS 24h
		2.63419	9.8364	2.81532	4	4	5	4.32243	6.97962	2.9412	1.56929	1.75709	0.544987	0.9539	>0.9999	0.4871
		9.02855	9.03541	3.25365
		2.83264	7.03277	4.65307
		2.79434	2.01391	1.25232
				2.73162
		Normality test: Shapiro-Wilk test; Ordinary one-way ANOVA; Tukey's or Dunn Multiple comparison tests
		Fig 7E. Mouse Maximal Respiration Seahorse Measurements
		Control	LPS 4h	LPS 24h	N Ctr	N LPS 4h	N LPS 24h	Mean Ctr	Mean LPS 4h	Mean LPS 24h	SEM Ctr	SEM LPS 4h	SEM LPS 24h	p value Ctr vs LPS 4h	p value Ctr vs LPS 24h	p value LPS 4h vs LPS 24h
		27.7732	27.4683	19.1623	4	4	5	36.751	34.9529	25.3661	3.00815	4.8655	2.7446	0.9369	0.1016	0.1783
		40.1234	30.1629	30.0554
		38.8825	49.1456	31.0451
		40.2251	33.0347	28.2466
				18.3211
		Normality test: Shapiro-Wilk test; Ordinary one-way ANOVA; Tukey's or Dunn Multiple comparison tests
		Fig 7F. Human Basal Respiration Seahorse Measurements
		Control	LPS 4h	LPS 24h	N Ctr	N LPS 4h	N LPS 24h	Mean Ctr	Mean LPS 4h	Mean LPS 24h	SEM Ctr	SEM LPS 4h	SEM LPS 24h	p value Ctr vs LPS 4h	p value Ctr vs LPS 24h	p value LPS 4h vs LPS 24h
		49.519	19.7134	81.9469	5	5	5	57.8804	31.1321	95.2871	2.87413	4.24304	4.26577	0.000963856	4.7434e-05	1.65823e-07
		64.5741	40.5626	96.7085
		61.57	25.5351	89.7934
		61.0431	41.275	102.952
		52.6959	28.5746	105.035
		Normality test: Shapiro-Wilk test; Ordinary one-way ANOVA; Tukey's or Dunn Multiple comparison tests
		Fig 7G. Human ATP-Linked OCR Seahorse Measurements
		Control	LPS 4h	LPS 24h	N Ctr	N LPS 4h	N LPS 24h	Mean Ctr	Mean LPS 4h	Mean LPS 24h	SEM Ctr	SEM LPS 4h	SEM LPS 24h	p value Ctr vs LPS 4h	p value Ctr vs LPS 24h	p value LPS 4h vs LPS 24h
		6.99343	7.16345	47.3692	5	5	5	23.5218	15.1218	61.0587	4.28601	2.28064	8.56656	0.5643	0.0015	0.0003
		25.8699	20.5073	52.0807
		31.156	14.0698	53.1182
		28.9151	18.3504	58.0837
		24.6746	15.5178	94.6416
		Normality test: Shapiro-Wilk test; Ordinary one-way ANOVA; Tukey's or Dunn Multiple comparison tests
		Fig 7H. Human Maximal Respiration Seahorse Measurements
		Control	LPS 4h	LPS 24h	N Ctr	N LPS 4h	N LPS 24h	Mean Ctr	Mean LPS 4h	Mean LPS 24h	SEM Ctr	SEM LPS 4h	SEM LPS 24h	p value Ctr vs LPS 4h	p value Ctr vs LPS 24h	p value LPS 4h vs LPS 24h
		93.6368	26.5757	97.9853	5	5	5	117.785	60.9128	143.239	11.4011	11.4324	19.6755	0.0443	0.4618	0.005
		108.389	80.8926	127.349
		141.354	64.8907	120.831
		148.492	88.0804	158.096
		97.0523	44.1245	211.936
		Normality test: Shapiro-Wilk test; Ordinary one-way ANOVA; Tukey's or Dunn Multiple comparison tests
	Fig 7i. ATP measurements of mouse microglia
		Ctr 4h	LPS 4h	N Ctrl	N LPS	mean Ctrl	Mean LPS	SEM Ctrl	SEM LPS	pvalue		Ctr 8h	LPS 8h	N Ctrl	N LPS	mean Ctrl	Mean LPS	SEM Ctrl	SEM LPS	pvalue		Ctr 24h	LPS 24h	N Ctrl	N LPS	mean Ctrl	Mean LPS	SEM Ctrl	SEM LPS	pvalue
		126.962	70.0892	12	12	100	79.8903	6.75255	6.46291	0.0427014		116.533	37.1561	12	12	100	72.0362	4.80114	10.1378	0.0242539		95.6525	94.5671	12	12	100	76.5152	6.63094	4.21972	0.00766905
		124.804	48.1304									107.695	71.9698									116.236	85.7114
		61.7467	63.1964									90.1405	44.8453									105.231	75.5408
		86.4877	55.0672									85.6322	21.9764									82.8802	79.4488
		128.075	121.504									86.0093	89.03									153.927	65.1389
		84.0054	106.518									104.439	68.1804									104.78	75.684
		85.7683	89.1269									114.523	52.1727									81.0344	60.0256
		102.151	90.8202									95.0284	32.0394									60.2584	46.2133
		105.955	71.7753									63.1241	130.043									93.2058	77.5083
		74.9956	62.1705									116.573	107.439									113.735	75.0914
		87.875	101.939									117.73	109.404									90.5276	82.9524
		131.174	78.3461									102.573	100.179									102.531	100.3
	Fig 7j. ATP measurement of Human microglia
		Ctr 4h	LPS 4h	N Ctrl	N LPS	mean Ctrl	Mean LPS	SEM Ctrl	SEM LPS	pvalue		Ctr 8h	LPS 8h	N Ctrl	N LPS	mean Ctrl	Mean LPS	SEM Ctrl	SEM LPS	pvalue		Ctr 24h	LPS 24h	N Ctrl	N LPS	mean Ctrl	Mean LPS	SEM Ctrl	SEM LPS	pvalue
		110.968	83.3208	23	23	100	69.2066	7.53328	4.23954	0.00109327		96.2112	99.4767	22	22	100.805	84.0726	3.12364	3.50512	0.000936531		105.222	94.9665	23	23	103.459	59.2315	13.055	5.88026	0.00425259
		104.041	85.7863									116.071	97.9132									109.045	67.9438
		97.3953	79.1605									84.9555	76.9533									87.1753	54.5933
		87.5957	71.3197									123.174	84.885									114.698	74.9334
		201.077	63.0469									79.5888	27.8221									83.8592	64.9644
		150.699	72.4199									99.4237	94.0927									231.149	53.5737
		74.2835	71.9206									116.591	96.1606									113.442	48.2657
		48.4845	45.1688									114.306	101.525									69.8353	40.6757
		25.4559	25.3519									101.617	84.9104									48.0415	43.249
		90.883	102.88									68.0619	55.714									37.5319	33.9694
		112.229	46.9689									104.996	80.7251									256.677	52.1245
		114.706	99.0778									107.593	75.9781									124.995	49.36
		117.883	76.548									105.245	86.3646									59.7893	45.6675
		64.299	45.8728									82.1663	82.2115									40.2521	28.2968
		74.5883	68.0067									109.191	99.8382									18.2865	6.40695
		90.7779	66.7539									109.784	80.5487									122.579	108.368
		89.7528	68.1114									100.319	99.55									104.035	113.475
		92.3792	65.3011									94.8775	92.6136									88.0631	118.408
		152.502	41.3304									85.8285	83.9053									89.2576	64.6757
		81.9638	96.0598									126.103	82.7247									96.0649	75.8875
		96.0598	93.1836									93.1253	80.3974									235.927	47.0518
		95.4411	80.0094									98.4716	85.2877									110.365	45.9389
		126.535	44.1535																			33.2758	29.5299
																						20.4324	22.8868
		Fig 7K. Mouse ECAR Seahorse Measurements
		Time (minutes)	ECAR Control N=4				ECAR LPS 4h N=5					ECAR LPS 24h N=4
		1.31667	4.89627	7.60737	6.09174	9.89479	7.94401	4.30019	4.70618	4.64926	6.28519	9.10548	15.4063	9.86066	10.7745
		8.08333	5.29587	4.98843	5.45754	8.79699	8.1453	6.37897	3.90998	5.01675	5.05249	11.3944	13.7365	7.92163	12.545
		14.8667	5.31379	7.20157	4.97768	8.56371	8.42844	7.75137	3.96849	5.58634	7.07894	12.1395	12.1982	7.65116	11.3413
		21.8333	15.901	12.9387	14.668	15.0521	12.7459	15.4627	10.4368	12.1811	16.7414	7.01959	49.2953	23.7177	35.6349
		28.6167	14.4612	11.6628	11.7061	13.4332	10.7731	13.9709	9.29977	8.93566	13.2544	26.6241	43.7252	20.4233	31.2289
		35.4	13.8244	11.3894	10.9121	13.5097	9.80781	24.4781	8.74595	8.32223	12.1743	27.0142	42.8322	20.3458	29.9111
		42.3833	12.9812	10.5919	12.6386	13.0399	11.2689	14.1563	7.87283	8.91346	12.0661	7.23175	43.9918	20.5677	33.0989
		49.1667	12.0847	8.49023	10.263	11.5736	8.51418	14.0079	6.55236	6.14641	10.6658	7.69645	39.6395	19.2582	28.9528
		55.95	12.0754	8.63555	9.31648	11.6164	8.11646	12.8097	6.18985	6.57745	10.6507	26.5668	37.7681	18.4382	28.1247
		62.95	0.142536	-1.92428	0.827424	1.52114	2.87539	-1.53385	-0.208739	-1.0717	-1.93106	-8.44148	0.612574	-5.19601	6.00393
		69.7333	1.55531	1.26834	0.346496	2.88761	1.53829	1.5512	2.21323	0.163353	-0.146437	-5.09317	2.04028	-1.00104	3.36738
		76.5167	3.7527	3.29386	2.01367	4.73233	3.23215	4.37247	4.40833	1.93294	2.08899	-2.66086	4.12835	2.07413	4.14422
		Fig 7L. Human ECAR Seahorse Measurements
		Time (minutes)	Ctr Control N=5					LPS 4h N=5				LPS 24h N=4
		1.31667	12.6606	21.4084	18.5637	20.2331	22.6322	35.3694	16.9938	12.7548	14.0463	41.1041	22.2789	21.0484	18.6644
		8.08333	12.2155	24.855	16.8482	12.2091	17.7478	18.9552	10.8166	14.0203	20.1924	30.7276	20.6669	20.1462	20.2405
		14.8667	11.4928	24.5185	14.7985	12.2714	17.933	15.048	10.1468	11.2254	16.3314	28.2146	20.4639	20.1521	19.2718
		21.8667	22.5886	27.2183	4.16656	27.1091	34.4747	26.7927	30.7395	21.0433	30.2428	60.5766	49.8166	42.7188	47.1677
		28.65	19.2849	24.9268	20.1393	23.2387	32.0786	22.3515	25.1123	15.3215	24.8884	52.8687	42.852	34.9891	41.3373
		35.4333	19.9012	25.2363	22.7175	24.2099	32.4451	24.8315	25.6136	16.1457	25.3637	52.0751	43.3012	35.6572	41.9558
		42.4333	27.9685	30.0421	6.29734	29.9634	42.4447	25.6785	30.4702	23.3005	30.0207	66.7949	46.86	48.4554	47.143
		49.2167	23.0719	23.6463	19.7408	22.7266	32.111	23.1759	25.4465	14.0408	22.7683	58.0822	43.5058	37.3091	42.1013
		56	23.6321	23.1242	22.074	22.8239	30.5649	24.5623	24.1832	14.383	21.7343	61.5801	46.5542	40.2013	43.8279
		63.0167	11.726	10.897	-1.27534	7.3704	14.662	7.62412	8.93171	6.49322	9.62508	27.7668	16.2473	16.9817	17.7629
		69.7667	9.91893	10.5284	10.9939	7.37182	13.5041	7.07194	7.18166	2.40564	7.97916	23.6414	16.0602	13.4482	14.5583
		76.55	10.7611	12.3063	12.1784	9.92858	14.478	8.81826	7.96203	3.62625	8.38811	24.1726	17.293	13.9158	15.4967
		Fig 7M. Mouse Basal Glycolysis Seahorse Measurements
		Control	LPS 4h	LPS 24h	N Ctr	N LPS 4h	N LPS 24h	Mean Ctr	Mean LPS 4h	Mean LPS 24h	SEM Ctr	SEM LPS 4h	SEM LPS 24h	p value Ctr vs LPS 4h	p value Ctr vs LPS 24h	p value LPS 4h vs LPS 24h
		11.0048	4.8019	17.9087	4	5	4	7.51744	9.73968	22.6288	1.40332	2.78207	4.38745	0.8646	0.0187	0.0326
		5.33138	20.1779	33.889
		8.57628	5.7306	13.857
		5.15731	7.53184	24.8604
			10.4562
		Normality test: Shapiro-Wilk test; Ordinary one-way ANOVA; Tukey's or Dunn Multiple comparison tests
		Fig 7N. Mouse Glycolytic Capacity Seahorse Measurements
		Control	LPS 4h	LPS 24h	N Ctr	N LPS 4h	N LPS 24h	Mean Ctr	Mean LPS 4h	Mean LPS 24h	SEM Ctr	SEM LPS 4h	SEM LPS 24h	p value Ctr vs LPS 4h	p value Ctr vs LPS 24h	p value LPS 4h vs LPS 24h
		8.08491	3.32488	17.4613	4	5	4	5.19037	5.27856	19.7696	1.26711	1.23517	3.78269	0.9996	0.0036	0.0026
		2.98457	9.85615	28.5855
		6.54685	3.16665	10.707
		3.14514	4.2642	22.3244
			5.78094
		Normality test: Shapiro-Wilk test; Ordinary one-way ANOVA; Tukey's or Dunn Multiple comparison tests
		Fig 7O. Mouse Glycolytic Reserve Seahorse Measurements
		Control	LPS 4h	LPS 24h	N Ctr	N LPS 4h	N LPS 24h	Mean Ctr	Mean LPS 4h	Mean LPS 24h	SEM Ctr	SEM LPS 4h	SEM LPS 24h	p value Ctr vs LPS 4h	p value Ctr vs LPS 24h	p value LPS 4h vs LPS 24h
		73.4673	69.2409	97.502	5	6	4	66.9152	66.5785	87.2298	3.78958	9.91022	4.27831	>0.9999	0.0423	0.0518
		55.9812	48.8463	84.3502
		76.3368	114.223	77.268
		60.9842	55.2585	89.7989
		67.8064	56.6156
			55.2872
		Normality test: Shapiro-Wilk test; Ordinary one-way ANOVA; Tukey's or Dunn Multiple comparison tests
		Fig 7P. Human Basal Glycolysis Seahorse Measurements
		Control	LPS 4h	LPS 24h	N Ctr	N LPS 4h	N LPS 24h	Mean Ctr	Mean LPS 4h	Mean LPS 24h	SEM Ctr	SEM LPS 4h	SEM LPS 24h	p value Ctr vs LPS 4h	p value Ctr vs LPS 24h	p value LPS 4h vs LPS 24h
		9.92803	-1.98233	19.4725	5	4	4	7.72203	9.06209	24.296	1.3955	4.03541	2.20548	0.9281	0.0027	0.0067
		5.8099	13.7457	27.5377
		4.15381	8.28847	21.6704
		6.87599	16.1965	28.5033
		11.8424
		Normality test: Shapiro-Wilk test; Ordinary one-way ANOVA; Tukey's or Dunn Multiple comparison tests
		Fig 7Q. Human Glycolytic Capacity Seahorse Measurements
		Control	LPS 4h	LPS 24h	N Ctr	N LPS 4h	N LPS 24h	Mean Ctr	Mean LPS 4h	Mean LPS 24h	SEM Ctr	SEM LPS 4h	SEM LPS 24h	p value Ctr vs LPS 4h	p value Ctr vs LPS 24h	p value LPS 4h vs LPS 24h
		15.308	4.89516	25.6908	5	4	4	11.399	11.2229	26.5394	2.81716	2.38318	0.869286	0.9984	0.0024	0.0032
		8.63369	13.4764	24.5811
		3.51036	10.5457	27.407
		9.73033	15.9744	28.4785
		19.8124
		Normality test: Shapiro-Wilk test; Ordinary one-way ANOVA; Tukey's or Dunn Multiple comparison tests
		Fig 7R. Human Glycolytic Reserve Seahorse Measurements
		Control	LPS 4h	LPS 24h	N Ctr	N LPS 4h	N LPS 24h	Mean Ctr	Mean LPS 4h	Mean LPS 24h	SEM Ctr	SEM LPS 4h	SEM LPS 24h	p value Ctr vs LPS 4h	p value Ctr vs LPS 24h	p value LPS 4h vs LPS 24h
		154.189	112.992	131.934	5	4	4	139.223	109.224	111.896	14.3163	6.92722	10.2867	0.2082	0.263	0.9869
		148.603	98.0409	89.2635
		84.5094	127.233	126.472
		141.512	98.6288	99.9131
		167.3
		Normality test: Shapiro-Wilk test; Ordinary one-way ANOVA; Tukey's or Dunn Multiple comparison tests
		Fig 7s. Lactate measurements of mouse microglia
			Ctr 4h	LPS 4h	N Ctrl	N LPS	mean Ctrl	Mean LPS	SEM Ctrl	SEM LPS	pvalue		Ctr 8h	LPS 8h	N Ctrl	N LPS	mean Ctrl	Mean LPS	SEM Ctrl	SEM LPS	pvalue		Ctr 24h	LPS 24h	N Ctrl	N LPS	mean Ctrl	Mean LPS	SEM Ctrl	SEM LPS	pvalue
			98.6545	126.911	17	17	100	107.513	2.13869	2.39578	0.0258018		102.155	158.19	17	17	100	124.88	1.65916	8.48069	0.0103119		108.011	161.211	17	17	114.935	153.596	7.68664	7.80096	0.00128377
			122.067	121.259									106.466	243.678									99.5784	133.078
			79.2788	122.067									91.3793	100									92.9092	127.942
			95.1466	100.336									103.596	111.618									99.5017	132.618
			92.6478	93.2244									104.703	114.938									109.544	126.639
			105.526	99.7597									96.6805	120.194									88.923	157.608
			106.679	115.521									95.0207	106.916									171.855	205.08
			97.6342	104.423									83.6073	99.7803									165.703	194.533
			103.189	105.246									113.668	111.91									156.034	202.971
			95.7828	102.777									100.132	114.02									161.835	204.201
			103.394	101.749									102.593	101.187									53.721	153.945
			98.2081	97.7041									99.7423	147.926									103.646	156.189
			103.416	102.744									106.57	119.454									120.381	150.673
			98.3761	100.896									93.6872	143.545									122.251	161.892
			100.236	107.317									97.9035	114.931									103.476	121.415
			107.317	105.37									102.659	106.648									96.3845	117.076
			92.4466	120.418									99.4375	108.028									100.139	104.061
			N=Technical replicates across 4 independent experiments
			Statistical test: Unpaired t-test										Statistical test: Unpaired t-test										Statistical test: Unpaired t-test
		Fig 7j. ATP measurement of Human microglia
			Ctr 4h	LPS 4h	N Ctrl	N LPS	mean Ctrl	Mean LPS	SEM Ctrl	SEM LPS	pvalue		Ctr 8h	LPS 8h	N Ctrl	N LPS	mean Ctrl	Mean LPS	SEM Ctrl	SEM LPS	pvalue		Ctr 24h	LPS 24h	N Ctrl	N LPS	mean Ctrl	Mean LPS	SEM Ctrl	SEM LPS	pvalue
			113.652	127.304	16	17	100	156.854	3.19474	16.2186	0.0030776		102.419	91.0159	17	17	98.8313	134.762	2.23894	9.40719	0.00160678		103.838	119.438	14	14	100	157.825	1.41895	12.0081	0.000331919
			115.358	125.597									112.267	106.047									110.39	122.09
			70.9898	111.945									85.3144	97.2357									96.8175	114.446
			104.578	168.259									80.1313	134.036									97.7535	112.886
			109.664	119.329									110.197	124.035									91.2012	108.362
			91.8616	114.751									97.815	96.7225									94.7059	204.837
			93.8962	112.716									93.445	96.7225									94.7059	205.817
			112.766	102.543									98.5433	93.8092									103.203	199.935
			112.766	222.695									101.074	198.466									106.144	222.157
			95.0355	243.972									105.675	190.798									101.242	230
			98.5816	290.071									109.509	193.865									101.65	127.884
			80.8511	272.34									85.7362	196.933									99.1114	134.653
			112.928	233.333									98.0061	112.577									104.189	149.04
			92.6625	104.542									93.817	132.564									95.0495	158.01
			99.6506	103.145									106.595	138.335									Statistical test: Unpaired t-test
			94.7589	103.843									104.946	142.457									N= Technical replicates across 4 independent experiments
				110.133									94.6414	145.342
			N= Technical replicates across 4 independent experiments										N= Technical replicates across 4 independent experiments
			Statistical test: Unpaired t-test										Statistical test: Unpaired t-test

## Sheet: Supp Fig 1
Supplementary Figure 1.A													Supplementary Figure 1.B
		Control N=6		LPS 10ng/ml N=6		LPS 100ng/ml N=6		LPS 250ng/ml N=5		LPS 1000ng/ml N=6					Control N=6		LPS 10ng/ml N=6		LPS 100ng/ml N=6		LPS 250ng/ml N=6		LPS 1000ng/ml N=5
	Time	Mean	SD	Mean	SD	Mean	SD	Mean	SD	Mean	SD			Time	Mean	SD	Mean	SD	Mean	SD	Mean	SD	Mean	SD
	0	1	0	1	0	1	0	1	0	1	0			0	1	0	1	0	1	0	1	0	1	0
	0.5	1.0191	0.0051	1.0289	0.0096	1.0335	0.0119	1.0351	0.0152	1.0286	0.0088			0.5	1.0265	0.0103	1.0255	0.0108	1.0305	0.0116	1.0211	0.0102	1.0251	0.0029
	1	0.5051	0.051	0.5675	0.0342	0.5534	0.0348	0.5524	0.038	0.5822	0.021			1	0.8321	0.0228	0.809	0.0306	0.8657	0.045	0.8557	0.029	0.9794	0.0258
	1.5	0.849	0.0539	1.0142	0.0255	1.0296	0.0425	1.0231	0.021	1.0436	0.0153			1.5	1.1675	0.0329	1.1339	0.0465	1.2048	0.0408	1.1558	0.0409	1.2406	0.0471
	2	0.9957	0.056	1.4958	0.083	1.5333	0.0838	1.579	0.0739	1.5626	0.0587			2	1.2119	0.043	1.2103	0.0687	1.4811	0.1058	1.4032	0.0875	1.5402	0.0982
	2.5	1.0277	0.0574	1.7286	0.1033	1.7568	0.0969	1.805	0.0879	1.763	0.0816			2.5	1.1854	0.0369	1.2935	0.1002	1.7241	0.1526	1.6072	0.106	1.7075	0.1063
	3	1.0263	0.0597	1.6955	0.089	1.7146	0.1067	1.7522	0.062	1.7225	0.0741			3	1.177	0.0308	1.3796	0.1181	1.7947	0.1541	1.6727	0.1099	1.717	0.0851
	3.5	1.0312	0.0608	1.6277	0.0785	1.6516	0.1187	1.6927	0.0626	1.6829	0.074			3.5	1.1809	0.0376	1.43	0.1157	1.7722	0.1304	1.6567	0.1117	1.6795	0.075
	4	1.0426	0.0564	1.6222	0.076	1.6566	0.1359	1.7014	0.0618	1.7074	0.0786			4	1.1963	0.0399	1.4933	0.1179	1.7738	0.1127	1.66	0.1059	1.6773	0.0704
	4.5	1.0599	0.0509	1.6914	0.0921	1.7393	0.1492	1.7746	0.0745	1.7956	0.0848			4.5	1.2209	0.0612	1.5769	0.1321	1.8247	0.1244	1.6976	0.1078	1.7168	0.0888
	5	1.0816	0.0488	1.821	0.1179	1.8552	0.167	1.8891	0.0924	1.9193	0.0974			5	1.2486	0.0857	1.6717	0.1392	1.8944	0.1362	1.7616	0.1232	1.7803	0.1019
	5.5	1.1078	0.0541	1.956	0.1519	1.9811	0.1969	2.0247	0.125	2.053	0.1125			5.5	1.2792	0.1139	1.7732	0.1527	1.9804	0.1586	1.8364	0.1339	1.8562	0.1181
	6	1.1273	0.0602	2.0972	0.1807	2.1018	0.2246	2.1418	0.1388	2.1644	0.1206			6	1.3111	0.1363	1.8719	0.1716	2.069	0.1841	1.9151	0.145	1.9346	0.1294
	6.5	1.1528	0.0697	2.2256	0.2141	2.2045	0.2464	2.2497	0.1604	2.2697	0.1311			6.5	1.3378	0.16	1.9533	0.1876	2.1593	0.1993	1.9908	0.148	2.0041	0.1427
	7	1.1711	0.07	2.3451	0.2343	2.317	0.2707	2.3427	0.1816	2.3691	0.1449			7	1.3543	0.1788	2.0347	0.1975	2.2462	0.2128	2.0627	0.1552	2.0805	0.1524
	7.5	1.1811	0.0672	2.4648	0.2616	2.4055	0.288	2.4339	0.1898	2.448	0.1574			7.5	1.373	0.1965	2.1048	0.2094	2.3232	0.2218	2.1296	0.1659	2.1462	0.1596
	8	1.1819	0.0686	2.561	0.2859	2.4844	0.3009	2.5173	0.1864	2.5241	0.1643			8	1.3781	0.2045	2.1784	0.2228	2.4007	0.233	2.1878	0.1708	2.215	0.1673
	8.5	1.1879	0.0585	2.6333	0.3035	2.5585	0.3167	2.5894	0.1816	2.5979	0.1695			8.5	1.3757	0.1981	2.2345	0.2342	2.4657	0.2353	2.2426	0.1745	2.2824	0.1765
	9	1.2003	0.05	2.7027	0.3156	2.6403	0.335	2.6627	0.1834	2.6625	0.1745			9	1.3706	0.1937	2.2861	0.2388	2.5254	0.2408	2.2987	0.1827	2.3471	0.1843
	9.5	1.2132	0.0512	2.7665	0.3324	2.6958	0.3491	2.7243	0.1985	2.727	0.1861			9.5	1.3646	0.177	2.3364	0.2451	2.5894	0.2476	2.3463	0.178	2.4108	0.1939
	10	1.2292	0.0521	2.8266	0.3483	2.7398	0.3578	2.7779	0.2006	2.7862	0.1911			10	1.3567	0.1562	2.3776	0.2547	2.6507	0.2524	2.4009	0.1814	2.4749	0.209
	10.5	1.2441	0.0514	2.8658	0.3588	2.7859	0.3761	2.8516	0.2103	2.8404	0.2014			10.5	1.347	0.1386	2.4164	0.2552	2.7012	0.2626	2.4477	0.1821	2.5306	0.2118
	11	1.2608	0.0508	2.9173	0.372	2.8329	0.3835	2.9009	0.2257	2.9015	0.2106			11	1.3362	0.1246	2.4535	0.256	2.7556	0.2656	2.492	0.1908	2.5943	0.2193
	11.5	1.2735	0.0563	2.9699	0.3754	2.8935	0.4068	2.9568	0.2387	2.9597	0.2226			11.5	1.3287	0.1123	2.4844	0.2535	2.8119	0.2734	2.5393	0.1982	2.6479	0.234
	12	1.2964	0.0483	3.023	0.384	2.9412	0.4122	3.0092	0.2348	3.014	0.2258			12	1.3223	0.0989	2.5237	0.2604	2.8624	0.2853	2.5797	0.2041	2.7087	0.2403
	12.5	1.3074	0.0484	3.076	0.3892	2.9947	0.4285	3.0711	0.2257	3.0766	0.2385			12.5	1.3202	0.0868	2.5588	0.2615	2.9077	0.2868	2.6095	0.2019	2.7637	0.2444
	13	1.3199	0.0516	3.125	0.3887	3.0394	0.428	3.1181	0.2248	3.1359	0.241			13	1.3156	0.0791	2.59	0.2617	2.9513	0.295	2.6445	0.2056	2.8069	0.2583
	13.5	1.3329	0.0555	3.1845	0.388	3.0978	0.4349	3.1776	0.2148	3.2026	0.2451			13.5	1.3166	0.0708	2.6136	0.2661	2.9913	0.2964	2.6732	0.209	2.8511	0.2671
	14	1.3525	0.0499	3.2409	0.3931	3.1578	0.4469	3.246	0.2249	3.2586	0.2463			14	1.3254	0.0609	2.639	0.2759	3.032	0.2977	2.6989	0.2048	2.8908	0.2713
	14.5	1.3693	0.0489	3.2947	0.3907	3.2235	0.4634	3.3137	0.2184	3.3181	0.2522			14.5	1.3296	0.0544	2.6577	0.2725	3.061	0.2981	2.7272	0.2165	2.9382	0.2886
	15	1.3799	0.0612	3.3416	0.3865	3.2842	0.4665	3.3795	0.2174	3.3784	0.2631			15	1.3354	0.0454	2.6725	0.2721	3.093	0.2995	2.7504	0.2206	2.9782	0.2954
	15.5	1.3898	0.069	3.3892	0.3745	3.346	0.471	3.4423	0.2233	3.4408	0.2639			15.5	1.3364	0.0481	2.684	0.2691	3.1174	0.2999	2.7711	0.2297	3.004	0.3066
	16	1.3994	0.0688	3.4396	0.3732	3.4048	0.4702	3.4991	0.211	3.5056	0.2638			16	1.3407	0.0544	2.6904	0.2758	3.1482	0.3123	2.7884	0.2346	3.0324	0.3106
	16.5	1.4168	0.0586	3.4793	0.3787	3.4639	0.4724	3.5515	0.2108	3.5584	0.2641			16.5	1.3395	0.0518	2.6983	0.2762	3.1726	0.3113	2.8026	0.2395	3.0638	0.3269
	17	1.4323	0.0595	3.5137	0.3715	3.5238	0.4808	3.6045	0.1988	3.6089	0.2723			17	1.3436	0.051	2.7049	0.2779	3.1968	0.3201	2.8235	0.2454	3.0897	0.3383
	17.5	1.4466	0.0609	3.5458	0.3654	3.5743	0.4801	3.6628	0.1948	3.6653	0.2767			17.5	1.3454	0.0497	2.7134	0.2843	3.213	0.3244	2.8382	0.246	3.1248	0.3574
	18	1.4673	0.0582	3.582	0.3618	3.6204	0.4809	3.7088	0.1832	3.7184	0.2823			18	1.344	0.0517	2.7159	0.2881	3.2434	0.3286	2.8466	0.2566	3.1547	0.3753
	18.5	1.4786	0.0547	3.6153	0.3534	3.6856	0.4879	3.7673	0.186	3.7731	0.2802			18.5	1.34	0.0552	2.7144	0.2887	3.259	0.3307	2.851	0.2635	3.1753	0.3837
	19	1.4838	0.0575	3.6181	0.343	3.712	0.4911	3.7981	0.1752	3.799	0.2867			19	1.346	0.0566	2.712	0.2934	3.2749	0.3456	2.858	0.2655	3.1999	0.4022
	19.5	1.5021	0.0639	3.6476	0.3415	3.7669	0.49	3.8604	0.1621	3.8444	0.292			19.5	1.3449	0.0605	2.71	0.2952	3.2908	0.3537	2.8662	0.2648	3.2203	0.4131
	20	1.5131	0.064	3.6432	0.3271	3.804	0.4937	3.8941	0.1648	3.8844	0.2942			20	1.3449	0.061	2.7015	0.297	3.2908	0.3487	2.8621	0.2692	3.2243	0.4188
	20.5	1.5182	0.0675	3.6156	0.3082	3.8029	0.4836	3.9042	0.1501	3.8946	0.2922			20.5	1.3411	0.0659	2.6861	0.2975	3.297	0.3499	2.8607	0.2726	3.2444	0.4359
	21	1.5266	0.0661	3.6564	0.3192	3.8675	0.4931	3.959	0.1505	3.9402	0.2945			21	1.3454	0.0726	2.6889	0.307	3.3154	0.3523	2.8683	0.2827	3.2633	0.4538
	21.5	1.552	0.0716	3.6748	0.3165	3.9159	0.4963	4.0201	0.1572	4.0076	0.3037			21.5	1.3547	0.0739	2.6766	0.3048	3.3147	0.3549	2.8645	0.2842	3.2707	0.4602
	22	1.5471	0.0719	3.6654	0.3045	3.9405	0.5049	4.0315	0.1499	4.0243	0.2995			22	1.3469	0.0743	2.6607	0.3034	3.313	0.3497	2.8516	0.2852	3.2849	0.4701
	22.5	1.5566	0.0812	3.6284	0.2891	3.9339	0.4974	4.0264	0.131	4.017	0.2784			22.5	1.3349	0.0749	2.6373	0.2949	3.3059	0.3558	2.84	0.2955	3.2888	0.4806
	23	1.5577	0.0827	3.6141	0.2878	3.9534	0.5071	4.0577	0.1291	4.0353	0.3014			23	1.3293	0.0802	2.636	0.3067	3.3121	0.3742	2.8491	0.2921	3.3083	0.4824
	23.5	1.5788	0.0918	3.6237	0.2795	3.9884	0.4968	4.0916	0.1264	4.088	0.3025			23.5	1.335	0.0802	2.6223	0.3035	3.3123	0.3748	2.8385	0.2994	3.314	0.4976
	24	1.6058	0.0929	3.6432	0.2823	4.0412	0.5007	4.1376	0.1313	4.1406	0.3059			24	1.3393	0.0848	2.6053	0.3037	3.2999	0.3839	2.8293	0.2983	3.321	0.504

## Sheet: Suppl Fig 3I
	Supplementary Fig 3.I.TLR4 Expression across species
	Human	Mouse	Human Mean	Mouse Mean	Human SEM	Mouse SEM	P value
	6.07564	3.63923	5.81329	3.98555	0.339598	0.165692	0.0140085
	6.78793	3.97545
	5.01955	4.34199
	5.37006

## Sheet: Supp Fig 6 
Supplementary Figure 6
	Supp Fig 6a. Mouse Idh gene expression
		Control			LPS4hr			N control	N LPS	Mean Ctrl	Mean LPS	SEM Ctrl	SEM LPS	P value	N=different animals
	Idh1	4434.24	4479.43	3109.41	1692.71	1037.34	1323.43	3	3	4007.69	1351.16	449.33	189.698	1.39278e-07	Statistical test: Adjusted pvalue from Wald test after multiple testing correction from DESeq2
	Idh2	2280.47	2381.76	2267.56	1899.4	1754.42	502.642	3	3	2309.93	1385.49	36.1071	443.402	0.216891
	Idh3a	776.681	644.94	676.822	611.76	833.793	453.249	3	3	699.481	632.934	39.6819	110.362	0.83695
	Idh3b	2895.2	3434.18	2862.92	3293.4	2295.03	3334	3	3	3064.1	2974.14	185.275	339.758	0.92311
	Idh3g	1804.54	1721.04	1747.41	1525.25	1297.84	996.567	3	3	1757.66	1273.22	24.6454	153.114	0.187246
	Supp Fig 6b. Human IDHs gene expression
		Control_1				LPS4HR				N control	N LPS	Mean Ctrl	Mean LPS	SEM Ctrl	SEM LPS	P value	N=different experiments
	IDH1	4190.01	3789.68	3551.49	3378.54	2923.85	2784.75	2937.33	2798.94	4	4	3727.43	2861.22	175.719	40.2511	0.000393245	Statistical test: Adjusted pvalue from Wald test after multiple testing correction from DESeq2
	IDH2	1560.46	1436.53	696.698	1273.79	1125.93	1004.03	735.189	942.54	4	4	1241.87	951.923	190.968	81.6784	0.0258334
	IDH3A	275.635	324.207	189.683	425.036	461.096	472.251	200.506	493.977	4	4	303.64	406.958	49.1006	69.1549	0.130963
	IDH3B	409.49	535.236	366.244	482.367	303.823	519.873	419.863	582.415	4	4	448.334	456.494	37.592	60.9119	0.801357
	IDH3G	368.981	420.88	288.7	457.326	318.121	466.015	305.043	379.247	4	4	383.972	367.107	36.5654	36.7216	0.896132
	Supp Fig 6c. Mouse IDHs LFQ
		Control				LPS 4hr				N control	N LPS	Mean Ctrl	Mean LPS	SEM Ctrl	SEM LPS	P value	N=different animals
	IDH1	257681	280124	364848	273180	432211	273341	342192	204282	4	4	293958	313006	24091	48696.3	0.745264	Statistical test: Two-sided paired t-test between Control and LPS4hr
	IDH2	1200674	1305814	995125	829118	991681	1185510	1018490	1094299	4	4	1.08268e+06	1072495	106329	43488.7	0.927813
	IDH3A	272994	313688	259167	223436	209080	273524	261990	251754	4	4	267321	249087	18651.1	14057.2	0.444669
	IDH3G	117449	113764	95477.1	65609.2	82984.6	110825	79115.6	83729.3	4	4	98075	89163.7	11840.2	7290.93	0.480293
	Supp Fig 6d. Human IDHs LFQ
		Control					LPS 4hr					N control	N LPS	Mean Ctrl	Mean LPS	SEM Ctrl	SEM LPS	P value	N=different experiments
	IDH1	2580142	3460136	3529969	3.40963e+06	3.85319e+06	3.03531e+06	3.61504e+06	3.65347e+06	3.68607e+06	3.60162e+06	5	5	3.36661e+06	3.5183e+06	211255	121656	0.262541	Statistical test: Two-sided paired t-test between Control and LPS4hr
	IDH2	2999053	2.76104e+06	3113689	2.88001e+06	3.28683e+06	3.28803e+06	3.03392e+06	2912007	3.01489e+06	2841229	5	5	3.00813e+06	3.01801e+06	91205.1	76047	0.948562
	IDH3A	140520	81048.4	97280.4	86564.9	93438.1	128042	88455.3	80789.1	93680.5	95795.5	5	5	99770.3	97352.5	10563.4	8097.09	0.656921
	IDH3B	69833.8	51316.1	53097.7	50246.2	49418.2	76096.2	49125.3	51345	50626.1	54710	5	5	54782.4	56380.5	3812.81	5013.02	0.416992
	IDH3G	62378.2	42032.1	47296.9	45116.9	51748.8	61410.8	43976.8	40287.4	50491.7	40883.1	5	5	49714.6	47410	3539.14	3941.06	0.478551
	Supp Fig 6e. Mouse TCA cycle gene expression
		Control			LPS4hr			N control	N LPS	Mean Ctrl	Mean LPS	SEM Ctrl	SEM LPS	P value	N=different animals
	Aco1	2343.26	2372.43	2002.27	1665.56	1369.74	1747.62	3	3	2239.32	1594.31	118.826	114.757	0.152904	Statistical test: Adjusted pvalue from Wald test after multiple testing correction from DESeq2
	Aco2	6755.47	7400.67	6176	5767.6	6326.74	5200.75	3	3	6777.38	5765.03	353.7	325.049	0.377242
	Ccs	534.312	731.028	691.445	656.266	577.959	501.189	3	3	652.262	578.471	60.0715	44.7675	0.874256
	Dlst	2834.61	2799.28	2461.84	2803.84	3430.41	2898.18	3	3	2698.58	3044.14	118.808	195.044	0.565693
	Fh1	1253.71	1242.53	1082.08	1556.18	1162.45	955.891	3	3	1192.77	1224.84	55.4403	176.074	0.950198
	Idh1	4434.24	4479.43	3109.41	1692.71	1037.34	1323.43	3	3	4007.69	1351.16	449.33	189.698	1.39278e-07
	Idh2	2280.47	2381.76	2267.56	1899.4	1754.42	502.642	3	3	2309.93	1385.49	36.1071	443.402	0.216891
	Mdh2	5542.53	5376.17	4327.28	6223.96	5643.27	3004.23	3	3	5081.99	4957.16	380.401	990.747	0.216891
	Mdh1	5556.85	5059.8	4708.51	4816.39	3995.3	3072.51	3	3	5108.39	3961.4	246.096	503.7	0.954446
	Ogdh	5270.41	5138.72	5131.52	4276.29	4242.73	3075.41	3	3	5180.22	3864.81	45.1453	394.817	0.0817657
	Suclg1	1443.19	1305.66	1149.97	1360.81	1434.16	623.218	3	3	1299.61	1139.4	84.7003	258.956	0.769177
	Suclg2	398.806	424.699	301.854	510.68	255.833	316.693	3	3	375.12	361.069	37.3876	76.841	0.960434
	Sucla2	1225.06	974.943	1035.08	1428.7	1234.35	679.874	3	3	1078.36	1114.31	75.377	224.345	0.94513
	Supp Fig 6f. Human TCA cycle gene expression
		Control				LPS 4hr				N control	N LPS	Mean Ctrl	Mean LPS	SEM Ctrl	SEM LPS	P value	N=different experiments
	ACO2	1351.76	1808.49	1733.39	1810.19	1394.01	2030.17	1748	1946.43	4	4	1675.96	1779.65	109.54	141.508	0.544608	Statistical test: Adjusted pvalue from Wald test after multiple testing correction from DESeq2
	ACO1	457.043	519.321	761.119	859.957	936.49	1043.72	954.546	1207.06	4	4	649.36	1035.45	96.063	61.8166	0.000652458
	FH	323.189	508.71	306.595	560.125	443.224	670.109	414.722	754.51	4	4	424.655	570.641	64.3241	83.7891	0.000382666
	CS	814.577	918.39	683.576	1039.2	1165.25	1112.88	791.742	1176.78	4	4	863.935	1061.66	75.635	91.0417	0.0470775
	DLST	727.395	972.031	1043.85	989.115	793.515	1097.01	1095.07	1101.89	4	4	933.099	1021.87	70.2582	76.1319	0.250511
	MDH1	981.895	1414.13	1176.27	1428.65	972.234	1224	1444.67	1477.95	4	4	1250.24	1279.71	106.525	116.96	0.901072
	MDH2	1000.39	1210.77	1157.19	1060.28	1061.59	1178.64	1249.31	980.783	4	4	1107.16	1117.58	47.2885	59.8113	0.983968
	SUCLA2	252.739	335.996	207.578	347.278	232.335	292.535	284.479	360.922	4	4	285.898	292.568	33.5545	26.4034	0.901143
	SUCLG1	239.53	344.249	386.524	365.07	232.335	360.566	341.032	362.515	4	4	333.843	324.112	32.6008	30.9744	0.87103
	IDH1	4190.01	3789.68	3551.49	3378.54	2923.85	2784.75	2937.33	2798.94	4	4	3727.43	2861.22	175.719	40.2511	0.000393245
	IDH2	1560.46	1436.53	696.698	1273.79	1125.93	1004.03	735.189	942.54	4	4	1241.87	951.923	190.968	81.6784	0.0258334
	Supp Fig 6g. Mouse TCA cycle LFQ
		Control				LPS 4hr				N control	N LPS	Mean Ctrl	Mean LPS	SEM Ctrl	SEM LPS	P value	N=different animals
	Aco1	30725.3	34144.2	32910.1	35410.6	53707.7	36516.4	33149.7	28636.7	4	4	33297.5	38002.6	997.865	5478.21	0.515373	Statistical test: Two-sided paired t-test between Control and LPS4hr
	Aco2	1377131	1411843	1288888	1019120	1089216	1305781	1238215	1199467	4	4	1.27425e+06	1.20817e+06	88892.2	45328.8	0.54272
	Cs	1262620	1412005	1275313	1073626	1104974	1302182	1365503	1360965	4	4	1255891	1283406	69530.9	61200.4	0.804639
	Dlst	227418	227096	210174	176825	158314	195390	184280	215964	4	4	210378	188487	11887.3	12009.6	0.402042
	Fh	256054	301216	230306	225073	187286	263796	206662	274848	4	4	253162	233148	17390.2	21375.5	0.483605
	Idh1	257681	280124	364848	273180	432211	273341	342192	204282	4	4	293958	313006	24091	48696.3	0.745264
	Idh2	1200674	1305814	995125	829118	991681	1185510	1018490	1094299	4	4	1.08268e+06	1072495	106329	43488.7	0.927813
	Mdh2	1290913	1847604	1383986	1187170	999362	1759414	970638	1513993	4	4	1.42742e+06	1.31085e+06	145715	194774	0.524507
	Mdh1	375199	310819	433156	298007	569000	367353	498083	253815	4	4	354295	422063	31244.5	69922.7	0.258915
	Ogdh	403716	393656	384017	334390	303740	345756	313610	414421	4	4	378945	344382	15386.3	25010.2	0.447606
	Suclg1	108161	148836	121331	101270	112859	139389	144712	133042	4	4	119900	132500	10504.9	6968.18	0.267414
	Suclg2	148183	176557	126867	113405	95515.5	175252	165926	136678	4	4	141253	143343	13774.6	17935.1	0.923566
	Sucla2	310078	350427	292983	232644	253839	329006	249647	297669	4	4	296533	282540	24464.9	18915.8	0.643638
	Supp Fig 6h. Human TCA cycle LFQ
		Control					LPS 4hr					N control	N LPS	Mean Ctrl	Mean LPS	SEM Ctrl	SEM LPS	P value	N=different experiments
	ACO2	1086499	743837	801852	809993	807799	1.02847e+06	755805	765212	733344	751030	5	5	849996	806772	60374.7	55665.7	0.0465276	Statistical test: Two-sided paired t-test between Control and LPS4hr
	ACO1	122422	137693	114968	130608	127994	127160	122460	132003	124864	120170	5	5	126737	125331	3832.13	2036.67	0.814387
	FH	422230	330323	361294	355304	356442	421606	364371	387294	371914	341208	5	5	365118	377279	15262.2	13344.7	0.246098
	CS	1006381	776571	832141	764570	890963	896405	859244	776900	889779	788099	5	5	854125	842085	44191	25182.7	0.817053
	DLST	447790	256625	361170	357950	338912	415921	322795	344970	324463	317556	5	5	352489	345141	30464.5	18299.8	0.713821
	MDH1	990124	978085	967744	810375	924054	965523	950467	873950	1.00441e+06	991553	5	5	934076	957180	32874.1	22862.2	0.667129
	MDH2	1351147	1.11217e+06	1.20166e+06	1.13757e+06	1.2888e+06	1.40509e+06	1.09206e+06	1.12013e+06	1.21347e+06	1.15828e+06	5	5	1.21827e+06	1.19781e+06	45097.2	55673.1	0.628872
	SUCLG1	174282	135982	158768	143615	147056	149338	119550	119513	147539	129156	5	5	151940	133019	6684.33	6541.87	0.0538405
	SUCLA2	229224	168069	179677	161742	166510	193313	161381	159034	172051	151880	5	5	181044	167532	12400.3	7211.46	0.15173
	SUCLG2	239582	226448	220398	220193	253854	234229	207623	213013	230038	212305	5	5	232095	219442	6480.2	5305.2	0.212759
	IDH1	2580142	3460136	3529969	3.40963e+06	3.85319e+06	3.03531e+06	3.61504e+06	3.65347e+06	3.68607e+06	3.60162e+06	5	5	3.36661e+06	3.5183e+06	211255	121656	0.262541
	IDH2	2999053	2.76104e+06	3113689	2.88001e+06	3.28683e+06	3.28803e+06	3.03392e+06	2912007	3.01489e+06	2841229	5	5	3.00813e+06	3.01801e+06	91205.1	76047	0.948562
	Supp Fig 6i. Mouse TCA cycle targeted proteomics					ABSOLUTE VALUES (fmol/uL injected)					Relative values. Each LPS 4h was normalized to their own Control
		Control				LPS 4hr						Control				LPS 4hr				N control	N LPS	Mean Ctrl	Mean LPS	SEM Ctrl	SEM LPS	P value	Paired one-tailed T-test of absolute values
	Aco2_MH_NAVTQEFGPVPDTAR	2.36	1.08	2.11		3.67	2		1.72		Aco2_MH_NAVTQEFGPVPDTAR	1	1	1		1.55508	1.85185			3	2	1	1.70347	0	0.148384	0.0551112
	Aco2_MH_VAGILTVK	1.12	0.92	0.92	1.15	1.5	1.12	0.9	1.32		Aco2_MH_VAGILTVK	1	1	1	1	1.33929	1.21739	0.978261	1.14783	4	4	1	1.17069	0	0.0753643	0.0560736
	Cs_MH_LVAQLYK	0.5	0.43	0.19	0.4	0.82	0.58	1.36	0.76		Cs_MH_LVAQLYK	1	1	1	1	1.64	1.34884	7.15789	1.9	4	4	1	3.01168	0	1.38665	0.0579262
	Dlst_MH_GLVVPVIR	1.11	0.78	0.81	1.19	1.49	0.94	0.81	1.32		Dlst_MH_GLVVPVIR	1	1	1	1	1.34234	1.20513	1	1.10924	4	4	1	1.16418	0	0.0726818	0.0618954
	Fh_MH_IYELAAGGTAVGTGLNTR	2.31	1.69	1.81	3.23	2.16	2.74	2.93	3.75		Fh_MH_IYELAAGGTAVGTGLNTR	1	1	1	1	0.935065	1.6213	1.61878	1.16099	4	4	1	1.33404	0	0.171446	0.059776
	Idh2_MH_TIEAEAAHGTVTR	1.09	0.4	0.58	0.86	1.08	0.57	0.78	1.3		Idh2_MH_TIEAEAAHGTVTR	1	1	1	1	0.990826	1.425	1.34483	1.51163	4	4	1	1.31807	0	0.114274	0.0596219
	Idh3a_MH_TPYTDVNIVTIR	0.06	0.07	0.07	0.09	0.09	0.07	0.1	0.1		Idh3a_MH_TPYTDVNIVTIR	1	1	1	1	1.5	1	1.42857	1.11111	4	4	1	1.25992	0	0.121032	0.050919
	Mdh2_MH_VAVLGASGGIGQPLSLLLK	2.48	4.32	4.99	13.29	6.44	16.26	11.66	12.86		Mdh2_MH_VAVLGASGGIGQPLSLLLK	1	1	1	1	2.59677	3.76389	2.33667	0.967645	4	4	1	2.41625	0	0.573985	0.0610013
	Mdh2_MH_VNVPVIGGHAGK	1.47	0.87	0.95	1.07	1.5	1.06	1.19	1.74		Mdh2_MH_VNVPVIGGHAGK	1	1	1	1	1.02041	1.21839	1.25263	1.62617	4	4	1	1.2794	0	0.126413	0.0653447
	Ogdh_SSPYPTDVAR	2.51	1.33	1.37	2.07	2.42	1.83	1.6	2.61		Ogdh_SSPYPTDVAR	1	1	1	1	0.964143	1.37594	1.16788	1.26087	4	4	1	1.19221	0	0.0871191	0.0679552
	Sucla2_MH_ALIADSGLK	4.08	2.26	2.3	3.63	3.97	2.74	3.72	4.43		Sucla2_MH_ALIADSGLK	1	1	1	1	0.973039	1.21239	1.61739	1.22039	4	4	1	1.2558	0	0.133492	0.0677266
	Sucla2_MH_IVFSPEEAK	8.55	5.8	5.36	6.02	9.07	7.4		8.97		Sucla2_MH_IVFSPEEAK	1	1	1	1	1.06082	1.27586		1.49003	4	3	1	1.27557	0	0.123904	0.069029
	Suclg1_MH_LIGPNCPGVINPGECK	0.11	0.09	0.16	0.08	0.23	0.14		0.1		Suclg1_MH_LIGPNCPGVINPGECK	1	1	1	1	2.09091	1.55556		1.25	4	3	1	1.63215	0	0.245752	0.0829963
	Suclg1_MH_QGTFHSQQALEYGTK	0.1	0.1	0.08	0.13	0.15	0.14	0.22	0.13		Suclg1_MH_QGTFHSQQALEYGTK	1	1	1	1	1.5	1.4	2.75	1	4	4	1	1.6625	0	0.37825	0.0734111
	Suclg2_MH_VPLVVR	0.17	0.06	0.12	0.11	0.19	0.17		0.18		Suclg2_MH_VPLVVR	1	1	1	1	1.11765	2.83333		1.63636	4	3	1	1.86245	0	0.508013	0.0623119
	Supp Fig 6j. Human TCA targeted proteomics					ABSOLUTE VALUES (fmol/uL injected)					Relative values. Each LPS 4h was normalized to their own Control
		Control				LPS 4h						Control				LPS 4hr				N control	N LPS	Mean Ctrl	Mean LPS	SEM Ctrl	SEM LPS	P value	Paired one-tailed T-test of Foabsolute values
	Aco2_MH_NAVTQEFGPVPDTAR	5.86	3.86	6.96	5.14	6.3	8.02	8.67	7.82		Aco2_MH_NAVTQEFGPVPDTAR	1	1	1	1	1.07509	2.07772	1.24569	1.5214	4	4	1	1.47997	0	0.219439	0.0322382
	Aco2_MH_VAGILTVK	4.3	4.1	5.25	4.68	5.63	7.69	9.37	6.47		Aco2_MH_VAGILTVK	1	1	1	1	1.3093	1.87561	1.78476	1.38248	4	4	1	1.58804	0	0.141817	0.0140554
	Cs_MH_LVAQLYK	3.56	3.7	5.79	4.9	4.82	7.51	7.44	5.8		Cs_MH_LVAQLYK	1	1	1	1	1.35393	2.02973	1.28497	1.18367	4	4	1	1.46308	0	0.192093	0.030838
	Dlst_MH_GLVVPVIR	2.67	2.46	4.07	3.42	4.16	6.16	5.05	6.09		Dlst_MH_GLVVPVIR	1	1	1	1	1.55805	2.50407	1.24079	1.7807	4	4	1	1.7709	0	0.268321	0.0180748
	Fh_MH_IYELAAGGTAVGTGLNTR	5.37	3.94	7.26	4.52	6.23	8.18	7.76	7.62		Fh_MH_IYELAAGGTAVGTGLNTR	1	1	1	1	1.16015	2.07614	1.06887	1.68584	4	4	1	1.49775	0	0.235907	0.0468815
	Idh2_MH_TIEAEAAHGTVTR	3.7	3.79	5.87	5.01	5.64	7.88	8.5	6.15		Idh2_MH_TIEAEAAHGTVTR	1	1	1	1	1.52432	2.07916	1.44804	1.22754	4	4	1	1.56977	0	0.181079	0.0148066
	Idh3a_MH_TPYTDVNIVTIR	1.66	1.32	2.64	1.7	1.97	2.5	3.11	2.61		Idh3a_MH_TPYTDVNIVTIR	1	1	1	1	1.18675	1.89394	1.17803	1.53529	4	4	1	1.4485	0	0.1702	0.0184597
	Mdh2_MH_VAVLGASGGIGQPLSLLLK	6.79	5.74	11.33	9.32	13.39	25.89	33.89	18		Mdh2_MH_VAVLGASGGIGQPLSLLLK	1	1	1	1	1.97202	4.51045	2.99117	1.93133	4	4	1	2.85124	0	0.604968	0.0220507
	Mdh2_MH_VNVPVIGGHAGK	4.49	4.15	7.17	5.84	6.11	9.84	10.76	7.2		Mdh2_MH_VNVPVIGGHAGK	1	1	1	1	1.3608	2.37108	1.5007	1.23288	4	4	1	1.61637	0	0.257448	0.0315187
	Ogdh_SSPYPTDVAR	1.53	1.04	1.44	1.47	1.67	1.74	2.46	1.56		Ogdh_SSPYPTDVAR	1	1	1	1	1.0915	1.67308	1.70833	1.06122	4	4	1	1.38353	0	0.177599	0.0594115
	Sucla2_MH_ALIADSGLK	1.45	1.38	1.95	1.32	1.57	2.46	2.22	1.96		Sucla2_MH_ALIADSGLK	1	1	1	1	1.08276	1.78261	1.13846	1.48485	4	4	1	1.37217	0	0.163181	0.0452994
	Sucla2_MH_IVFSPEEAK	1.19	1	1.6	1.33	1.38	2.11	2.02	1.31		Sucla2_MH_IVFSPEEAK	1	1	1	1	1.15966	2.11	1.2625	0.984962	4	4	1	1.37928	0	0.250218	0.0908451
	Suclg1_MH_LIGPNCPGVINPGECK	2.37	2.1	4.52	3.25	3.42	5.73	4.53	4.24		Suclg1_MH_LIGPNCPGVINPGECK	1	1	1	1	1.44304	2.72857	1.00221	1.30462	4	4	1	1.61961	0	0.380939	0.0820093
	Suclg1_MH_QGTFHSQQALEYGTK	1.65	1.21	2.82	2.11	2.15	2.76	3.03	2.53		Suclg1_MH_QGTFHSQQALEYGTK	1	1	1	1	1.30303	2.28099	1.07447	1.19905	4	4	1	1.46439	0	0.276182	0.0556857
	Suclg2_MH_VPLVVR	1.17	0.89	1.55	1.35	1.57	2.5	2.49	1.74		Suclg2_MH_VPLVVR	1	1	1	1	1.34188	2.80899	1.60645	1.28889	4	4	1	1.76155	0	0.355986	0.031401

## Sheet: Supp Fig 7
Supplementary Figure 7
	Supp Fig 7a. Mouse PPP Targeted proteomics (absolute values)
		Control				LPS 4hr				N control	N LPS	Mean Ctrl	Mean LPS	SEM Ctrl	SEM LPS	P value	N=different animals
	G6PD_HM_LFYLALPPTVYEAVTK	8.91	6.48	4.97	10.17	9.37	8.62	3.99	14.1	4	4	7.6325	9.02	1.17218	2.06942	0.281968	Statistical test: Two-sided paired t-test between Control and LPS4hr
	G6PD_HM_VQPNEAVYTK	3.2	1.9	2.44	2.79	4.47	2.72	1.65	4.02	4	4	2.5825	3.215	0.27545	0.640137	0.283187
	PGD_HM_AGQAVDDFIEK	0.05	0.03	0.05	0.07	0.1	0.05	0.15	0.04	4	4	0.05	0.085	0.00816497	0.0253311	0.288962
	Supp Fig 7b. Human PPP Targeted proteomics (absolute values)
		Control					LPS 4hr					N control	N LPS	Mean Ctrl	Mean LPS	SEM Ctrl	SEM LPS	P value	N=different experiments
	G6PD_HM_LFYLALPPTVYEAVTK	1.03	3.7	1.18	2.67	1.59	1.74	2.14	3.83	3.43	3.3	5	5	2.034	2.888	0.505694	0.401764	0.111317	Statistical test: Two-sided paired t-test between Control and LPS4hr
	G6PD_HM_VQPNEAVYTK	0.51	0.92	0.42	0.71	0.61	0.67	0.71	0.91	1.01	0.81	5	5	0.634	0.822	0.086406	0.0628013	0.0582226
	PGD_HM_AGQAVDDFIEK	6.02	11.61	7.66	11.9	8.45	10.18	10.85	14.76	12.21	12.62	5	5	9.128	12.124	1.14277	0.793855	0.0317318
	Supp Fig 7c. Mouse PPP Targeted proteomics (relative values)
		Control				LPS 4hr				N control	N LPS	Mean Ctrl	Mean LPS	SEM Ctrl	SEM LPS	P value	N=different animals
	G6PD_HM_LFYLALPPTVYEAVTK	1	1	1	1	1.05135	1.32961	0.802599	1.38611	4	4	1	1.14242	0	0.134846	0.368429	Statistical test: Two-sided paired t-test between Control and LPS4hr
	G6PD_HM_VQPNEAVYTK	1	1	1	1	1.39687	1.42637	0.676895	1.44438	4	4	1	1.23613	0	0.186668	0.295213
	PGD_HM_AGQAVDDFIEK	1	1	1	1	2.00306	1.67995	3.13972	0.554216	4	4	1	1.84424	0	0.531871	0.210643
	Supp Fig 7d. Human PPP Targeted proteomics (relative values)
		Control					LPS 4hr					N control	N LPS	Mean Ctrl	Mean LPS	SEM Ctrl	SEM LPS	P value	N=different experiments
	G6PD_HM_LFYLALPPTVYEAVTK	1	1	1	1	1	1.68411	0.580421	3.24956	1.28259	2.08131	5	5	1	1.7756	0	0.444179	0.0594648	Statistical test: Two-sided paired t-test between Control and LPS4hr
	G6PD_HM_VQPNEAVYTK	1	1	1	1	1	1.31451	0.773657	2.1452	1.42076	1.32377	5	5	1	1.39558	0	0.219212	0.0543963
	PGD_HM_AGQAVDDFIEK	1	1	1	1	1	1.69068	0.934786	1.92772	1.02567	1.49443	5	5	1	1.41466	0	0.190706	0.0307016

## Sheet: Supp Fig 8
Supplementary Figure 8.A							Supplementary Figure 8.B						Supplementary Figure 8.E						Supplementary Figure 8.F
		Ctr N=6		LPS 250 ng/ml N=6				Ctr N=6		LPS 250 ng/ml N=6				Ctr N=6		CytoD 10uM N=6				Ctr N=6		CytoD 10uM N=6
	Time	Mean	SD	Mean	SD		Time	Mean	SD	Mean	SD		Time	Mean	Std Err Img	Mean	Std Err Img		Time	Mean	Std Err Img	Mean	Std Err Img
	0	1	0	1	0		0	1	0	1	0		0	9.94797	1.51094	4.84767	2.29209		0	0.00406579	0.00282	0.012046	0.00577072
	0.5	1.0052	0.0066	0.9997	0.0051		0.5	1.0006	0.0033	1.0006	0.0033		1	142.532	10.3928	7.19043	2.81434		1	0.00322463	0.002371	0.010639	0.0053716
	1	0.4944	0.0254	0.6825	0.065		1	0.7837	0.0548	0.8124	0.0118		2	202.814	10.5801	13.0712	2.75591		2	2.99183	0.353944	1.29269	1.18903
	1.5	0.5298	0.0234	0.5474	0.1016		1.5	0.7706	0.0408	0.8422	0.0083		3	260.002	12.4089	24.2037	3.10568		3	25.4028	1.04905	1.28763	1.15702
	2	0.6793	0.0148	0.7916	0.0768		2	0.8383	0.0387	0.9734	0.0243		4	308.868	22.8609	39.7764	4.76369		4	52.0161	1.98276	1.29448	1.15205
	2.5	0.7272	0.0293	1.0041	0.0312		2.5	0.8617	0.0369	1.0705	0.0412		5	327.194	33.888	58.8266	8.05302		5	85.7526	4.1904	1.29864	1.1535
	3	0.7458	0.0221	1.0622	0.016		3	0.8713	0.0375	1.1354	0.0501		6	335.82	40.9958	81.1094	12.3404		6	120.645	7.34113	1.3059	1.15294
	3.5	0.7737	0.0163	1.0596	0.0121		3.5	0.8725	0.0379	1.165	0.0531		7	342.62	46.4569	96.678	15.6654		7	150.543	10.5711	1.31252	1.15966
	4	0.8133	0.0134	1.036	0.011		4	0.8669	0.0393	1.1678	0.0532		8	339.538	48.0852	109.925	19.4817		8	173.608	13.4905	1.31093	1.15247
	4.5	0.8455	0.0155	1.0214	0.0137		4.5	0.8571	0.0414	1.1526	0.0508		9	342.719	50.946	119.969	22.829		9	194.557	15.785	1.34233	1.16386
	5	0.8646	0.0193	1.0158	0.0235		5	0.851	0.043	1.1254	0.0446		10	343.666	57.8832	131.317	25.2009		10	206.673	17.2784	1.36646	1.16277
	5.5	0.8822	0.0185	1.0241	0.0332		5.5	0.8457	0.0417	1.0945	0.0378		11	336.367	52.7692	132.333	27.0428		11	218.206	18.4066	1.38435	1.16292
	6	0.8982	0.0185	1.0483	0.0424		6	0.84	0.0426	1.063	0.031		12	322.368	53.3169	140.467	27.7308		12	227.208	19.1823	1.4286	1.17146
	6.5	0.9119	0.0155	1.0774	0.0502		6.5	0.8361	0.0428	1.0333	0.0278		13	309.549	52.2912	132.984	27.9055		13	232.086	19.6313	1.45067	1.1684
	7	0.9304	0.0182	1.1204	0.0681		7	0.8361	0.0438	1.0062	0.0273		14	306.086	52.2355	127.864	28.1374		14	235.076	20.1113	1.44544	1.15512
	7.5	0.9357	0.0228	1.1626	0.0844		7.5	0.8388	0.0437	0.9813	0.0254		15	280.869	50.2216	120.966	27.078		15	240.997	20.9439	1.45822	1.16378
	8	0.9428	0.0257	1.2061	0.0942		8	0.8371	0.0435	0.9582	0.0239		16	282.837	52.9462	112.358	25.1901		16	240.682	21.3729	1.47374	1.16357
	8.5	0.9488	0.0273	1.2427	0.0985		8.5	0.834	0.0446	0.9349	0.0248		17	264.187	49.2073	102.346	24.5637		17	243.739	21.5584	1.44906	1.1637
	9	0.9607	0.0301	1.2725	0.105		9	0.8343	0.0487	0.9139	0.0241		18	276.172	51.6301	97.6098	23.4796		18	246.922	21.8442	1.4552	1.16755
	9.5	0.9656	0.026	1.298	0.1099		9.5	0.8337	0.0478	0.8917	0.0282		19	253.904	50.593	84.6799	19.827		19	245.644	21.9591	1.42721	1.16941
	10	0.969	0.0207	1.3167	0.1124		10	0.8314	0.0475	0.8751	0.028		20	261.743	51.4929	82.0163	19.2318		20	247.181	22.1859	1.40403	1.15568
	10.5	0.9729	0.0176	1.324	0.114		10.5	0.8283	0.0512	0.8595	0.0287		21	254.06	51.2034	72.7161	17.324		21	250.324	22.7813	1.40182	1.16135
	11	0.9791	0.0224	1.3264	0.1126		11	0.8257	0.0511	0.8438	0.0317		22	263.618	52.9777	71.9736	16.9896		22	248.284	22.6403	1.38371	1.1577
	11.5	0.9826	0.025	1.331	0.108		11.5	0.8214	0.0511	0.8302	0.0303		23	254.844	53.0065	64.3617	15.781		23	251.078	23.2728	1.38476	1.16536
	12	0.9915	0.031	1.3377	0.1042		12	0.818	0.053	0.8164	0.0284		24	254.476	54.3869	63.4089	14.9243		24	252.093	23.1529	1.36706	1.16849
	12.5	0.9937	0.0329	1.3355	0.1088		12.5	0.8143	0.0505	0.8052	0.0295
	13	0.9993	0.0343	1.3348	0.1033		13	0.8103	0.0498	0.7945	0.0318
	13.5	1.0042	0.0442	1.329	0.1014		13.5	0.8073	0.0498	0.7835	0.0314
	14	1.0117	0.0436	1.3274	0.1023		14	0.8032	0.0508	0.7741	0.029
	14.5	1.0111	0.0445	1.3263	0.0994		14.5	0.7998	0.054	0.764	0.0296
	15	1.0117	0.044	1.3282	0.0982		15	0.7938	0.0541	0.7528	0.0267
	15.5	1.0151	0.048	1.3306	0.0973		15.5	0.7884	0.0536	0.7448	0.0276
	16	1.0224	0.0417	1.3317	0.0992		16	0.7819	0.0515	0.7391	0.03
	16.5	1.026	0.0484	1.3395	0.1		16.5	0.7775	0.0539	0.7349	0.0328
	17	1.0292	0.0489	1.3459	0.1006		17	0.772	0.0528	0.7266	0.0334
	17.5	1.0314	0.0528	1.3528	0.0989		17.5	0.768	0.053	0.7206	0.0385
	18	1.0312	0.046	1.3625	0.1026		18	0.7654	0.0554	0.7118	0.0401
	18.5	1.0398	0.0407	1.3772	0.1036		18.5	0.7589	0.0554	0.7038	0.0394
	19	1.0297	0.0334	1.3751	0.1016		19	0.7586	0.0573	0.6994	0.0395
	19.5	1.0374	0.0397	1.3829	0.1091		19.5	0.7539	0.0608	0.694	0.0384
	20	1.1086	0.06	1.4293	0.1203		20	0.7617	0.07	0.6957	0.0413
	20.5	1.0178	0.0376	1.3835	0.1072		20.5	0.7409	0.0613	0.6767	0.0414
	21	1.0814	0.0317	1.4177	0.1161		21	0.7555	0.0715	0.6875	0.0398
	21.5	1.0507	0.0215	1.4178	0.1267		21.5	0.7472	0.0765	0.6805	0.0402
	22	1.0282	0.0455	1.4064	0.1218		22	0.737	0.0808	0.6786	0.0385
	22.5	1.0367	0.0419	1.4162	0.1252		22.5	0.7381	0.0741	0.6764	0.036
	23	1.0442	0.0422	1.4207	0.1223		23	0.7383	0.0649	0.6676	0.0361
	23.5	1.054	0.0454	1.4264	0.1234		23.5	0.7347	0.0576	0.659	0.0359
	24	1.0545	0.0427	1.4362	0.1283		24	0.7307	0.0549	0.6509	0.0357
